# Supplementary material for: Phosphoproteomics Identifies Oncogenic Ras Signaling Targets and Their Involvement in Lung Adenocarcinomas
Source: PLoS One. 2011 May 26;6(5):e20199. doi: 10.1371/journal.pone.0020199 (PMC3102680; doi:10.1371/journal.pone.0020199)
Supplement: Table S1 — The list of quantifiable phosphopeptides across five cell lines are shown here. Upon comparisons, phosphopeptides showing up- and down-regulated levels are highlighted in red and green colors, respectively. Data corresponding to each peptide identified by mass spectrometry and Mascot search, including peptide sequence, m/z value, charge, modification site, international protein index (IPI) accession number, average abundance and standard deviation, are shown. Few peptides were not quantified by IDEAL-Q and such peptides are indicated as NaN, -9999, and 9999. In the case of 3KTR vs 3KT, if the peptide was not identified in both cell lines or identified in 3KTR only or identified in 3KT only then they are indicated as NaN, 9999 and -9999, respectively. (XLS) [file pone.0020199.s006.xls]

## Sheet: Sheet1
																	Log2 ratio
	Parent protein	Protein ACC. No.	Peptide sequence	Score	Modification	Modification site	3KTR abundance	3KTR SD	3KT abundance	3KT SD	A549 abundance	A549 SD	H1299 abundance	H1299 SD	H322 abundance	H322 SD	3KTR/ 3KT	A549/ 3KT	H322/ 3KT	H1299/ 3KT	A549/ H1299	H322/ H1299	A549/ H322
1	1 : TANC2 similar to TPR domain, ankyrin-repeat and coiled-coil-containing isoform 1	IPI00030466,	DSAYISSSPLGSHQVFDFR	36.035	Phospho (ST)	0.0000000200000000000.0	0.012	0.001	0.009	0.002	0	0	0	0	0.005	0.001	0.329985	-9999	-0.710756	-9999	NaN	9999	-9999
2	10 : EEF1B2 Elongation factor 1-beta	IPI00178440,	DDDDIDLFGSDDEEESEEAK	75.915	Phospho (ST)	0.00000000020000000000.0	0.13	0.001	0	0	0.063	0.003	0.042	0.004	0.041	0.003	9999	9999	9999	9999	0.974529	0.186501	0.810649
	10 : EEF1B2 Elongation factor 1-beta	IPI00178440,	DDDDIDLFGSDDEEESEEAKR	58.869	Phospho (ST)	0.000000000200000000000.0	0.082	0.007	0.066	0.002	0.061	0.01	0.05	0.003	0.043	0.006	0.255803	0.183963	-0.508403	-0.506353	0.680774	0.0143553	0.688852
3	100 : MYH9 Myosin-9	IPI00019502,	KGAGDGSDEEVDGK	74.112	Phospho (ST)	0.00000020000000.0	0.103	0.005	0.166	0.019	0.026	0.002	0.066	0.011	0.055	0.007	-0.734563	-2.36587	-1.46594	-1.42663	-0.948976	-0.0218044	-0.905088
4	101 : RPS6 40S ribosomal protein S6	IPI00021840,	RLSSLR	30.888	Phospho (ST)	0.000200.0	0.456	0.018	0.598	0.041	0.1	0.06	0.047	0.002	0.151	0.008	-0.438307	-2.26534	-1.85204	-3.75633	1.47871	1.92029	-0.41889
	101 : RPS6 40S ribosomal protein S6	IPI00021840,	RLSSLR	29.813	2 Phospho (ST)	0.002200.0	0	0	0.505	0.006	0.166	0.028	0.456	0.013	0.387	0.022	-9999	-1.29336	-0.246395	-0.239566	-1.06492	0.0071955	-1.0499
5	102 : SEPT9 Isoform 1 of Septin-9	IPI00784614,	SFEVEEVETPNSTPPR	80.32	Phospho (ST)	0.2000000000000000.0	0.202	0.008	0.208	0.006	0.073	0.003	0.051	0.003	0	0	-0.0923402	-1.20091	-9999	-2.12658	0.916094	-9999	9999
6	104 : IGF2R Cation-independent mannose-6-phosphate receptor precursor	IPI00289819,	ALSSLHGDDQDSEDEVLTIPEVK	46.8	Phospho (ST)	0.00020000000000000000000.0	0.052	0.008	0.046	0.008	0.061	0.004	0.054	0.003	0.055	0.005	0.133564	0.715454	0.380729	0.141433	0.563646	0.254594	0.331132
	104 : IGF2R Cation-independent mannose-6-phosphate receptor precursor	IPI00289819,	ALSSLHGDDQDSEDEVLTIPEVK	54.298	Phospho (ST)	0.00000000000200000000000.0	0.052	0.008	0.047	0.008	0.061	0.004	0.054	0.003	0.055	0.005	0.10165	0.687061	0.348232	0.115033	0.561693	0.248535	0.335712
	104 : IGF2R Cation-independent mannose-6-phosphate receptor precursor	IPI00289819,	ALSSLHGDDQDSEDEVLTIPEVK	43.954	Phospho (ST)	0.00000000000200000000000.0	0.049	0.008	0.041	0.001	0.025	0.001	0.041	0.006	0.035	0.003	0.211635	-0.386468	-0.0985055	-0.0694519	-0.327348	-0.0144996	-0.289827
	104 : IGF2R Cation-independent mannose-6-phosphate receptor precursor	IPI00289819,	LVSFHDDSDEDLLHI	47.165	Phospho (ST)	0.000000020000000.0	0.086	0.013	0.074	0.008	0.054	0.01	0.064	0.005	0.049	0.006	0.169925	-0.140826	-0.446148	-0.293359	0.141433	-0.137648	0.302173
7	105 : FAM40A Isoform 3 of Protein FAM40A	IPI00304540,	AASPPASASDLIEQQQK	37.94	Phospho (ST)	0.00200000000000000.0	0.078	0.018	0.019	0.011	0.03	0.007	0	0	0.017	0.001	1.97012	0.948601	-0.0320936	-9999	9999	9999	0.978196
8	109 : SCAMP3 Isoform 1 of Secretory carrier-associated membrane protein 3	IPI00306382,	KLSPTEPK	44.17	Phospho (ST)	0.00002000.0	0.059	0.004	0.054	0.003	0.091	0.01	0	0	0.091	0.012	0.0758749	1.04404	0.869477	-9999	9999	9999	0.171207
	109 : SCAMP3 Isoform 1 of Secretory carrier-associated membrane protein 3	IPI00306382,	KLSPTEPK	40.595	Phospho (ST)	0.00200000.0	0.059	0.004	0.055	0.003	0.091	0.01	0	0	0.091	0.012	0.0676387	1.04404	0.868687	-9999	9999	9999	0.171207
9	11 : PXN Isoform Alpha of Paxillin	IPI00220030,	ISASSATR	43.458	Phospho (ST)	0.02000000.0	0.034	0	0.053	0.007	0	0	0	0	0	0	-0.706041	-9999	-9999	-9999	NaN	NaN	NaN
	11 : PXN Isoform Alpha of Paxillin	IPI00220030,	FIHQQPQSSSPVYGSSAK	56.371	Phospho (ST)	0.000000000200000000.0	0.142	0.017	0.168	0.004	0.03	0.002	0.068	0.004	0.073	0.005	-0.289827	-2.191	-1.06794	-1.39973	-0.800877	0.347099	-1.12658
	11 : PXN Isoform Alpha of Paxillin	IPI00220030,	FIHQQPQSSSPVYGSSAK	53.365	Phospho (ST)	0.000000000200000000.0	0.165	0.004	0.159	0.012	0.02	0.001	0.058	0.007	0.045	0.007	0.00432161	-2.6529	-1.68966	-1.54372	-1.12029	-0.129734	-0.968605
10	110 : FXR1 Isoform 1 of Fragile X mental retardation syndrome-related protein 1	IPI00016249,	ADVTVEVR	27.33	Phospho (ST)	0.00020000.0	0.553	0.004	0.485	0.077	0.579	0.025	0.681	0.118	0.226	0.142	0.145351	0.56267	-0.968605	0.397255	0.154454	-1.35107	1.52957
11	111 : ATXN2L Isoform 1 of Ataxin-2-like protein	IPI00456359,	GPPQSPVFEGVYNNSR	66.086	Phospho (ST)	0.0000200000000000.0	0	0	0	0	0	0	0.085	0.008	0.157	0.008	NaN	NaN	9999	9999	-9999	1.12763	-9999
	111 : ATXN2L Isoform 1 of Ataxin-2-like protein	IPI00456359,	LQPSSSPENSLDPFPPR	25.91	Phospho (ST)	0.00000200000000000.0	0.03	0.002	0.031	0.008	0.055	0.009	0.03	0.012	0.052	0.005	-0.106249	1.13619	0.883621	-0.117161	1.24367	1.01721	0.249749
	111 : ATXN2L Isoform 1 of Ataxin-2-like protein	IPI00456359,	EKEVDGLLTSEPMGSPVSSK	29.35	Phospho (ST)	0.00000000000000200000.0	0.014	0.001	0.017	0.001	0.016	0.001	0.017	0.003	0.022	0.003	-0.281036	0.27023	0.550901	-0.093879	0.352759	0.659925	-0.28279
	111 : ATXN2L Isoform 1 of Ataxin-2-like protein	IPI00456359,	QGSGRESPSLASR	28.32	Phospho (ST)	0.0000002000000.0	0.049	0.004	0.057	0.008	0.097	0.002	0.091	0.008	0.098	0.012	-0.288065	1.06488	0.900722	0.573375	0.481299	0.342555	0.16092
	111 : ATXN2L Isoform 1 of Ataxin-2-like protein	IPI00456359,	QGSGRESPSLASR	32.64	Phospho (ST)	0.0000000020000.0	0.048	0.004	0.057	0.008	0.098	0.001	0.091	0.008	0.098	0.012	-0.288065	1.07451	0.906121	0.583038	0.481299	0.339137	0.164786
	111 : ATXN2L Isoform 1 of Ataxin-2-like protein	IPI00456359,	EVDGLLTSEPMGSPVSSK	60.002	Phospho (ST)	0.000000000000200000.0	0.051	0.003	0.06	0.002	0.054	0.006	0.056	0.003	0.051	0.001	-0.272297	0.172488	-0.0816138	-0.174621	0.335712	0.107018	0.250962
12	112 : PI4KII Phosphatidylinositol 4-kinase type 2-alpha	IPI00020124,	VAAAAGSGPSPPGSPGHDR	33.94	2 Phospho (ST)	0.0000002000000200000.0	0.095	0.006	0.122	0.009	0.03	0.005	0.065	0.003	0.022	0.009	-0.409278	-1.70369	-2.33643	-1.00289	-0.713119	-1.31833	0.62854
	112 : PI4KII Phosphatidylinositol 4-kinase type 2-alpha	IPI00020124,	VAAAAGSGPSPPGSPGHDR	41.61	2 Phospho (ST)	0.0000000002000200000.0	0.094	0.005	0.122	0.009	0.03	0.004	0.065	0.003	0.022	0.009	-0.411195	-1.699	-2.33643	-1.00578	-0.703689	-1.31833	0.638769
13	113 : CLASP1 Isoform 1 of CLIP-associating protein 1	IPI00396279,	VLSTSTDLEAAVADALK	100.075	Phospho (ST)	0.00002000000000000.0	0.03	0.003	0.035	0.004	0.024	0.001	0.053	0.004	0.039	0.001	-0.270556	-0.251539	0.267835	0.506907	-0.768568	-0.222633	-0.522841
	113 : CLASP1 Isoform 1 of CLIP-associating protein 1	IPI00396279,	VLSTSTDLEAAVADALK	62.7	Phospho (ST)	0.00020000000000000.0	0.03	0.003	0.035	0.005	0.024	0.001	0.053	0.004	0.039	0.001	-0.28279	-0.263612	0.263034	0.499782	-0.773491	-0.222633	-0.529073
	113 : CLASP1 Isoform 1 of CLIP-associating protein 1	IPI00396279,	VLSTSTDLEAAVADALK	78.305	Phospho (ST)	0.00000200000000000.0	0.03	0.003	0.035	0.005	0.024	0.001	0.053	0.004	0.039	0.001	-0.284546	-0.263612	0.261832	0.499782	-0.773491	-0.222633	-0.529073
	113 : CLASP1 Isoform 1 of CLIP-associating protein 1	IPI00396279,	SQEDLNEPIKR	37.777	Phospho (ST)	0.20000000000.0	0.074	0.002	0.069	0.004	0.152	0.085	0.083	0.004	0.029	0.004	0.0551957	1.44573	-1.12658	0.175045	1.25942	-1.2863	2.57022
	113 : CLASP1 Isoform 1 of CLIP-associating protein 1	IPI00396279,	NSSNTSVGSPSNTIGR	40.983	Phospho (ST)	0.0000000020000000.0	0.033	0.001	0.019	0.011	0.057	0.002	0.055	0.009	0	0	0.801573	1.92029	-9999	1.46571	0.443607	-9999	9999
14	114 : hCG_2015269 similar to Phosphoglycerate mutase 1 (Phosphoglycerate mutase isozyme B) (PGAM-B) (BPG-dependent PGAM 1) isoform 1	IPI00453476,	FSGWYDADLSPAGHEEAK	96.248	Phospho (ST)	0.020000000000000000.0	0.038	0.002	0.035	0.004	0.006	0.001	0	0	0	0	0.0676387	-2.18442	-9999	-9999	9999	NaN	9999
15	115 : SERBP1 Isoform 1 of Plasminogen activator inhibitor 1 RNA-binding protein	IPI00410693,	SKSEEAHAEDSVMDHHFR	38.46	Phospho (ST)	0.002000000000000000.0	0.034	0.005	0.024	0.002	0.027	0.001	0.025	0.001	0.056	0.001	0.489543	0.491597	1.39287	-0.0174171	0.498761	1.426	-0.905088
16	117 : G3BP1 Ras GTPase-activating protein-binding protein 1	IPI00012442,	SSSPAPADIAQTVQEDLR	119.465	Phospho (ST)	0.002000000000000000.0	0.664	0.044	0.646	0.007	0.715	0.013	0.69	0.008	0.744	0.012	-0.00578235	0.453122	0.337996	0.00288251	0.438293	0.349365	0.112367
17	118 : RPLP2 60S acidic ribosomal protein P2	IPI00008529,	KEESEESDDDMGFGLFD	43.554	Oxidation (M); Phospho (ST)	0.00000020001000000.0	0.08	0.003	0.044	0.004	0.082	0	0.041	0.002	0.061	0.005	0.834307	1.20852	0.605968	-0.200913	1.3989	0.822118	0.599318
	118 : RPLP2 60S acidic ribosomal protein P2	IPI00008529,	KEESEESDDDMGFGLFD	26.85	Oxidation (M); 2 Phospho (ST)	0.00020020001000000.0	0.239	0.011	0.201	0.012	0.22	0.015	0.183	0.011	0.214	0.007	0.205393	0.435095	0.22404	-0.224317	0.648005	0.463622	0.206643
	118,854,	IPI00008529,IPI00008527,	KEESEESDDDMGFGLFD	47.112	Phospho (ST)	0.00000020000000000.0	0.574	0.027	0.396	0.015	0.519	0.045	0.387	0.013	0.363	0.012	0.488515	0.695994	0.0071955	-0.12658	0.812293	0.149259	0.686164
18	119 : YWHAZ 14-3-3 protein zeta/delta	IPI00021263,	TAFDEAIAELDTLSEESYK	56.344	Phospho (ST)	0.0000000000000200000.0	0.047	0.002	0.046	0.002	0.028	0.005	0.026	0.004	0.075	0.005	-0.0365259	-0.448115	0.820485	-0.940645	0.482332	1.77779	-1.2723
	119 : YWHAZ 14-3-3 protein zeta/delta	IPI00021263,	TAFDEAIAELDTLSEESYK	66.495	Phospho (ST)	0.0000000000000000200.0	0.047	0.002	0.046	0.002	0.027	0.004	0.026	0.004	0.075	0.006	-0.0365259	-0.459973	0.818851	-0.937878	0.466758	1.77273	-1.28279
19	120 : PALLD palladin	IPI00292009,	IASDEEIQGTK	71.1	Phospho (ST)	0.00200000000.0	0.523	0.02	0.542	0.018	0.067	0.001	0	0	0.069	0.002	-0.0985055	-2.7084	-2.84684	-9999	9999	9999	0.140124
	120 : PALLD palladin	IPI00292009,	SPSGHPHVR	40.414	Phospho (ST)	0.200000000.0	0.091	0.021	0.178	0.116	0.045	0.011	0.126	0.042	0.057	0.019	-1.01742	-1.67577	-1.51046	-0.586406	-1.09851	-0.907793	-0.168123
20	121,869,	IPI00382733,IPI00006207,	IDGATQSSPAEPK	43.189	Phospho (ST)	0.0000000200000.0	0.072	0.007	0.062	0.011	0.035	0.002	0.066	0.004	0.045	0.003	0.176323	-0.524915	-0.340075	-0.00723157	-0.526992	-0.316528	-0.187707
21	122 : MAP1B Microtubule-associated protein 1B	IPI00008868,	ESSPLYSPTFSDSTSAVK	43.723	Phospho (ST)	0.002000000000000000.0	0.016	0.002	0	0	0.09	0.001	0	0	0.044	0.002	9999	9999	9999	NaN	9999	9999	1.19535
	122 : MAP1B Microtubule-associated protein 1B	IPI00008868,	SPSLSPSPPSPLEK	32.57	Phospho (ST)	0.00000000020000.0	0.046	0.001	0	0	0.083	0.002	0	0	0.082	0.002	9999	9999	9999	NaN	9999	9999	0.183963
	122 : MAP1B Microtubule-associated protein 1B	IPI00008868,	ESSPLYSPTFSDSTSAVK	33.87	Phospho (ST)	0.020000000000000000.0	0.016	0.002	0	0	0.04	0.037	0	0	0.045	0.001	9999	9999	9999	NaN	9999	9999	-0.00578235
	122 : MAP1B Microtubule-associated protein 1B	IPI00008868,	VLSPLRSPPLIGSESAYESFLSADDK	44.755	2 Phospho (ST)	0.00200000000000200000000000.0	0.01	0.003	0.01	0.002	0.017	0.003	0	0	0.021	0.004	-0.0908029	1.09828	1.21971	-9999	9999	9999	-0.125006
	122 : MAP1B Microtubule-associated protein 1B	IPI00008868,	VLSPLRSPPLIGSESAYESFLSADDK	70.274	2 Phospho (ST)	0.00200000000020000000000000.0	0.01	0.003	0.01	0.002	0.017	0.003	0	0	0.021	0.004	-0.152003	1.03773	1.16157	-9999	9999	9999	-0.12658
	122 : MAP1B Microtubule-associated protein 1B	IPI00008868,	VLSPLRSPPLIGSESAYESFLSADDK	81.09	2 Phospho (ST)	0.00200020000000000000000000.0	0.01	0.003	0.011	0.003	0.017	0.002	0	0	0.021	0.004	-0.186065	1.00072	1.12367	-9999	9999	9999	-0.12658
	122 : MAP1B Microtubule-associated protein 1B	IPI00008868,	VQSLEGEKLSPK	34.057	Phospho (ST)	0.000000000200.0	0.014	0.001	0.015	0.002	0.043	0.005	0	0	0.017	0.005	-0.150401	1.82375	0.275007	-9999	9999	9999	1.54597
	122 : MAP1B Microtubule-associated protein 1B	IPI00008868,	VQSLEGEKLSPK	35.619	Phospho (ST)	0.000000000200.0	0.061	0.004	0.047	0.006	0.162	0.013	0.056	0.007	0.123	0.01	0.306846	2.07861	1.50386	0.147958	1.92029	1.37128	0.571434
	122 : MAP1B Microtubule-associated protein 1B	IPI00008868,	LGDVSPTQIDVSQFGSFK	115.357	Phospho (ST)	0.000020000000000000.0	0.076	0.005	0.066	0	0.114	0.006	0.06	0.005	0.095	0.002	0.158337	1.10165	0.66175	-0.222633	1.31441	0.900722	0.436162
	122 : MAP1B Microtubule-associated protein 1B	IPI00008868,	ASVSPMDEPVPDSESPIEK	38.326	Phospho (ST)	0.0000000000000020000.0	0.025	0.006	0.033	0.003	0.055	0.018	0.027	0	0.042	0.002	-0.456009	1.04264	0.475085	-0.409278	1.44042	0.899176	0.563646
	122 : MAP1B Microtubule-associated protein 1B	IPI00008868,	EVPSKEEPSPVKAEVAEK	42.635	Phospho (ST)	0.000000002000000000.0	0	0	0	0	0.151	0.001	0.092	0.004	0.132	0.014	NaN	9999	9999	9999	1.10903	0.773996	0.35727
	122 : MAP1B Microtubule-associated protein 1B	IPI00008868,	ASVSPMDEPVPDSESPIEK	33.32	Phospho (ST)	0.0002000000000000000.0	0.025	0.006	0.033	0.003	0.055	0.018	0.027	0.001	0.034	0.01	-0.461959	1.03492	0.186501	-0.39973	1.42438	0.602172	0.844787
	122 : MAP1B Microtubule-associated protein 1B	IPI00008868,	ASVSPMDEPVPDSESPIEK	32.36	Phospho (ST)	0.0000000000002000000.0	0.025	0.006	0.033	0.003	0.055	0.018	0.027	0.001	0.035	0.01	-0.45799	1.03703	0.200379	-0.373327	1.39999	0.588805	0.833497
	122 : MAP1B Microtubule-associated protein 1B	IPI00008868,	SPPLIGSESAYESFLSADDK	50.168	Phospho (ST)	0.20000000000000000000.0	0.018	0.001	0.017	0	0.032	0.013	0.01	0.002	0.012	0	-0.0101344	1.2135	-0.392137	-0.808437	2.00971	0.43082	1.6017
	122 : MAP1B Microtubule-associated protein 1B	IPI00008868,	SLMSSPEDLTK	34.12	2 Phospho (ST)	0.00022000000.0	0.053	0.004	0.053	0.002	0.154	0.012	0.067	0.003	0.076	0.002	-0.0454314	1.8472	0.653519	0.24245	1.59455	0.426533	1.19093
22	123 : MICALL1 MICAL-like protein 1	IPI00174962,	SPVPSPGSSSPQLQVK	56.195	Phospho (ST)	0.0000000002000000.0	0.121	0.004	0.076	0.004	0.016	0.002	0	0	0.029	0.002	0.634129	-1.96578	-1.26882	-9999	9999	9999	-0.701342
	123 : MICALL1 MICAL-like protein 1	IPI00174962,	VEQMPQASPGLAPR	43.242	Phospho (ST)	0.00000002000000.0	0.061	0.002	0.067	0.003	0.014	0	0.019	0.001	0.017	0.002	-0.179515	-1.91594	-1.86775	-1.92139	-0.00578235	0.0676387	-0.0499049
23	124 : COL17A1 Isoform 1 of Collagen alpha-1(XVII) chain	IPI00398272,	AHSPASTLPNSPGSTFER	66.35	Phospho (ST)	0.000002000000000000.0	0.212	0.013	0.228	0.013	0	0	0	0	0	0	-0.152003	-9999	-9999	-9999	NaN	NaN	NaN
	124 : COL17A1 Isoform 1 of Collagen alpha-1(XVII) chain	IPI00398272,	AHSPASTLPNSPGSTFER	69.996	Phospho (ST)	0.000000000020000000.0	0.212	0.013	0.228	0.013	0	0	0	0	0	0	-0.152003	-9999	-9999	-9999	NaN	NaN	NaN
	124 : COL17A1 Isoform 1 of Collagen alpha-1(XVII) chain	IPI00398272,	AHSPASTLPNSPGSTFER	36.8	2 Phospho (ST)	0.002000000020000000.0	0.069	0.004	0.081	0.011	0	0	0	0	0	0	-0.28279	-9999	-9999	-9999	NaN	NaN	NaN
	124 : COL17A1 Isoform 1 of Collagen alpha-1(XVII) chain	IPI00398272,	AHSPASTLPNSPGSTFER	81.24	Phospho (ST)	0.002000000000000000.0	0.33	0.011	0.278	0.033	0.047	0	0.064	0.005	0.046	0.004	0.201634	-2.25843	-2.47393	-2.2109	-0.0619024	-0.249822	0.211635
	124 : COL17A1 Isoform 1 of Collagen alpha-1(XVII) chain	IPI00398272,	AHSPASTLPNSPGSTFER	84.76	Phospho (ST)	0.000002000000000000.0	0.33	0.011	0.278	0.033	0.047	0	0.064	0.005	0.046	0.004	0.200379	-2.26534	-2.47393	-2.2109	-0.0619024	-0.249822	0.211635
	124 : COL17A1 Isoform 1 of Collagen alpha-1(XVII) chain	IPI00398272,	AHSPASTLPNSPGSTFER	77.565	2 Phospho (ST)	0.002000000020000000.0	0.191	0.005	0.165	0.003	0.007	0	0.016	0.001	0.006	0.001	0.166073	-4.29336	-4.68038	-3.47393	-0.844251	-1.17788	0.35727
24	125 : XAB1 XPA-binding protein 1	IPI00027035,	DSLSPVLHPSDLILTR	50.372	Phospho (ST)	0.0002000000000000.0	0.033	0.007	0.021	0.015	0.007	0.004	0.014	0.004	0.042	0.002	0.558757	-1.20423	1.12433	-0.698998	-0.516636	1.83956	-2.33643
	125 : XAB1 XPA-binding protein 1	IPI00027035,	DSLSPVLHPSDLILTR	42.33	Phospho (ST)	0.0200000000000000.0	0.033	0.007	0.029	0.005	0.007	0.004	0.014	0.004	0.042	0.002	0.1137	-1.6529	0.67717	-1.14561	-0.516636	1.83794	-2.32916
25	127 : KIAA0415 KIAA0415 gene product	IPI00465123,	EEAPASPLRPLYPQISPLK	38.336	Phospho (ST)	0.0000020000000000000.0	0.026	0.001	0.025	0.001	0.028	0.002	0.027	0.001	0.032	0.003	0.0200577	0.454176	0.505891	0.0356239	0.408168	0.485427	-0.0543923
	127 : KIAA0415 KIAA0415 gene product	IPI00465123,	EEAPASPLRPLYPQISPLK	33.57	Phospho (ST)	0.0000020000000000000.0	0	0	0	0	0.009	0.01	0.018	0.001	0.014	0.008	NaN	9999	9999	9999	-0.632629	-0.131313	-0.477944
	127 : KIAA0415 KIAA0415 gene product	IPI00465123,	EGSPIPHDPEFGSK	42.211	Phospho (ST)	0.00200000000000.0	0.099	0.002	0.074	0.005	0.108	0.009	0.186	0.011	0.106	0.007	0.375178	0.84318	0.648005	1.23511	-0.401635	-0.571322	0.192825
26	129 : ERRFI1 ERBB receptor feedback inhibitor 1	IPI00004399,	SHSGPAGSFNKPAIR	64.6	Phospho (ST)	0.200000000000000.0	0.055	0.005	0.065	0.003	0.04	0.004	0.276	0.014	0	0	-0.274041	-0.384584	-9999	1.99458	-2.38836	-9999	9999
	129 : ERRFI1 ERBB receptor feedback inhibitor 1	IPI00004399,	SHSGPAGSFNKPAIR	56.904	Phospho (ST)	0.002000000000000.0	0.055	0.005	0.065	0.003	0.04	0.004	0.276	0.014	0	0	-0.274041	-0.386468	-9999	1.99386	-2.38836	-9999	9999
27	131 : EEF1D Elongation factor 1-delta	IPI00023048,	ATAPQTQHVSPMR	27.285	Oxidation (M); Phospho (ST)	0.0000000002010.0	0.131	0.015	0.153	0.088	0.084	0.017	0.125	0.014	0.19	0.015	-0.26708	-0.558517	0.453122	-0.384584	-0.186065	0.851999	-1.0145
	131 : EEF1D Elongation factor 1-delta	IPI00023048,	ATAPQTQHVSPMR	41.105	Oxidation (M); Phospho (ST)	0.0000000002010.0	0.475	0.041	0.424	0.07	0.188	0.01	0.33	0.018	0.396	0.01	0.117695	-0.865122	0.0356239	-0.452057	-0.422752	0.50284	-0.902389
	131 : EEF1D Elongation factor 1-delta	IPI00023048,	ATAPQTQHVSPMR	45.736	Phospho (ST)	0.0000000002000.0	0.244	0.03	0.365	0.065	0.143	0.002	0.247	0.033	0.263	0.007	-0.625934	-1.0499	-0.340075	-0.655172	-0.405451	0.329985	-0.710756
	131 : EEF1D Elongation factor 1-delta	IPI00023048,	ATAPQTQHVSPMR	48.596	Phospho (ST)	0.0000000002000.0	0.736	0.06	0.841	0.075	0.371	0.035	0.719	0.031	0.593	0.061	-0.239566	-0.875672	-0.369595	-0.320126	-0.567041	-0.0350469	-0.510457
	131 : EEF1D Elongation factor 1-delta	IPI00023048,	KPATPAEDDEDDDIDLFGSDNEEEDK	63.346	Phospho (ST)	0.00000000000000000020000000.0	0.038	0.003	0.027	0.003	0.03	0.005	0.022	0.004	0.011	0.002	0.443607	0.457332	-1.13289	-0.362158	0.809003	-0.756331	1.58785
28	133 : NKAP NF-kappa-B-activating protein	IPI00296934,	IGELGAPEVWGLSPK	49.529	Phospho (ST)	0.000000000000200.0	0.078	0.001	0.078	0.006	0.145	0.004	0.109	0.004	0.06	0.003	-0.0484122	1.19912	-0.237864	0.388465	0.799916	-0.610433	1.43456
	134 : MCM2 DNA replication licensing factor MCM2	IPI00184330,	GLLYDSDEEDEERPAR	62.644	Phospho (ST)	0.0000020000000000.0	0	0	0.024	0.005	0.067	0.001	0.099	0.002	0.069	0.01	-9999	1.80033	1.68167	1.96975	-0.179515	-0.272297	0.115033
29	134 : MCM2 DNA replication licensing factor MCM2	IPI00184330,	GLLYDSDEEDEERPAR	49.722	Phospho (ST)	0.0000020000000000.0	0.166	0.003	0.162	0.006	0.454	0.038	0.648	0.031	0.436	0.018	-0.013043	1.78994	1.56023	1.90342	-0.123434	-0.327348	0.226509
	134 : MCM2 DNA replication licensing factor MCM2	IPI00184330,	RTDALTSSPGR	49.895	Phospho (ST)	0.00000002000.0	0.057	0.062	0.13	0.016	0.284	0.024	0.191	0.007	0.1	0.013	-1.24469	1.43456	-0.244685	0.46048	0.963474	-0.68966	1.67582
	134 : MCM2 DNA replication licensing factor MCM2	IPI00184330,	RTDALTSSPGR	33.84	Phospho (ST)	0.00000200000.0	0.057	0.062	0.128	0.035	0.284	0.024	0.191	0.007	0.1	0.013	-1.22769	1.45101	-0.227692	0.479231	0.961253	-0.691989	1.67627
	134 : MCM2 DNA replication licensing factor MCM2	IPI00184330,	GNDPLTSSPGR	37.132	Phospho (ST)	0.00000002000.0	0.084	0.003	0.106	0.006	0.116	0.009	0.424	0.012	0.214	0.002	-0.388355	0.438293	1.14666	1.90843	-1.48197	-0.746616	-0.710756
30	136 : ATP13A3 similar to Probable cation-transporting ATPase 13A3 (ATPase family homolog up-regulated in senescence cells 1) isoform 2	IPI00177661,	LVHDSLEDLQMTR	59.561	Phospho (ST)	0.0000200000000.0	0.027	0.002	0.03	0.001	0.009	0.001	0.058	0.003	0.023	0.002	-0.224317	-1.46594	-0.258425	0.840765	-2.31473	-1.08314	-1.2109
31	138 : EBAG9 Receptor-binding cancer antigen expressed on SiSo cells (Fragment)	IPI00299076,	KLSGDQITLPTTVDYSSVPK	75.215	Phospho (ST)	0.00200000000000000000.0	0.075	0.004	0.065	0.004	0.06	0.002	0.038	0.004	0.033	0.003	0.153157	0.177599	-0.844251	-0.865122	1.03281	0.0356239	1.01935
	138 : EBAG9 Receptor-binding cancer antigen expressed on SiSo cells (Fragment)	IPI00299076,	KLSGDQITLPTTVDYSSVPK	46.044	Phospho (ST)	0.00200000000000000000.0	0.017	0.002	0.03	0.004	0.034	0.009	0.025	0.002	0.02	0.002	-0.84944	0.50284	-0.405451	-0.321928	0.813114	-0.0679388	0.90458
32	139 : CLASP2 CLIP-associating protein 2	IPI00024382,	SRSDIDVNAAAGAK	31.915	Phospho (ST)	0.00200000000000.0	0	0	0.012	0.001	0.062	0.007	0.061	0.001	0.047	0.003	-9999	2.61965	2.05242	2.19944	0.409255	-0.131313	0.563646
	139 : CLASP2 CLIP-associating protein 2	IPI00024382,	VLNTGSDVEEAVADALK	59.362	Phospho (ST)	0.00000200000000000.0	0.022	0.003	0.018	0.001	0.039	0.004	0.049	0.019	0.03	0.011	0.199123	1.42331	0.835116	1.34823	0.0635029	-0.498179	0.584963
33	14 : PDIA6 Isoform 2 of Protein disulfide-isomerase A6 precursor	IPI00299571,	DGELPVEDDIDLSDVELDDLGK	59.151	Phospho (ST)	0.0000000000002000000000.0	0.063	0.006	0.041	0.007	0.04	0.006	0.015	0.002	0.033	0.003	0.580145	0.265437	-0.182786	-1.58208	1.83633	1.41359	0.445727
	14 : PDIA6 Isoform 2 of Protein disulfide-isomerase A6 precursor	IPI00299571,	DGELPVEDDIDLSDVELDDLGKDEL	62.135	Phospho (ST)	0.0000000000002000000000000.0	0.067	0.005	0.059	0.008	0.058	0.008	0.031	0.007	0.043	0.005	0.146655	0.288063	-0.32916	-1.03209	1.30918	0.718964	0.613532
	14 : PDIA6 Isoform 2 of Protein disulfide-isomerase A6 precursor	IPI00299571,	DGELPVEDDIDLSDVELDDLGKDEL	88.826	Phospho (ST)	0.0000000000002000000000000.0	0.45	0.018	0.383	0.045	0.355	0.012	0.287	0.046	0.306	0.029	0.187768	0.199123	-0.189351	-0.508403	0.697774	0.335712	0.385155
34	140 : AKAP12 A-kinase anchor protein 12 isoform 2	IPI00217683,	VVGQTTPESFEK	26.68	Phospho (ST)	0.000002000000.0	0.46	0.017	0.329	0.015	0.343	0.022	0.388	0.231	0.679	0.026	0.437228	0.368489	1.17887	0.145351	0.211635	1.04893	-0.813499
	140 : AKAP12 A-kinase anchor protein 12 isoform 2	IPI00217683,	SPPSPVER	32.86	Phospho (ST)	0.00020000.0	0.18	0.01	0.301	0.038	0.046	0.002	0.34	0.125	0.08	0.008	-0.790859	-2.4112	-1.78588	0.0813396	-2.50635	-1.85204	-0.628162
	140 : AKAP12 A-kinase anchor protein 12 isoform 2	IPI00217683,	SAESPTSPVTSETGSTFK	63.11	Phospho (ST)	0.000000200000000000.0	0.017	0.004	0.042	0.01	0	0	0.052	0.002	0.006	0.001	-1.37333	-9999	-2.72738	0.22404	-9999	-2.93236	-9999
	140 : AKAP12 A-kinase anchor protein 12 isoform 2	IPI00217683,	GLAEVQQDGEAEEGATSDGEK	94.3	Phospho (ST)	0.000000000000000020000.0	0.026	0.002	0.028	0.016	0.025	0.013	0.157	0.004	0.013	0.001	-0.14401	0.144046	-0.982791	2.3835	-2.25154	-3.35107	1.12433
	140 : AKAP12 A-kinase anchor protein 12 isoform 2	IPI00217683,	RPSESDKEDELDKVK	25.89	Phospho (ST)	0.002000000000000.0	0.038	0.004	0.061	0.004	0.024	0.001	0.159	0.009	0.003	0.001	-0.710756	-1.01742	-4.05889	1.29631	-2.32193	-5.32193	3.04264
	140 : AKAP12 A-kinase anchor protein 12 isoform 2	IPI00217683,	RPSESDKEDELDKVK	35.59	2 Phospho (ST)	0.002020000000000.0	0.068	0.001	0.093	0.028	0.095	0.007	0.407	0.016	0	0	-0.498179	0.326537	-9999	2.03245	-1.71786	-9999	9999
	140 : AKAP12 A-kinase anchor protein 12 isoform 2	IPI00217683,	RPSESDKEDELDKVK	54.75	Phospho (ST)	0.000020000000000.0	0.059	0.004	0.078	0.01	0.033	0.001	0.221	0.01	0	0	-0.446148	-0.929611	-9999	1.41034	-2.35107	-9999	9999
	140 : AKAP12 A-kinase anchor protein 12 isoform 2	IPI00217683,	RPSESDKEDELDKVK	40.013	Phospho (ST)	0.002000000000000.0	0.066	0.005	0.084	0.005	0.036	0.004	0.221	0.01	0	0	-0.401635	-0.926865	-9999	1.29631	-2.23107	-9999	9999
35	141 : PDLIM4 Isoform 2 of PDZ and LIM domain protein 4	IPI00221296,	IHIDPEIQDGSPTTSR	73.753	Phospho (ST)	0.0000000000200000.0	0.278	0.01	0.315	0.028	0	0	0	0	0	0	-0.226004	-9999	-9999	-9999	NaN	NaN	NaN
	141 : PDLIM4 Isoform 2 of PDZ and LIM domain protein 4	IPI00221296,	IHIDPEIQDGSPTTSR	83.236	Phospho (ST)	0.0000000000200000.0	0.089	0.013	0.139	0.016	0	0	0	0	0	0	-0.685014	-9999	-9999	-9999	NaN	NaN	NaN
36	143 : RRP1B Isoform 2 of RRP1-like protein B	IPI00032374,	VGDGDLSAEEIPENEVSLR	103.149	Phospho (ST)	0.0000002000000000000.0	0.071	0.004	0.067	0.006	0.046	0.004	0.083	0.005	0.026	0.002	0.0271541	-0.231075	-1.22769	0.201634	-0.442222	-1.4112	0.992768
37	145 : STK10 Serine/threonine kinase 10	IPI00304742,	QVAEQGGDLSPAANR	79.142	Phospho (ST)	0.000000000200000.0	0.093	0.001	0.102	0.009	0	0	0	0	0	0	-0.179515	-9999	-9999	-9999	NaN	NaN	NaN
38	146 : AIM1 Absent in melanoma 1 protein	IPI00294840,	MPLLELGGETTPPLSTER	54.596	Phospho (ST)	0.000000000020000000.0	0.065	0.006	0.067	0.004	0	0	0	0	0.009	0.001	-0.086201	-9999	-2.75633	-9999	NaN	9999	-9999
39	147 : RBM39 Isoform 1 of RNA-binding protein 39	IPI00163505,	DKSPVREPIDNLTPEER	56.156	Phospho (ST)	0.00200000000000000.0	0.401	0.01	0.387	0.012	0.524	0.043	0.493	0.011	0.525	0.027	0.0071955	0.745022	0.574344	0.258217	0.476122	0.332278	0.167358
	147 : RBM39 Isoform 1 of RNA-binding protein 39	IPI00163505,	DKSPVREPIDNLTPEER	30.085	Phospho (ST)	0.00200000000000000.0	0.112	0.005	0.138	0.015	0.037	0.044	0.254	0.01	0.153	0.025	-0.347399	-1.57777	0.279768	0.78576	-2.37333	-0.490051	-1.85726
40	149 : NEK9 Serine/threonine-protein kinase Nek9	IPI00301609,	VASEAPLEHKPQVEASSPR	38.525	Phospho (ST)	0.0000000000000000200.0	0	0	0	0	0.04	0.006	0.087	0.003	0.061	0.005	NaN	9999	9999	9999	-0.72977	-0.265345	-0.444184
	149 : NEK9 Serine/threonine-protein kinase Nek9	IPI00301609,	VASEAPLEHKPQVEASSPR	34.01	Phospho (ST)	0.0000000000000002000.0	0	0	0	0	0.039	0.004	0.087	0.003	0.061	0.005	NaN	9999	9999	9999	-0.790859	-0.26708	-0.500218
41	151 : CAMSAP1L1 Calmodulin-regulated spectrin-associated protein 1-like 1	IPI00409607,	SISNEGLTLNNSHVSK	50.94	Phospho (ST)	0.2000000000000000.0	0.048	0.001	0.047	0.004	0.025	0.001	0.035	0.002	0.037	0.006	-0.0262051	-0.584241	-0.199255	-0.498179	-0.0969617	0.314986	-0.388355
	151 : CAMSAP1L1 Calmodulin-regulated spectrin-associated protein 1-like 1	IPI00409607,	SISNEGLTLNNSHVSK	73.513	Phospho (ST)	0.0020000000000000.0	0.047	0.001	0.047	0.004	0.025	0.002	0.036	0.001	0.037	0.006	-0.0320936	-0.617056	-0.202572	-0.488026	-0.139236	0.302173	-0.416962
42	152 : EIF5B Eukaryotic translation initiation factor 5B	IPI00299254,	NKPGPNIESGNEDDDASFK	76.038	Phospho (ST)	0.0000000020000000000.0	0.075	0.008	0.095	0.01	0.071	0.004	0.063	0.004	0.062	0.008	-0.392137	-0.110916	-0.496142	-0.68966	0.569491	0.209141	0.382944
	152 : EIF5B Eukaryotic translation initiation factor 5B	IPI00299254,	NKPGPNIESGNEDDDASFK	87.524	Phospho (ST)	0.0000000020000000000.0	0.177	0.003	0.161	0.017	0.116	0.003	0.099	0.007	0.087	0.004	0.0976108	-0.166503	-0.753896	-0.78339	0.605968	0.045443	0.584
	152 : EIF5B Eukaryotic translation initiation factor 5B	IPI00299254,	VEMYSGSDDDDDFNKLPK	53.587	2 Phospho (ST)	0.000020200000000000.0	0.055	0.001	0.058	0.003	0.022	0.001	0.037	0.001	0.016	0	-0.131313	-1.12658	-1.75147	-0.753896	-0.384584	-0.985645	0.623867
43	154 : PNN Isoform 2 of Pinin	IPI00002649,	QQDSQPEEVMDVLEMVENVK	47.65	Phospho (ST)	0.00020000000000000000.0	0.004	0.001	0	0	0.003	0.002	0.009	0	0.015	0.001	9999	9999	9999	9999	-0.974262	1.05381	-2.00578
	154 : PNN Isoform 2 of Pinin	IPI00002649,	SLSPGKENVSALDMEK	47.087	Phospho (ST)	0.0020000000000000.0	0.015	0.005	0.014	0.001	0.036	0.001	0.045	0.007	0.062	0.004	0.132248	1.69064	2.33171	1.63506	0.045443	0.711935	-0.643856
	154 : PNN Isoform 2 of Pinin	IPI00002649,	SLSPGKENVSALDMEK	73.658	Phospho (ST)	0.0020000000000000.0	0.125	0.006	0.075	0.004	0.184	0.016	0.248	0.01	0.158	0.013	0.690641	1.59646	1.20289	1.62901	-0.0424568	-0.411195	0.390668
	154,904,	IPI00002649,IPI00789041,	QQDSQPEEVMDVLEMVENVK	63.595	Phospho (ST)	0.00020000000000000000.0	0.012	0.004	0.005	0.001	0.007	0.003	0.023	0.002	0.03	0.002	1.27977	0.960512	2.80364	2.20101	-1.25154	0.618239	-1.84684
44	155 : SMN2;SMN1 Isoform SMN of Survival motor neuron protein	IPI00003394,	GTGQSDDSDIWDDTALIK	87.935	Phospho (ST)	0.000000020000000000.0	0	0	0	0	0.04	0.004	0	0	0.048	0.003	NaN	9999	9999	NaN	9999	9999	-0.0846703
	155 : SMN2;SMN1 Isoform SMN of Survival motor neuron protein	IPI00003394,	GTGQSDDSDIWDDTALIK	102.944	Phospho (ST)	0.000020000000000000.0	0	0	0	0	0.04	0.004	0	0	0.048	0.003	NaN	9999	9999	NaN	9999	9999	-0.0846703
	155 : SMN2;SMN1 Isoform SMN of Survival motor neuron protein	IPI00003394,	GTGQSDDSDIWDDTALIK	56.743	2 Phospho (ST)	0.000020020000000000.0	0.016	0.001	0.022	0.002	0.031	0.001	0.019	0.002	0.039	0.002	-0.490051	0.789103	0.962734	-0.311148	1.08882	1.28865	-0.176251
45	156 : NOL5A NOL5A protein	IPI00844149,	EELMSSDLEETAGSTSIPK	90.94	Phospho (ST)	0.0000020000000000000.0	0.058	0.003	0.045	0.002	0.036	0.005	0.085	0.002	0.017	0.001	0.314986	-0.0144996	-1.25154	0.814755	-0.83908	-2.04692	1.23143
	156 : NOL5A NOL5A protein	IPI00844149,	EEPVSSGPEEAVGK	55.6	Phospho (ST)	0.00000200000000.0	0.048	0.025	0.03	0.002	0.016	0.005	0.088	0.003	0	0	0.638769	-0.573467	-9999	1.46205	-2.04692	-9999	9999
46	157 : PALM2-AKAP2;AKAP2 PALM2-AKAP2 protein isoform 1	IPI00032064,	DALGDSLQVPVSPSSTTSSR	67.47	Phospho (ST)	0.00000000000000000020.0	0.186	0.001	0.175	0.008	0.015	0.002	0.026	0.001	0.02	0.003	0.0440443	-3.23786	-3.02327	-2.82623	-0.41889	-0.189351	-0.207561
	157 : PALM2-AKAP2;AKAP2 PALM2-AKAP2 protein isoform 1	IPI00032064,	DALGDSLQVPVSPSSTTSSR	60.874	Phospho (ST)	0.00000000000200000000.0	0.186	0.001	0.175	0.008	0.015	0.003	0.027	0.001	0.019	0.003	0.0440443	-3.26534	-3.03505	-2.78588	-0.494109	-0.232769	-0.237864
	157 : PALM2-AKAP2;AKAP2 PALM2-AKAP2 protein isoform 1	IPI00032064,	TLSMIEEEIR	61.658	Phospho (ST)	0.0020000000.0	0.044	0.002	0.031	0.001	0	0	0.005	0.001	0	0	0.485427	-9999	-9999	-2.60823	-9999	-9999	NaN
	157 : PALM2-AKAP2;AKAP2 PALM2-AKAP2 protein isoform 1	IPI00032064,	SPGALETPSAAGSQGNTASQGK	102.06	Phospho (ST)	0.2000000000000000000000.0	0.102	0.002	0.103	0.004	0	0	0.01	0	0	0	-0.0634092	-9999	-9999	-3.39593	-9999	-9999	NaN
47	158 : LIMA1 67 kDa protein	IPI00796222,	TVSPPIR	32.717	Phospho (ST)	0.0020000.0	0.189	0.007	0.093	0.002	0	0	0	0	0	0	0.984042	-9999	-9999	-9999	NaN	NaN	NaN
	158 : LIMA1 67 kDa protein	IPI00796222,	ASSLSESSPPK	37.338	Phospho (ST)	0.00000002000.0	0.353	0.009	0.218	0.018	0.038	0	0	0	0	0	0.646163	-2.21759	-9999	-9999	9999	NaN	9999
	158 : LIMA1 67 kDa protein	IPI00796222,	ETPHSPGVEDAPIAK	54.017	Phospho (ST)	0.000020000000000.0	0.443	0.012	0.474	0.018	0.016	0.002	0.093	0.013	0.061	0.003	-0.142417	-4.53952	-2.8365	-2.44222	-2.1078	-0.373327	-1.71312
	158 : LIMA1 67 kDa protein	IPI00796222,	SEVQQPVHPKPLSPDSR	79.778	Phospho (ST)	0.00000000000020000.0	0.09	0.017	0.094	0.007	0.028	0.003	0.034	0.005	0.021	0.012	-0.107803	-1.4344	-2.06492	-1.55216	0.107018	-0.496142	0.625738
	158 : LIMA1 67 kDa protein	IPI00796222,	SEVQQPVHPKPLSPDSR	42.926	Phospho (ST)	0.00000000000020000.0	0.373	0.016	0.333	0.007	0.04	0.002	0.076	0.003	0.044	0.003	0.117695	-2.76611	-2.78588	-2.21759	-0.558517	-0.552156	0.0143553
	158 : LIMA1 67 kDa protein	IPI00796222,	ETPHSPGVEDAPIAK	71.983	Phospho (ST)	0.000020000000000.0	0.71	0.016	0.675	0.02	0.048	0.001	0.199	0.002	0.102	0.011	0.0271541	-3.52284	-2.59074	-1.85726	-1.67577	-0.72261	-0.929611
48	159 : SNIP1 Smad nuclear-interacting protein 1	IPI00154515,	LSPEVAPPAHR	36.748	Phospho (ST)	0.02000000000.0	0.068	0.004	0.058	0.005	0.037	0.003	0	0	0.034	0.008	0.178874	-0.341903	-0.625934	-9999	9999	9999	0.279768
	159 : SNIP1 Smad nuclear-interacting protein 1	IPI00154515,	QERLSPEVAPPAHR	37.12	Phospho (ST)	0.00002000000000.0	0.046	0.004	0.049	0.004	0.039	0.003	0.059	0.002	0.033	0.002	-0.15682	-0.011588	-0.428566	0.163499	-0.186065	-0.577767	0.414677
49	160 : MAP4 Isoform 2 of Microtubule-associated protein 4	IPI00220113,	ASPSKPASAPASR	43.49	Phospho (ST)	0.0200000000000.0	0.303	0.004	0.206	0.03	0.008	0	0.169	0.008	0.195	0.008	0.511974	-4.44222	0.0593553	-0.382702	-4.08314	0.45628	-4.50635
	160 : MAP4 Isoform 2 of Microtubule-associated protein 4	IPI00220113,	ETERASPIK	38.99	Phospho (ST)	0.000002000.0	0.059	0.006	0.073	0.015	0.062	0.006	0.073	0.017	0.051	0.004	-0.351074	0.0648829	-0.375197	-0.0923402	0.147958	-0.26708	0.437228
	160 : MAP4 Isoform 2 of Microtubule-associated protein 4	IPI00220113,	DMSPLSETEMALGK	83.656	Phospho (ST)	0.00200000000000.0	0.059	0.006	0.067	0.004	0.031	0.004	0.031	0.002	0.021	0.007	-0.229382	-0.803393	-1.51046	-1.17462	0.359521	-0.318326	0.701327
	160 : MAP4 Isoform 2 of Microtubule-associated protein 4	IPI00220113,	DMESPTKLDVTLAK	44.971	Oxidation (M); Phospho (ST)	0.01020000000000.0	0.304	0.017	0.289	0.01	0.114	0.013	0.205	0.004	0.114	0.003	0.0271541	-1.03505	-1.2109	-0.586406	-0.45799	-0.608232	0.173767
	160 : MAP4 Isoform 2 of Microtubule-associated protein 4	IPI00220113,	DVTPPPETEVVLIK	41.601	Phospho (ST)	0.00200000000000.0	0.558	0.021	0.598	0.013	0.317	0.018	0.34	0.017	0.142	0.006	-0.145605	-0.608232	-1.93788	-0.905088	0.286881	-1.01742	1.32769
	160 : MAP4 Isoform 2 of Microtubule-associated protein 4	IPI00220113,	VGSLDNVGHLPAGGAVK	46.235	Phospho (ST)	0.00200000000000000.0	0.021	0.009	0.029	0.003	0.011	0.002	0.044	0.016	0.016	0.003	-0.533242	-1.04097	-0.739372	0.505891	-1.55639	-1.23107	-0.304006
	160 : MAP4 Isoform 2 of Microtubule-associated protein 4	IPI00220113,	VGSLDNVGHLPAGGAVK	81.416	Phospho (ST)	0.00200000000000000.0	0.164	0.01	0.185	0.01	0.038	0.002	0.249	0.01	0.048	0.008	-0.217591	-1.96016	-1.81097	0.336855	-2.30757	-2.13289	-0.152003
	160 : MAP4 Isoform 2 of Microtubule-associated protein 4	IPI00220113,	ASPIKMDLAPSK	35.847	Oxidation (M); Phospho (ST)	0.020001000000.0	0	0	0.041	0.011	0.032	0	0.166	0.002	0	0	-9999	-0.0335695	-9999	1.93395	-1.9771	-9999	9999
	160,573,	IPI00220113,IPI00396171,	DMESPTKLDVTLAK	72.126	Phospho (ST)	0.00020000000000.0	0.488	0.018	0.525	0.015	0.286	0.026	0.41	0.03	0.214	0.011	-0.152003	-0.571322	-1.15843	-0.448115	-0.132894	-0.696658	0.584963
	163,537,	IPI00642820,IPI00306301,	YHGHSMSDPGVSYR	50.448	Phospho (ST)	0.00002000000000.0	0.086	0.005	0.09	0.006	0.11	0.004	0.053	0.001	0.038	0.001	-0.118727	0.587845	-1.13289	-0.854649	1.43242	-0.263612	1.71853
50	165 : MYO5A Isoform 1 of Myosin-Va	IPI00000807,	TSSIADEGTYTLDSILR	92.218	Phospho (ST)	0.00200000000000000.0	0.022	0.002	0.019	0.001	0.009	0.002	0.01	0.001	0	0	0.149259	-0.773491	-9999	-1.07704	0.295135	-9999	9999
51	167 : HNRPA1;HNRPA1L-2 Isoform A1-B of Heterogeneous nuclear ribonucleoprotein A1	IPI00215965,	SESPKEPEQLR	35.79	Phospho (ST)	0.20000000000.0	0.177	0.007	0.24	0.016	0.142	0.009	0.333	0.02	0.198	0.012	-0.492079	-0.448115	-0.147202	0.377401	-0.836501	-0.508403	-0.305788
	167 : HNRPA1;HNRPA1L-2 Isoform A1-B of Heterogeneous nuclear ribonucleoprotein A1	IPI00215965,	SESPKEPEQLR	37.73	Phospho (ST)	0.00200000000.0	0.177	0.008	0.24	0.016	0.142	0.009	0.334	0.018	0.198	0.012	-0.488026	-0.448115	-0.147202	0.382944	-0.841663	-0.514573	-0.305788
	167 : HNRPA1;HNRPA1L-2 Isoform A1-B of Heterogeneous nuclear ribonucleoprotein A1	IPI00215965,	SESPKEPEQLR	42.162	Phospho (ST)	0.00200000000.0	1.094	0.634	1.244	0.064	0.986	0.05	1.781	0.087	0.906	0.058	-0.231075	-0.0291463	-0.321928	0.426533	-0.465938	-0.732165	0.290424
	167 : HNRPA1;HNRPA1L-2 Isoform A1-B of Heterogeneous nuclear ribonucleoprotein A1	IPI00215965,	SESPKEPEQLRK	37.257	Phospho (ST)	0.002000000000.0	0.206	0.018	0.154	0.008	0.127	0.01	0.243	0.011	0.105	0.005	0.379621	0.0271541	-0.409278	0.568519	-0.552156	-0.962969	0.434028
	167 : HNRPA1;HNRPA1L-2 Isoform A1-B of Heterogeneous nuclear ribonucleoprotein A1	IPI00215965,	SESPKEPEQLRK	31.8	Phospho (ST)	0.200000000000.0	0.206	0.017	0.154	0.008	0.127	0.009	0.243	0.011	0.105	0.004	0.375178	0.0299829	-0.411195	0.569491	-0.550043	-0.965784	0.437228
52	168 : ACSS2 79 kDa protein	IPI00329773,	SWSPPPEVSR	26.408	Phospho (ST)	0.0020000000.0	0	0	0.446	0.007	0.113	0.015	0.122	0.01	0.208	0.011	-9999	-1.67116	-0.965784	-1.96578	0.282143	1.01364	-0.708396
53	169 : CCDC6 Coiled-coil domain-containing protein 6	IPI00000634,	LDQPVSAPPSPR	32.684	Phospho (ST)	0.000000000200.0	0.19	0.005	0.209	0.012	0	0	0.059	0.03	0.181	0.014	-0.179515	-9999	-0.0740006	-1.90509	-9999	1.8484	-9999
	169 : CCDC6 Coiled-coil domain-containing protein 6	IPI00000634,	SNSPDKFK	29.97	Phospho (ST)	0.00200000.0	0	0	0.039	0.006	0	0	0.079	0.002	0.065	0.004	-9999	-9999	0.889084	0.953824	-9999	-0.0499049	-9999
54	17 : RRBP1 Isoform 3 of Ribosome-binding protein 1	IPI00215743,	SHVEDGDIAGAPASSPEAPPAEQDPVQLK	42.02	Phospho (ST)	0.00000000000000200000000000000.0	0.02	0.001	0.024	0	0.015	0.002	0	0	0.016	0.002	-0.2567	-0.384584	-0.45799	-9999	9999	9999	0.0690147
55	170 : FLNB Isoform 1 of Filamin-B	IPI00289334,	LVSPGSANETSSILVESVTR	126.738	Phospho (ST)	0.00200000000000000000.0	0.09	0.009	0.065	0.004	0	0	0	0	0.014	0	0.405992	-9999	-2.05289	-9999	NaN	9999	-9999
56	171 : LARP5 La ribonucleoprotein domain family, member 5	IPI00514141,	SPSPAHLPDDPK	34.28	Phospho (ST)	0.200000000000.0	0.156	0.005	0.196	0.012	0.184	0.005	0.172	0.007	0.071	0.003	-0.373327	0.212881	-1.32193	-0.279284	0.480265	-1.02621	1.53007
	171 : LARP5 La ribonucleoprotein domain family, member 5	IPI00514141,	SPSPAHLPDDPK	50.466	Phospho (ST)	0.002000000000.0	0.156	0.005	0.196	0.011	0.183	0.004	0.172	0.007	0.071	0.003	-0.375197	0.202888	-1.32554	-0.281036	0.473008	-1.02915	1.52457
57	172 : MYBBP1A Isoform 1 of Myb-binding protein 1A	IPI00005024,	EIPSATQSPISK	27.023	Phospho (ST)	0.000000020000.0	0.211	0.098	0.213	0.098	0.319	0.01	0	0	0.075	0.012	-0.0573917	0.891419	-1.36587	-9999	9999	9999	2.25248
58	173 : SET Isoform 1 of Protein SET	IPI00072377,	LNEQASEEILK	31.955	Phospho (ST)	0.00000200000.0	0.034	0.002	0.037	0.007	0.025	0	0	0	0.037	0.001	-0.174621	-0.279284	0.121679	-9999	9999	9999	-0.403542
	173 : SET Isoform 1 of Protein SET	IPI00072377,	RQSPLPPQK	29.679	Phospho (ST)	0.002000000.0	0.148	0.067	0.164	0.028	0.078	0.012	0	0	0.146	0.038	-0.199255	-0.771027	-0.0380063	-9999	9999	9999	-0.736966
59	175 : CDC2L2 Isoform SV1 of PITSLRE serine/threonine-protein kinase CDC2L2	IPI00070809,	DLLSDLQDISDSER	35.805	Phospho (ST)	0.00020000000000.0	0.005	0.001	0	0	0.03	0.005	0	0	0.016	0.002	9999	9999	9999	NaN	9999	9999	1.09694
	175 : CDC2L2 Isoform SV1 of PITSLRE serine/threonine-protein kinase CDC2L2	IPI00070809,	DLLSDLQDISDSER	82.083	Phospho (ST)	0.00000000020000.0	0.105	0.004	0.073	0.009	0.138	0.012	0.132	0.014	0.105	0.004	0.475085	1.22466	0.662661	0.763836	0.449957	-0.086201	0.558757
60	177 : TCOF1 Treacher Collins-Franceschetti syndrome 1 isoform a	IPI00165041,	TSQVGAASAPAKESPRK	32.82	Phospho (ST)	0.00000000000002000.0	0.033	0.004	0.034	0.005	0.029	0.004	0.022	0.011	0.031	0.003	-0.0724828	0.108357	-0.00723157	-0.696658	0.794104	0.705757	0.111031
	177 : TCOF1 Treacher Collins-Franceschetti syndrome 1 isoform a	IPI00165041,	KLSGDQPAAR	64.477	Phospho (ST)	0.0020000000.0	0.354	0.011	0.343	0.045	0.213	0.022	0.082	0.012	0.086	0.005	-0.00144342	-0.384584	-1.86775	-2.152	1.75745	0.301002	1.47975
	177 : TCOF1 Treacher Collins-Franceschetti syndrome 1 isoform a	IPI00165041,	LGAGEGGEASVSPEK	72.54	Phospho (ST)	0.000000000200000.0	0.318	0.007	0.302	0.017	0.229	0.014	0.197	0.139	0.153	0.01	0.0328061	-0.0923402	-0.846843	-0.706041	0.603122	-0.125006	0.751035
	177 : TCOF1 Treacher Collins-Franceschetti syndrome 1 isoform a	IPI00165041,	TSQVGAASAPAKESPR	67.707	Phospho (ST)	0.0000000000000200.0	0.225	0.017	0.213	0.031	0.133	0.003	0.201	0.006	0.15	0.035	0.0299829	-0.373327	-0.37707	-0.181149	-0.204233	-0.181149	0
	177 : TCOF1 Treacher Collins-Franceschetti syndrome 1 isoform a	IPI00165041,	TSQVGAASAPAKESPR	67.055	Phospho (ST)	0.0000000000000200.0	0.101	0.007	0.114	0.019	0.079	0.008	0.111	0.015	0.077	0.009	-0.227692	-0.224317	-0.432455	-0.136062	-0.0985055	-0.281036	0.205393
	177 : TCOF1 Treacher Collins-Franceschetti syndrome 1 isoform a	IPI00165041,	TVANLLSGKSPR	25.85	Phospho (ST)	0.000000000200.0	0	0	0.017	0.002	0.008	0	0.01	0.001	0.007	0	-9999	-0.72977	-1.1976	-0.878321	0.137504	-0.304006	0.463622
	177 : TCOF1 Treacher Collins-Franceschetti syndrome 1 isoform a	IPI00165041,	QEAKPQQAAGMLSPK	35.11	Phospho (ST)	0.000000000000200.0	0.047	0.009	0.05	0.007	0.017	0.001	0.046	0.004	0.027	0.002	-0.129734	-1.20423	-0.75877	-0.199255	-1.0145	-0.54372	-0.448115
	177 : TCOF1 Treacher Collins-Franceschetti syndrome 1 isoform a	IPI00165041,	AALAPAKESPR	41.593	Phospho (ST)	0.00000000200.0	0.184	0.012	0.19	0.014	0.189	0.012	0.252	0.021	0.133	0.013	-0.093879	0.295135	-0.378944	0.314986	-0.0306192	-0.678072	0.671746
	177 : TCOF1 Treacher Collins-Franceschetti syndrome 1 isoform a	IPI00165041,	LGAGEGGEASVSPEK	48.282	Phospho (ST)	0.000000000002000.0	0.319	0.008	0.301	0.017	0.229	0.015	0.299	0.019	0.152	0.01	0.0342157	-0.0923402	-0.85726	-0.101598	-0.00144342	-0.739372	0.761285
	177 : TCOF1 Treacher Collins-Franceschetti syndrome 1 isoform a	IPI00165041,	TVANLLSGKSPR	56.169	Phospho (ST)	0.000000000200.0	0.066	0.001	0.096	0.002	0.064	0.003	0.069	0.003	0.033	0.002	-0.577767	-0.268817	-1.39593	-0.558517	0.280956	-0.818579	1.123
61	178 : ZC3H13 zinc finger CCCH-type containing 13	IPI00016472,	DQRPSSPIR	28.414	Phospho (ST)	0.000002000.0	0.046	0.004	0.051	0.01	0.051	0.004	0.08	0.002	0.048	0.001	-0.189351	0.304511	0.0370307	0.547943	-0.254978	-0.496142	0.263034
	178 : ZC3H13 zinc finger CCCH-type containing 13	IPI00016472,	KEVSPEVVR	31.7	Phospho (ST)	0.000200000.0	0	0	0	0	0	0	0.029	0	0.014	0.001	NaN	NaN	9999	9999	-9999	-0.83908	-9999
	178 : ZC3H13 zinc finger CCCH-type containing 13	IPI00016472,	LRSPSNDSAHR	46.8	Phospho (ST)	0.00200000000.0	0.02	0.003	0.024	0.001	0.013	0.005	0.061	0.009	0.02	0	-0.318326	-0.58208	-0.114035	1.26843	-1.8625	-1.36587	-0.471929
	178,834,	IPI00016472,IPI00796734,	SLSPSHLTEDR	66.301	Phospho (ST)	0.00200000000.0	0.093	0.006	0.279	0.252	0.317	0.027	0.125	0.019	0.545	0.323	-1.63039	0.49057	1.09761	-1.24811	1.72814	2.36205	-0.610433
62	179 : HDGF Hepatoma-derived growth factor	IPI00020956,	GNAEGSSDEEGKLVIDEPAK	69.147	Phospho (ST)	0.00000020000000000000.0	0.017	0.001	0.014	0	0.022	0.002	0	0	0.062	0.001	0.190299	0.916859	2.25096	-9999	9999	9999	-1.33643
	179 : HDGF Hepatoma-derived growth factor	IPI00020956,	GNAEGSSDEEGKLVIDEPAK	74.27	Phospho (ST)	0.00000200000000000000.0	0.027	0	0.022	0.002	0.028	0.005	0.026	0.003	0.077	0.009	0.273814	0.66175	1.94223	0.146655	0.504875	1.81106	-1.28279
	179 : HDGF Hepatoma-derived growth factor	IPI00020956,	GNAEGSSDEEGKLVIDEPAK	56.93	Phospho (ST)	0.00000020000000000000.0	0.027	0	0.022	0.002	0.028	0.005	0.027	0.003	0.077	0.008	0.27262	0.66175	1.93923	0.202888	0.448901	1.75146	-1.27928
	179 : HDGF Hepatoma-derived growth factor	IPI00020956,	GNAEGSSDEEGKLVIDEPAK	41.805	2 Phospho (ST)	0.00000220000000000000.0	0.079	0.006	0.094	0.016	0.091	0.005	0.065	0.003	0.137	0.015	-0.295128	0.264236	0.678072	-0.62371	0.877352	1.3173	-0.416962
	179 : HDGF Hepatoma-derived growth factor	IPI00020956,	KGNAEGSSDEEGKLVIDEPAK	75.264	2 Phospho (ST)	0.000000220000000000000.0	0.066	0.002	0.081	0.004	0.074	0.003	0.076	0.006	0.102	0.005	-0.341903	0.173767	0.468844	-0.176251	0.340277	0.660837	-0.298673
	179 : HDGF Hepatoma-derived growth factor	IPI00020956,	GNAEGSSDEEGKLVIDEPAK	84.137	2 Phospho (ST)	0.00000220000000000000.0	0.345	0.012	0.344	0.007	0.325	0.032	0.283	0.011	0.375	0.018	-0.0394883	0.22404	0.260628	-0.375197	0.588805	0.650765	-0.0394883
	179 : HDGF Hepatoma-derived growth factor	IPI00020956,	KGNAEGSSDEEGKLVIDEPAK	75.38	2 Phospho (ST)	0.000000220000000000000.0	0.03	0.017	0.038	0.002	0.036	0.005	0.034	0.002	0.043	0.008	-0.411195	0.22033	0.298658	-0.2567	0.465713	0.570463	-0.0816138
	179 : HDGF Hepatoma-derived growth factor	IPI00020956,	RAGDLLEDSPK	44.782	Phospho (ST)	0.00000000200.0	0.323	0.004	0.301	0.018	0.325	0.013	0.209	0.008	0.257	0.011	0.0593553	0.415759	-0.0954196	-0.619271	1.02361	0.538041	0.507921
	179 : HDGF Hepatoma-derived growth factor	IPI00020956,	AGDLLEDSPK	57.311	Phospho (ST)	0.0000000200.0	0.625	0.011	0.526	0.008	0.52	0.036	0.453	0.011	0.523	0.002	0.202888	0.289244	0.124328	-0.307573	0.585924	0.447844	0.16092
	179 : HDGF Hepatoma-derived growth factor	IPI00020956,	AGDLLEDSPKRPK	48.344	Phospho (ST)	0.0000000200000.0	0.18	0.01	0.27	0.013	0.169	0.001	0.308	0.004	0.352	0.005	-0.630394	-0.373327	0.516015	0.0976108	-0.481969	0.432959	-0.891643
	179 : HDGF Hepatoma-derived growth factor	IPI00020956,	AGDLLEDSPKRPK	46.056	Phospho (ST)	0.0000000200000.0	0.16	0.008	0.191	0.021	0.111	0.007	0.202	0.006	0.195	0.037	-0.307573	-0.479955	0.159629	-0.0159576	-0.473931	0.191563	-0.641604
	179 : HDGF Hepatoma-derived growth factor	IPI00020956,	RAGDLLEDSPKRPK	39.308	Phospho (ST)	0.00000000200000.0	0	0	0.069	0.003	0.049	0.001	0.084	0.003	0	0	-9999	-0.1976	-9999	0.185232	-0.394032	-9999	9999
63	180 : FAM83G 31 kDa protein	IPI00793090,	SIPQLDLGWPDTIAYR	55.289	Phospho (ST)	0.2000000000000000.0	0.032	0.004	0.031	0.001	0.008	0	0.011	0.001	0.003	0.001	-0.00144342	-1.62149	-3.03505	-1.54372	-0.0908029	-1.47794	1.41034
64	182 : SNTB2 Isoform 1 of Beta-2-syntrophin	IPI00009505,	GPAGEAGASPPVR	40.611	Phospho (ST)	0.0000000020000.0	0.199	0.005	0.196	0.012	0.194	0.009	0	0	0.245	0.012	-0.0218044	0.292782	0.454176	-9999	9999	9999	-0.164884
	182 : SNTB2 Isoform 1 of Beta-2-syntrophin	IPI00009505,	SPSLGSDLTFATR	36.745	Phospho (ST)	0.2000000000000.0	0.019	0.006	0.024	0	0.012	0.001	0.029	0.003	0.031	0.003	-0.407364	-0.659723	0.503858	0.167358	-0.83908	0.351628	-1.16812
65	183 : MAPK3 Mitogen-activated protein kinase 3	IPI00018195,	IADPEHDHTGFLTEYVATR	43.335	Phospho (Y)	0.0000000000000030000.0	0.05	0.002	0	0	0.026	0.004	0	0	0.043	0.002	9999	9999	9999	NaN	9999	9999	-0.552156
66	185 : NSFL1C Isoform 2 of NSFL1 cofactor p47	IPI00022830,	KKSPNELVDDLFK	45.803	Phospho (ST)	0.0020000000000.0	0.148	0.008	0.128	0.004	0.141	0	0.082	0.005	0.074	0.006	0.16221	0.446786	-0.646112	-0.732165	1.168	0.10165	1.09018
	185 : NSFL1C Isoform 2 of NSFL1 cofactor p47	IPI00022830,	SPNELVDDLFK	39.754	Phospho (ST)	0.20000000000.0	0.027	0.001	0.019	0.001	0.02	0.001	0.013	0.002	0.004	0	0.451013	0.371838	-2.08314	-0.694321	1.0552	-1.36959	2.44969
	185 : NSFL1C Isoform 2 of NSFL1 cofactor p47	IPI00022830,	KKSPNELVDDLFK	37.263	Phospho (ST)	0.0020000000000.0	0.083	0.005	0.072	0.002	0.059	0.004	0.056	0.002	0	0	0.163499	0.0200577	-9999	-0.444184	0.453122	-9999	9999
67	186 : PDLIM2 Isoform 3 of PDZ and LIM domain protein 2	IPI00007983,	AGDSAVLVLPPSPGPR	41.84	Phospho (ST)	0.0000000000020000.0	0.147	0.015	0.051	0.003	0.029	0	0.028	0.005	0.05	0.006	1.4756	-0.512514	0.0854247	-0.946194	0.423309	1.04684	-0.599462
68	187 : DCX Doublecortex; lissencephaly, X-linked	IPI00216744,	SKQSPISTPTSPGSLR	27.817	Phospho (ST)	0.0000002000000000.0	0.626	0.007	0.59	0.019	0.208	0.013	0.229	0.114	0.42	0.117	0.041243	-1.1976	-0.356606	-1.45799	0.250962	1.11902	-0.844251
69	188 : USP14 Ubiquitin carboxyl-terminal hydrolase 14	IPI00219913,	ASGEMASAQYITAALR	94.426	Phospho (ST)	0.0200000000000000.0	0.046	0.015	0.064	0.002	0.016	0.001	0.029	0.001	0.031	0.002	-0.524915	-1.69432	-0.91866	-1.24469	-0.459973	0.339137	-0.77596
	188 : USP14 Ubiquitin carboxyl-terminal hydrolase 14	IPI00219913,	ASGEMASAQYITAALR	73.565	Oxidation (M); Phospho (ST)	0.0200100000000000.0	0.047	0.001	0.043	0	0	0	0.037	0	0	0	0.0989585	-9999	-9999	-0.296899	-9999	-9999	NaN
70	189 : PTPN12 Tyrosine-protein phosphatase non-receptor type 12	IPI00289082,	DVDVSEDSPPPLPER	64.032	Phospho (ST)	0.000000020000000.0	0.182	0.008	0.186	0.004	0.037	0	0.093	0.008	0.038	0.017	-0.077041	-2.01159	-2.152	-1.1016	-0.92139	-1.03209	0.132248
71	19 : PKM2 Isoform M1 of Pyruvate kinase isozymes M1/M2	IPI00220644,	LDIDSPPITAR	73.103	Phospho (ST)	0.00002000000.0	0.09	0.004	0.094	0.002	0.091	0	0.064	0	0.209	0.01	-0.107803	0.248535	1.28155	-0.646112	0.884403	1.94298	-1.03505
72	190 : NEDD4L Isoform 4 of E3 ubiquitin-protein ligase NEDD4-like protein	IPI00023287,	SLSSPTVTLSAPLEGAK	55.68	Phospho (ST)	0.00020000000000000.0	0.052	0.004	0.045	0.003	0.026	0.003	0.023	0.008	0.072	0.003	0.164786	-0.494109	0.807355	-1.03209	0.52707	1.8536	-1.30401
	190 : NEDD4L Isoform 4 of E3 ubiquitin-protein ligase NEDD4-like protein	IPI00023287,	SLSSPTVTLSAPLEGAK	71.318	Phospho (ST)	0.00200000000000000.0	0.052	0.004	0.045	0.003	0.026	0.003	0.024	0.008	0.072	0.003	0.163499	-0.494109	0.805705	-1.02915	0.524064	1.8504	-1.30401
	190 : NEDD4L Isoform 4 of E3 ubiquitin-protein ligase NEDD4-like protein	IPI00023287,	SLSSPTVTLSAPLEGAK	34.53	Phospho (ST)	0.20000000000000000.0	0.051	0.005	0.044	0.004	0.026	0.003	0.024	0.007	0.071	0.003	0.169925	-0.469929	0.822934	-0.951764	0.471968	1.78994	-1.2969
73	191 : TCEA1 Isoform 2 of Transcription elongation factor A protein 1	IPI00218106,	KKEPAITSQNSPEAR	35.48	Phospho (ST)	0.000000000020000.0	0	0	0	0	0.044	0.018	0.133	0.002	0.094	0.014	NaN	9999	9999	9999	-1.20091	-0.260152	-0.91866
	191 : TCEA1 Isoform 2 of Transcription elongation factor A protein 1	IPI00218106,	KKEPAITSQNSPEAR	25.36	Phospho (ST)	0.000000020000000.0	0	0	0	0	0.044	0.018	0.133	0.002	0.093	0.014	NaN	9999	9999	9999	-1.20091	-0.265345	-0.910502
	191 : TCEA1 Isoform 2 of Transcription elongation factor A protein 1	IPI00218106,	KKEPAITSQNSPEAR	57.763	Phospho (ST)	0.000000000020000.0	0.096	0.004	0.1	0.002	0.263	0.015	0.461	0.008	0.188	0.01	-0.0985055	1.70399	1.04893	2.1157	-0.422752	-1.05289	0.651683
	191 : TCEA1 Isoform 2 of Transcription elongation factor A protein 1	IPI00218106,	EPAITSQNSPEAR	43.275	Phospho (ST)	0.0000000020000.0	0.113	0.002	0.115	0.007	0.274	0.014	0.605	0.019	0.207	0.015	-0.0694519	1.55483	0.978928	2.30071	-0.756331	-1.30757	0.572405
74	192 : C10orf47 Isoform 1 of Uncharacterized protein C10orf47	IPI00329115,	APSPPVEHPR	54.61	Phospho (ST)	0.0020000000.0	0.403	0.06	0.264	0.016	0	0	0	0	0	0	0.56267	-9999	-9999	-9999	NaN	NaN	NaN
	192 : C10orf47 Isoform 1 of Uncharacterized protein C10orf47	IPI00329115,	SRSFTLDDESLK	28.077	Phospho (ST)	0.002000000000.0	0.061	0.003	0.054	0.002	0	0	0	0	0	0	0.125651	-9999	-9999	-9999	NaN	NaN	NaN
75	193 : NMT1 Isoform Long of Glycylpeptide N-tetradecanoyltransferase 1	IPI00329692,	GGLSPANDTGAK	42.126	Phospho (ST)	0.000200000000.0	0	0	0	0	0.176	0.003	0.185	0.004	0.148	0.007	NaN	9999	9999	9999	0.316146	-0.0800879	0.418999
76	196 : GPS1 G protein pathway suppressor 1 isoform 2	IPI00156282,	EGSQGELTPANSQSR	42.253	Phospho (ST)	0.002000000000000.0	0.075	0.006	0.073	0.005	0.007	0	0	0	0.018	0.002	0.00144197	-3.15843	-1.89432	-9999	9999	9999	-1.2723
77	197 : PKP3 Plakophilin-3	IPI00026952,	AGGLDWPEATEVSPSR	41.837	Phospho (ST)	0.0000000000002000.0	0.026	0.002	0.017	0.005	0	0	0	0	0.102	0.007	0.606916	-9999	2.76299	-9999	NaN	9999	-9999
	197 : PKP3 Plakophilin-3	IPI00026952,	LSSGFDDIDLPSAVK	49.81	Phospho (ST)	0.002000000000000.0	0.093	0.014	0.076	0.007	0.033	0.002	0	0	0.061	0.001	0.248535	-0.878321	-0.168123	-9999	9999	9999	-0.713119
	197 : PKP3 Plakophilin-3	IPI00026952,	LSSGFDDIDLPSAVK	68.415	Phospho (ST)	0.020000000000000.0	0.093	0.014	0.076	0.006	0.033	0.002	0	0	0.061	0.001	0.237564	-0.905088	-0.179515	-9999	9999	9999	-0.72738
78	198 : SIPA1L1 Isoform 1 of Signal-induced proliferation-associated 1-like protein 1	IPI00413362,	LIDLESPTPESQK	37.86	Phospho (ST)	0.0000020000000.0	0.025	0.002	0.011	0	0	0	0	0	0	0	1.09018	-9999	-9999	-9999	NaN	NaN	NaN
	198 : SIPA1L1 Isoform 1 of Signal-induced proliferation-associated 1-like protein 1	IPI00413362,	LIDLESPTPESQK	26.87	Phospho (ST)	0.0000000200000.0	0.025	0.002	0.011	0	0	0	0	0	0	0	1.08542	-9999	-9999	-9999	NaN	NaN	NaN
79	200 : SFRS9 Splicing factor, arginine/serine-rich 9	IPI00012340,	GRDSPYQSR	40.195	Phospho (ST)	0.000200000.0	0	0	0	0	0.069	0	0.206	0.022	0.113	0.004	NaN	9999	9999	9999	-1.191	-0.62371	-0.545824
	200 : SFRS9 Splicing factor, arginine/serine-rich 9	IPI00012340,	GSPHYFSPFRPY	27.1	Phospho (Y)	0.000030000000.0	0.007	0.004	0.007	0.001	0.026	0.003	0.024	0.001	0.011	0.001	-0.013043	2.124	0.691534	1.60075	0.511974	-0.894322	1.42921
	200 : SFRS9 Splicing factor, arginine/serine-rich 9	IPI00012340,	GSPHYFSPFRPY	31.754	Phospho (ST)	0.020000000000.0	0.029	0.018	0.033	0.002	0.087	0.005	0.119	0.002	0	0	-0.224317	1.71633	-9999	1.77653	-0.0709665	-9999	9999
80	201 : MACF1 ACF7 protein	IPI00183169,	QGSFSEDVISHK	81.707	Phospho (ST)	0.002000000000.0	0.1	0.002	0.112	0.003	0	0	0	0	0.038	0.001	-0.21424	-9999	-1.40736	-9999	NaN	9999	-9999
	201 : MACF1 ACF7 protein	IPI00183169,	MLSSSDAITQEFMDLR	66.11	Oxidation (M); Phospho (ST)	0.1000200000000000.0	0.017	0	0.018	0.001	0.017	0.01	0.04	0.006	0.039	0.004	-0.0846703	0.244887	1.28806	1.08066	-0.846843	0.222805	-1.04692
	201 : MACF1 ACF7 protein	IPI00183169,	MLSSSDAITQEFMDLR	61.264	Oxidation (M); Phospho (ST)	0.1020000000000000.0	0.016	0.001	0.018	0.001	0.017	0.01	0.04	0.006	0.039	0.004	-0.15682	0.243669	1.28688	1.07929	-0.846843	0.222805	-1.04692
81	202 : SPIRE1 spire homolog 1	IPI00171145,	LRPVSPEEIR	28.51	Phospho (ST)	0.0000200000.0	0.084	0.011	0.085	0.007	0.038	0.003	0	0	0.038	0.002	-0.0588937	-0.85726	-1.01742	-9999	9999	9999	0.158337
82	203 : RSL1D1 Ribosomal L1 domain-containing protein 1	IPI00008708,	ATNESEDEIPQLVPIGK	50.007	Phospho (ST)	0.00002000000000000.0	0.235	0.004	0.174	0.008	0.097	0.008	0.159	0.012	0.076	0.003	0.387363	-0.541618	-1.05589	-0.21927	-0.332789	-0.821126	0.511974
	203 : RSL1D1 Ribosomal L1 domain-containing protein 1	IPI00008708,	ATNESEDEIPQLVPIGK	57.065	Phospho (ST)	0.02000000000000000.0	0.235	0.004	0.174	0.008	0.097	0.008	0.159	0.012	0.076	0.003	0.387363	-0.541618	-1.05589	-0.21927	-0.332789	-0.821126	0.511974
83	204 : ARHGAP1 Rho GTPase-activating protein 1	IPI00020567,	SSSPELVTHLK	71.091	Phospho (ST)	0.00200000000.0	0.167	0.005	0.173	0.008	0.063	0.004	0.123	0.005	0.155	0.006	-0.0892673	-1.13924	-0.0174171	-0.579922	-0.56918	0.578214	-1.12343
84	206 : SLC35C2 Isoform 2 of Solute carrier family 35 member C2	IPI00010838,	GLGSSPDLELLLR	37.715	Phospho (ST)	0.0000200000000.0	0.025	0.002	0.025	0.002	0.017	0.001	0.016	0.009	0.012	0.002	-0.0365259	-0.222633	-0.929611	-0.708396	0.475085	-0.205896	0.703101
	206 : SLC35C2 Isoform 2 of Solute carrier family 35 member C2	IPI00010838,	GLGSSPDLELLLR	57.89	Phospho (ST)	0.0002000000000.0	0.025	0.002	0.025	0.002	0.017	0.001	0.022	0.005	0.012	0.002	-0.0365259	-0.222633	-0.929611	-0.261881	0.0285692	-0.650635	0.703101
85	207 : SDAD1 Isoform 1 of Protein SDA1 homolog	IPI00018240,	YIEIDSDEEPR	34.498	Phospho (ST)	0.00000200000.0	0.076	0.002	0.077	0.005	0.035	0.003	0.046	0.001	0.036	0.004	-0.0694519	-0.83908	-0.957356	-0.846843	-0.00433459	-0.0954196	0.1137
86	208 : AHNAK AHNAK protein	IPI00031605,	GDRSPEPGQTWTR	44.164	Phospho (ST)	0.0002000000000.0	0.061	0.009	0.07	0.003	0.018	0	0.055	0.003	0.063	0.003	-0.24127	-1.61706	-0.0262051	-0.436354	-1.191	0.426533	-1.5951
	208 : AHNAK AHNAK protein	IPI00031605,	KGDRSPEPGQTWTR	53.792	Phospho (ST)	0.00002000000000.0	0.844	0.023	0.846	0.035	0.229	0.015	0.34	0.015	0.384	0.008	-0.0499049	-1.58208	-1.00578	-1.40736	-0.184425	0.41684	-0.577767
	208 : AHNAK AHNAK protein	IPI00031605,	GDRSPEPGQTWTR	35.22	Phospho (ST)	0.0002000000000.0	0.203	0.002	0.161	0.01	0.035	0	0.15	0.006	0.132	0.016	0.285698	-1.90509	-0.148801	-0.1976	-1.71786	0.0648829	-1.76121
	208 : AHNAK AHNAK protein	IPI00031605,	SPEPGQTWTR	47.934	Phospho (ST)	0.2000000000.0	0.398	0.014	0.319	0.009	0.11	0.009	0.114	0.004	0.084	0.001	0.275007	-1.22432	-1.79086	-1.57777	0.341417	-0.195946	0.559737
87	21 : GOLGA5 Isoform 1 of Golgin subfamily A member 5	IPI00294065,	KKSEPDDELLFDFLNSSQK	50.961	Phospho (ST)	0.0020000000000000000.0	0.038	0.002	0.031	0.002	0.006	0.004	0.025	0.005	0.022	0.002	0.271426	-2.11404	-0.369595	-0.413115	-1.7084	0.0607392	-1.74662
88	210 : SRRM1 Isoform 1 of Serine/arginine repetitive matrix protein 1	IPI00647720,	SPSPAPPPR	43.29	Phospho (ST)	0.002000000.0	0	0	0	0	0.066	0.014	0	0	0.125	0.01	NaN	9999	9999	NaN	9999	9999	-0.749038
	210 : SRRM1 Isoform 1 of Serine/arginine repetitive matrix protein 1	IPI00647720,	AASPSPQSVR	45.152	Phospho (ST)	0.0020000000.0	0.126	0.006	0.063	0.008	0.119	0.007	0	0	0.053	0.003	0.962734	1.23511	-0.0969617	-9999	9999	9999	1.32884
	210 : SRRM1 Isoform 1 of Serine/arginine repetitive matrix protein 1	IPI00647720,	APQTSSSPPPVR	40.008	Phospho (ST)	0.000000200000.0	0.661	0.06	0.205	0.129	0.535	0.008	0.206	0.007	0.315	0.013	1.64247	1.69109	0.755315	-0.086201	1.76681	0.856787	0.932817
	210 : SRRM1 Isoform 1 of Serine/arginine repetitive matrix protein 1	IPI00647720,	RLSPSASPPR	26.13	2 Phospho (ST)	0.0020002000.0	0.306	0.009	0.34	0.028	0.324	0.015	0.106	0	0.162	0.012	-0.195946	0.238787	-0.937878	-1.77596	2.0018	0.851999	1.17313
	210 : SRRM1 Isoform 1 of Serine/arginine repetitive matrix protein 1	IPI00647720,	TRHSPTPQQSNR	39.42	Phospho (ST)	0.000002000000.0	0.14	0.026	0.203	0.025	0.205	0.009	0.106	0.065	0.137	0.014	-0.586406	0.318461	-0.434403	-1.02915	1.338	0.6107	0.751035
	210 : SRRM1 Isoform 1 of Serine/arginine repetitive matrix protein 1	IPI00647720,	KPPAPPSPVQSQSPSTNWSPAVPVK	44.94	2 Phospho (ST)	0.0000002000002000000000000.0	0.068	0.003	0.063	0.007	0.06	0.006	0.034	0.002	0.04	0.008	0.0496308	0.221568	-0.516636	-0.982791	1.19283	0.479231	0.736388
	210 : SRRM1 Isoform 1 of Serine/arginine repetitive matrix protein 1	IPI00647720,	KPPAPPSPVQSQSPSTNWSPAVPVK	35.77	2 Phospho (ST)	0.0000002000000002000000000.0	0.069	0.004	0.061	0.005	0.06	0.007	0.034	0.002	0.037	0.005	0.153157	0.302173	-0.577767	-0.92139	1.21164	0.358396	0.874994
	210 : SRRM1 Isoform 1 of Serine/arginine repetitive matrix protein 1	IPI00647720,	RQSPSPSTRPIR	30.65	Phospho (ST)	0.002000000000.0	0.098	0.007	0.086	0.005	0.076	0.006	0.039	0.001	0.04	0.001	0.130931	0.117695	-0.957356	-1.23786	1.3454	0.295135	1.07313
	210 : SRRM1 Isoform 1 of Serine/arginine repetitive matrix protein 1	IPI00647720,	EKTPELPEPSVK	40.607	Phospho (ST)	0.002000000000.0	0.134	0.008	0.138	0.002	0.139	0.002	0.104	0.009	0.1	0.004	-0.0892673	0.312665	-0.332789	-0.500218	0.801573	0.181421	0.642471
	210 : SRRM1 Isoform 1 of Serine/arginine repetitive matrix protein 1	IPI00647720,	KEKTPELPEPSVK	42.264	Phospho (ST)	0.0002000000000.0	0.098	0.002	0.109	0.001	0.095	0.002	0.078	0.004	0.063	0.002	-0.1976	0.108357	-0.643856	-0.575615	0.673556	-0.0528949	0.74932
	210 : SRRM1 Isoform 1 of Serine/arginine repetitive matrix protein 1	IPI00647720,	RRSPSPAPPPR	32.292	2 Phospho (ST)	0.00202000000.0	0.154	0.008	0.193	0.02	0.189	0.027	0.178	0.006	0.144	0.006	-0.373327	0.27858	-0.28279	-0.209228	0.478195	-0.0573917	0.557778
	210 : SRRM1 Isoform 1 of Serine/arginine repetitive matrix protein 1	IPI00647720,	RRSPSPPPTR	33.202	2 Phospho (ST)	0.0020200000.0	0.131	0.013	0.157	0.017	0.15	0.015	0.134	0.008	0.108	0.004	-0.302226	0.240009	-0.407364	-0.318326	0.546956	-0.07552	0.645241
	210 : SRRM1 Isoform 1 of Serine/arginine repetitive matrix protein 1	IPI00647720,	HRPSPPATPPPK	34.965	2 Phospho (ST)	0.000200020000.0	0.217	0.013	0.205	0.026	0.211	0.022	0.268	0.005	0.201	0.017	0.0356239	0.350497	0.107018	0.299831	0.0398403	-0.177882	0.240009
	210 : SRRM1 Isoform 1 of Serine/arginine repetitive matrix protein 1	IPI00647720,	RRTPTPPPR	27.91	2 Phospho (ST)	0.002020000.0	0.135	0.009	0.178	0.017	0.166	0.021	0.192	0.003	0.139	0.004	-0.440263	0.204141	-0.226004	0.0200577	0.172488	-0.229382	0.425459
	210 : SRRM1 Isoform 1 of Serine/arginine repetitive matrix protein 1	IPI00647720,	YSPPIQR	28.157	Phospho (ST)	0.0200000.0	0	0	0	0	0	0	0.306	0.021	0.199	0.007	NaN	NaN	9999	9999	-9999	-0.382702	-9999
	210 : SRRM1 Isoform 1 of Serine/arginine repetitive matrix protein 1	IPI00647720,	RESPSPAPKPR	41.097	Phospho (ST)	0.00200000000.0	0.082	0.005	0.091	0.011	0.086	0.03	0.043	0.006	0.028	0.008	-0.184425	0.231432	-1.57347	-1.17462	1.39561	-0.384584	1.80323
	210 : SRRM1 Isoform 1 of Serine/arginine repetitive matrix protein 1	IPI00647720,	RQSPSPSTRPIR	30.193	2 Phospho (ST)	0.002000020000.0	0.189	0.013	0.135	0.017	0.167	0.008	0.204	0.024	0.129	0.017	0.436162	0.609755	0.0703893	0.499782	0.0989585	-0.415037	0.536053
	210 : SRRM1 Isoform 1 of Serine/arginine repetitive matrix protein 1	IPI00647720,	RESPSPAPKPR	31.268	2 Phospho (ST)	0.00202000000.0	0.051	0.006	0.06	0.007	0.06	0.01	0.108	0.007	0.068	0.007	-0.270556	0.314986	0.326537	0.768925	-0.465938	-0.426625	-0.0159576
	210 : SRRM1 Isoform 1 of Serine/arginine repetitive matrix protein 1	IPI00647720,	KAASPSPQSVR	28.707	2 Phospho (ST)	0.00020200000.0	0.059	0.006	0.07	0.009	0.06	0.003	0.075	0.001	0.047	0.004	-0.291592	0.0813396	-0.448115	0.00432161	0.0676387	-0.436354	0.526069
	210 : SRRM1 Isoform 1 of Serine/arginine repetitive matrix protein 1	IPI00647720,	RESPSPAPKPR	31.665	2 Phospho (ST)	0.00202000000.0	0.118	0.016	0.104	0.011	0.078	0.007	0.191	0.011	0.112	0.013	0.133564	-0.104697	0.238787	0.784923	-0.899695	-0.531156	-0.345564
	210 : SRRM1 Isoform 1 of Serine/arginine repetitive matrix protein 1	IPI00647720,	KETESEAEDNLDDLEK	71.4	Phospho (ST)	0.0000200000000000.0	0.115	0.002	0.092	0.008	0	0	0.109	0.001	0.055	0.002	0.269033	-9999	-0.608232	0.15056	-9999	-0.744197	-9999
	210 : SRRM1 Isoform 1 of Serine/arginine repetitive matrix protein 1	IPI00647720,	SRVSVSPGR	33.093	2 Phospho (ST)	0.000202000.0	0.325	0.174	0.361	0.233	0.264	0.027	0.302	0.011	0.143	0.008	-0.199255	-0.145605	-1.20091	-0.349235	0.192825	-0.836501	1.05242
	210 : SRRM1 Isoform 1 of Serine/arginine repetitive matrix protein 1	IPI00647720,	RLSPSASPPR	27.08	3 Phospho (ST)	0.0020202000.0	0.383	0.004	0.357	0.026	0.338	0.016	0.271	0.024	0.11	0.021	0.0538064	0.227741	-1.56918	-0.488026	0.705757	-1.06492	1.79369
	210 : SRRM1 Isoform 1 of Serine/arginine repetitive matrix protein 1	IPI00647720,	TASPPPPPKR	28.703	2 Phospho (ST)	0.2020000000.0	0.122	0.017	0.122	0.011	0.042	0.024	0.152	0.014	0	0	-0.046921	-1.22432	-9999	0.230203	-1.46594	-9999	9999
	210 : SRRM1 Isoform 1 of Serine/arginine repetitive matrix protein 1	IPI00647720,	EKTPELPEPSVK	71.036	Phospho (ST)	0.002000000000.0	0.45	0.007	0.432	0.015	0	0	0.373	0.009	0	0	0.0129262	-9999	-9999	-0.305788	-9999	-9999	NaN
	210 : SRRM1 Isoform 1 of Serine/arginine repetitive matrix protein 1	IPI00647720,	TRHSPTPQQSNR	48.55	Phospho (ST)	0.000200000000.0	0.14	0.026	0.203	0.025	0.204	0.008	0.111	0.06	0	0	-0.58208	0.314986	-9999	-0.971431	1.27501	-9999	9999
	211 : ACLY ATP-citrate synthase	IPI00021290,	TASFSESR	34.737	Phospho (ST)	0.00200000.0	0	0	0.052	0.004	0.104	0.011	0	0	0	0	-9999	1.31557	-9999	-9999	9999	NaN	9999
89	211 : ACLY ATP-citrate synthase	IPI00021290,	AKPAMPQDSVPSPR	34.58	Phospho (ST)	0.00000000000200.0	0.123	0.003	0.147	0.009	0.142	0.009	0.074	0.001	0.061	0.002	-0.298673	0.259423	-1.12343	-1.0862	1.33514	-0.0218044	1.37962
90	212 : LRRFIP2 Isoform 1 of Leucine-rich repeat flightless-interacting protein 2	IPI00007277,	NSASATTPLSGNSSR	32.86	Phospho (ST)	0.000002000000000.0	0.026	0.004	0.041	0.005	0.023	0.001	0	0	0	0	-0.666576	-0.490051	-9999	-9999	9999	NaN	9999
	212 : LRRFIP2 Isoform 1 of Leucine-rich repeat flightless-interacting protein 2	IPI00007277,	NSASATTPLSGNSSR	31.24	Phospho (ST)	0.000000000000020.0	0.026	0.004	0.041	0.005	0.023	0.001	0	0	0	0	-0.671164	-0.494109	-9999	-9999	9999	NaN	9999
	212 : LRRFIP2 Isoform 1 of Leucine-rich repeat flightless-interacting protein 2	IPI00007277,	NSASATTPLSGNSSR	27.85	Phospho (ST)	0.000000200000000.0	0.024	0.001	0.041	0.005	0.023	0.001	0	0	0	0	-0.805913	-0.50226	-9999	-9999	9999	NaN	9999
	212 : LRRFIP2 Isoform 1 of Leucine-rich repeat flightless-interacting protein 2	IPI00007277,	GSGDTSSLIDPDTSLSELR	34	Phospho (ST)	0.0200000000000000000.0	0	0	0	0	0.015	0.001	0	0	0.028	0.002	NaN	9999	9999	NaN	9999	9999	-0.739372
	212 : LRRFIP2 Isoform 1 of Leucine-rich repeat flightless-interacting protein 2	IPI00007277,	GSGDTSSLIDPDTSLSELR	62.01	Phospho (ST)	0.0000002000000000000.0	0	0	0	0	0.015	0.001	0	0	0.028	0.001	NaN	9999	9999	NaN	9999	9999	-0.766112
	212 : LRRFIP2 Isoform 1 of Leucine-rich repeat flightless-interacting protein 2	IPI00007277,	RGSGDTSSLIDPDTSLSELR	73.25	Phospho (ST)	0.00000200000000000000.0	0.058	0.013	0.083	0.013	0.043	0.002	0.026	0.017	0.046	0.004	-0.579922	-0.637109	-0.713119	-1.80088	1.15121	1.1003	0.0745054
	212 : LRRFIP2 Isoform 1 of Leucine-rich repeat flightless-interacting protein 2	IPI00007277,	RGSGDTSSLIDPDTSLSELR	80.068	Phospho (ST)	0.00200000000000000000.0	0.058	0.012	0.083	0.013	0.043	0.002	0.035	0.003	0.046	0.004	-0.571322	-0.639355	-0.715486	-1.34373	0.69332	0.644318	0.0717627
	212 : LRRFIP2 Isoform 1 of Leucine-rich repeat flightless-interacting protein 2	IPI00007277,	RGSGDTSSLIDPDTSLSELR	60.55	Phospho (ST)	0.00000002000000000000.0	0.154	0.011	0.183	0.005	0.061	0	0.076	0.008	0.092	0.006	-0.298673	-1.28983	-0.852042	-1.35476	0.0538064	0.518031	-0.440263
	212 : LRRFIP2 Isoform 1 of Leucine-rich repeat flightless-interacting protein 2	IPI00007277,	RGSGDTSSLIDPDTSLSELR	57.76	Phospho (ST)	0.00200000000000000000.0	0.154	0.011	0.183	0.005	0.061	0	0.077	0.007	0.092	0.006	-0.298673	-1.28983	-0.854649	-1.3474	0.0468403	0.509949	-0.440263
91	213 : MTDH Protein LYRIC	IPI00328715,	SQEPIPDDQKVSDDDKEK	33.498	Phospho (ST)	0.000000000002000000.0	0.123	0.013	0.164	0.022	0.211	0.012	0.096	0.027	0.173	0.009	-0.459973	0.669934	0.209141	-0.865122	1.52356	1.0895	0.457332
92	214 : SSB Lupus La protein	IPI00009032,	FASDDEHDEHDENGATGPVK	62.396	Phospho (ST)	0.00200000000000000000.0	0.513	0.02	0.5	0.018	0.595	0.045	0.799	0.017	0.365	0.013	-0.00868224	0.556797	-0.321928	0.583038	-0.0365259	-0.888969	0.874994
	214 : SSB Lupus La protein	IPI00009032,	FASDDEHDEHDENGATGPVK	80.328	Phospho (ST)	0.00200000000000000000.0	0.107	0.006	0.088	0.007	0.073	0.013	0.124	0.011	0.038	0.013	0.233888	0.0285692	-1.06492	0.39835	-0.380822	-1.44615	1.0895
	214 : SSB Lupus La protein	IPI00009032,	FASDDEHDEHDENGATGPVKR	27.84	Phospho (ST)	0.002000000000000000000.0	0	0	0	0	0.034	0	0.057	0.003	0.015	0.001	NaN	9999	9999	9999	-0.369595	-1.67577	1.32941
93	215 : LARP1 Isoform 1 of La-related protein 1	IPI00185919,	SLPTTVPESPNYR	36.597	Phospho (ST)	0.0000000020000.0	0.192	0.004	0.219	0.003	0.172	0.026	0.107	0.006	0.194	0.012	-0.236164	-0.0409718	-0.0409718	-1.12658	1.07656	1.10299	-0.00288828
	215 : LARP1 Isoform 1 of La-related protein 1	IPI00185919,	SLPTTVPESPNYR	30.86	Phospho (Y)	0.0000000000030.0	0.192	0.004	0.219	0.003	0.172	0.026	0.107	0.006	0.194	0.011	-0.236164	-0.0409718	-0.0409718	-1.12658	1.07587	1.10165	-0.00288828
	215 : LARP1 Isoform 1 of La-related protein 1	IPI00185919,	GLSASLPDLDSENWIEVK	52.474	Phospho (ST)	0.000020000000000000.0	0.103	0.009	0.136	0.013	0.049	0.007	0.097	0.002	0.059	0.002	-0.442222	-1.15843	-1.06492	-0.584241	-0.584241	-0.463947	-0.0969617
	215,613,	IPI00185919,IPI00411690,	GLSASLPDLDSENWIEVK	42.463	Phospho (ST)	0.002000000000000000.0	0.103	0.01	0.137	0.014	0.049	0.007	0.097	0.003	0.059	0.002	-0.45799	-1.16812	-1.07097	-0.597278	-0.58208	-0.459973	-0.0985055
94	217 : ANXA1 Annexin A1	IPI00218918,	GGPGSAVSPYPTFNPSSDVAALHK	54.85	Phospho (ST)	0.000000020000000000000000.0	0	0	0	0	0.016	0.001	0	0	0.009	0.001	NaN	9999	9999	NaN	9999	9999	0.906891
95	218 : LOC348262 hypothetical protein LOC348262	IPI00746221,	SPPSSSEIFTPAHEENVR	42.764	Phospho (ST)	0.200000000000000000.0	0.02	0.003	0.023	0.002	0.027	0.002	0.075	0.008	0.011	0.001	-0.236164	0.518031	-0.915936	1.60881	-1.1016	-2.50635	1.43242
	218 : LOC348262 hypothetical protein LOC348262	IPI00746221,	SPPSSSEIFTPAHEENVR	63.953	Phospho (ST)	0.200000000000000000.0	0.032	0.004	0.042	0.001	0.028	0	0.095	0.007	0.012	0.002	-0.42082	-0.270556	-1.68038	1.0861	-1.36587	-2.74662	1.40545
96	219 : CANX Calnexin precursor	IPI00020984,	QKSDAEEDGGTVSQEEEDR	50.303	Phospho (ST)	0.0020000000000000000.0	0.042	0.002	0.032	0.002	0.012	0	0.011	0.002	0.036	0.003	0.360645	-1.0499	0.324235	-1.57347	0.515006	1.91342	-1.37707
	219 : CANX Calnexin precursor	IPI00020984,	QKSDAEEDGGTVSQEEEDR	48.012	Phospho (ST)	0.0020000000000000000.0	0.044	0.003	0.046	0.002	0.021	0.003	0.031	0.002	0.06	0.003	-0.123434	-0.808437	0.50284	-0.668868	-0.150401	1.18713	-1.31473
	219 : CANX Calnexin precursor	IPI00020984,	QKSDAEEDGGTVSQEEEDR	40.245	Phospho (ST)	0.0000000000200000000.0	0.044	0.003	0.046	0.001	0.022	0.003	0.031	0.002	0.059	0.004	-0.129734	-0.800877	0.483364	-0.666576	-0.147202	1.16479	-1.28983
	219 : CANX Calnexin precursor	IPI00020984,	AEEDEILNRSPR	29.386	Phospho (ST)	0.000000000200.0	0.695	0.029	0	0	0.508	0.006	0.478	0.02	0.527	0.013	9999	9999	9999	9999	0.476122	0.382944	0.115033
	219 : CANX Calnexin precursor	IPI00020984,	AEEDEILNRSPR	51.46	Phospho (ST)	0.000000000200.0	1.118	0.043	1.191	0.048	0.773	0.039	0.875	0.042	0.872	0.032	-0.137648	-0.318326	-0.316528	-0.537424	0.207893	0.23634	-0.00578235
97	22 : PAK4 Isoform 1 of Serine/threonine-protein kinase PAK 4	IPI00014068,	DKRPLSGPDVGTPQPAGLASGAK	67.513	Phospho (ST)	0.00000200000000000000000.0	0.051	0.001	0.054	0.002	0.034	0.003	0.112	0.001	0.067	0.004	-0.115597	-0.364013	0.463622	0.97159	-1.3474	-0.492079	-0.831358
	22 : PAK4 Isoform 1 of Serine/threonine-protein kinase PAK 4	IPI00014068,	SLVGTPYWMAPELISR	55.405	Oxidation (M); Phospho (ST)	0.2000000010000000.0	0.011	0.004	0.004	0	0.018	0.002	0.033	0.003	0.009	0.008	1.44148	2.4916	1.4098	2.99783	-0.516636	-1.57347	1.07861
	22 : PAK4 Isoform 1 of Serine/threonine-protein kinase PAK 4	IPI00014068,	SLVGTPYWMAPELISR	63.389	Phospho (ST)	0.2000000000000000.0	0.015	0	0.015	0	0.04	0.006	0.077	0.007	0.01	0.001	-0.00144342	1.75446	-0.362158	2.29748	-0.554273	-2.64386	2.11237
98	220 : ZNF185 Zinc finger protein 185	IPI00005688,	QSSPSGSEQLVR	53.771	Phospho (ST)	0.002000000000.0	0.211	0.001	0.211	0.006	0	0	0	0	0	0	-0.0394883	-9999	-9999	-9999	NaN	NaN	NaN
	220 : ZNF185 Zinc finger protein 185	IPI00005688,	GGQGDPAVPAQQPADPSTPER	47.783	Phospho (ST)	0.000000000000000002000.0	0.163	0.008	0.153	0.01	0.012	0	0	0	0.09	0	0.0468403	-3.33643	-0.634867	-9999	9999	9999	-2.699
	220 : ZNF185 Zinc finger protein 185	IPI00005688,	STGSPTQETQAPFIAK	56.545	Phospho (ST)	0.0002000000000000.0	0.052	0.002	0.052	0	0	0	0	0	0.024	0.002	-0.046921	-9999	-0.968605	-9999	NaN	9999	-9999
	220 : ZNF185 Zinc finger protein 185	IPI00005688,	RSSTSGDTEEEEEEEVVPFSSDEQK	26.73	Phospho (ST)	0.0020000000000000000000000.0	0.03	0.002	0.022	0.002	0	0	0	0	0.008	0	0.372952	-9999	-1.28279	-9999	NaN	9999	-9999
	220 : ZNF185 Zinc finger protein 185	IPI00005688,	RSSTSGDTEEEEEEEVVPFSSDEQK	37.97	Phospho (ST)	0.0002000000000000000000000.0	0.027	0.005	0.022	0.002	0	0	0	0	0.007	0.001	0.279768	-9999	-1.42275	-9999	NaN	9999	-9999
99	222 : SEC31A SEC31 homolog A isoform 4	IPI00305152,	EQTLSPTITSGLHNIAR	59.51	Phospho (ST)	0.00002000000000000.0	0.021	0.001	0.009	0.006	0.01	0	0	0	0.013	0	1.1884	0.481299	0.635987	-9999	9999	9999	-0.158429
	222 : SEC31A SEC31 homolog A isoform 4	IPI00305152,	AQGEPVAGHESPKIPYEK	41.811	Phospho (ST)	0.000000000020000000.0	0.083	0.004	0.1	0.006	0.071	0.004	0.072	0.003	0.072	0.003	-0.314733	-0.176251	-0.341903	-0.571322	0.38405	0.243669	0.16221
	222 : SEC31A SEC31 homolog A isoform 4	IPI00305152,	DSDQVAQSDGEESPAAEEQLLGEHIK	40.52	Phospho (ST)	0.00000002000000000000000000.0	0.011	0.001	0.011	0.001	0.015	0	0.016	0.001	0.01	0.001	0.0143553	0.767231	0.0384362	0.45628	0.299831	-0.403542	0.725959
	222 : SEC31A SEC31 homolog A isoform 4	IPI00305152,	DSDQVAQSDGEESPAAEEQLLGEHIK	28.75	Phospho (ST)	0.00000000000020000000000000.0	0.012	0.001	0.011	0.001	0.014	0.001	0.017	0.002	0.01	0.001	0.0384362	0.671746	0	0.522056	0.138814	-0.508403	0.669027
	222 : SEC31A SEC31 homolog A isoform 4	IPI00305152,	EQTLSPTITSGLHNIAR	38.61	Phospho (ST)	0.00200000000000000.0	0.026	0.004	0.009	0.004	0.008	0.002	0.005	0	0.003	0.001	1.45943	0.104337	-1.67577	-1.02327	1.11503	-0.639355	1.77779
	222 : SEC31A SEC31 homolog A isoform 4	IPI00305152,	AQGEPVAGHESPK	41.745	Phospho (ST)	0.0000000000200.0	0.099	0.009	0.089	0.013	0.078	0.006	0.057	0.001	0	0	0.112367	0.115033	-9999	-0.72977	0.833497	-9999	9999
100	224 : SFRS11 Splicing factor arginine/serine-rich 11	IPI00464952,	LNHVAAGLVSPSLK	25.48	Phospho (ST)	0.00000000000200.0	0.027	0.019	0.029	0	0.042	0.002	0	0	0.023	0.002	-0.112475	0.848798	-0.171368	-9999	9999	9999	1.0165
	224 : SFRS11 Splicing factor arginine/serine-rich 11	IPI00464952,	LNHVAAGLVSPSLK	41.1	Phospho (ST)	0.00000000020000.0	0.043	0.003	0.028	0	0.042	0.002	0	0	0.022	0	0.563646	0.881273	-0.231075	-9999	9999	9999	1.10836
	224 : SFRS11 Splicing factor arginine/serine-rich 11	IPI00464952,	KPIETGSPK	49.169	Phospho (ST)	0.000000200.0	0.221	0.018	0.263	0.017	0.246	0.001	0.291	0.022	0.374	0.01	-0.300448	0.209141	0.644318	0.0538064	0.144046	0.605968	-0.438307
101	225 : - 67 kDa protein	IPI00020513,	EKVSSIDLEIDSLSSLLDDMTK	47.94	Oxidation (M); Phospho (ST)	0.0000200000000000000100.0	0.011	0.002	0.011	0.002	0	0	0	0	0	0	-0.118727	-9999	-9999	-9999	NaN	NaN	NaN
	225 : - 67 kDa protein	IPI00020513,	VSSIDLEIDSLSSLLDDMTK	44.825	Oxidation (M); Phospho (ST)	0.00200000000000000100.0	0.025	0.002	0.03	0.002	0	0	0	0	0	0	-0.311148	-9999	-9999	-9999	NaN	NaN	NaN
	225 : - 67 kDa protein	IPI00020513,	EKVSSIDLEIDSLSSLLDDMTK	37.23	Phospho (ST)	0.0000200000000000000000.0	0.006	0.002	0.01	0.002	0	0	0	0	0	0	-0.813499	-9999	-9999	-9999	NaN	NaN	NaN
	225 : - 67 kDa protein	IPI00020513,	FSPGAPGGSGSQPNQK	32.265	Phospho (ST)	0.0200000000000000.0	0.072	0.017	0.079	0.01	0.068	0.005	0.074	0.008	0.074	0.036	-0.176251	0.0935602	0.0440443	-0.187707	0.27023	0.24732	0.045443
	225 : - 67 kDa protein	IPI00020513,	FSPVTPK	30.12	Phospho (ST)	0.0200000.0	0.059	0.002	0.071	0.001	0	0	0.042	0.002	0.02	0.001	-0.312939	-9999	-1.68038	-0.833927	-9999	-0.831358	-9999
	225 : - 67 kDa protein	IPI00020513,	SPGAPGPLTLK	42.845	Phospho (ST)	0.20000000000.0	0.235	0.012	0.291	0.011	0.024	0	0.154	0.001	0.031	0.001	-0.358454	-3.26534	-3.07097	-1.00868	-2.2723	-2.05289	-0.199255
	225 : - 67 kDa protein	IPI00020513,	VSSIDLEIDSLSSLLDDMTK	84.79	Phospho (ST)	0.00200000000000000000.0	0.032	0.003	0.052	0.002	0.001	0	0.008	0.002	0.001	0	-0.773491	-5.87832	-6.38082	-2.74662	-3.17137	-3.62593	0.477159
	225 : - 67 kDa protein	IPI00020513,	EKVSSIDLEIDSLSSLLDDMTK	28.95	Phospho (ST)	0.0000000000020000000000.0	0.004	0.001	0.008	0.001	0	0	0.003	0.001	0	0	-0.816037	-9999	-9999	-1.49411	-9999	-9999	NaN
	225 : - 67 kDa protein	IPI00020513,	EKVSSIDLEIDSLSSLLDDMTK	34.46	Phospho (ST)	0.0000200000000000000000.0	0.004	0.001	0.008	0.001	0	0	0.003	0.001	0	0	-0.803393	-9999	-9999	-1.50635	-9999	-9999	NaN
102	226 : ARHGEF6 Isoform 1 of Rho guanine nucleotide exchange factor 6	IPI00014256,	MSGFIYQGK	40.8	Phospho (ST)	0.020000000.0	0.055	0.003	0.063	0.002	0.044	0.005	0	0	0	0	-0.242977	-0.227692	-9999	-9999	9999	NaN	9999
103	228 : GOLGA4 Isoform 1 of Golgin subfamily A member 4	IPI00013272,	SSSKESLVR	27.912	Phospho (ST)	0.002000000.0	0	0	0	0	0.023	0.001	0.057	0.001	0.074	0.001	NaN	9999	9999	9999	-0.926865	0.627607	-1.53116
	228 : GOLGA4 Isoform 1 of Golgin subfamily A member 4	IPI00013272,	VPSVESLFR	31.964	Phospho (ST)	0.002000000.0	0.035	0.002	0.035	0.002	0.015	0.001	0.044	0.002	0.042	0.001	-0.0679388	-0.92139	0.38405	0.240009	-1.17462	0.159629	-1.31115
104	229 : EPS8L2 Isoform 1 of Epidermal growth factor receptor kinase substrate 8-like protein 2	IPI00414315,	YWGPASPTHK	42.048	Phospho (ST)	0.0000020000.0	0.329	0.006	0.228	0.112	0	0	0.122	0.002	0.192	0.004	0.482332	-9999	-0.110916	-1	-9999	0.903038	-9999
	229 : EPS8L2 Isoform 1 of Epidermal growth factor receptor kinase substrate 8-like protein 2	IPI00414315,	YWGPASPTHK	39.21	Phospho (ST)	0.0000000200.0	0.329	0.006	0.309	0.014	0	0	0.122	0.002	0.192	0.004	0.0426443	-9999	-0.552156	-1.43831	-9999	0.899176	-9999
105	23 : MAP3K2 Mitogen-activated protein kinase kinase kinase 2	IPI00513803,	DRSSPPPGYIPDELHQVAR	42.185	Phospho (ST)	0.0002000000000000000.0	0.041	0.002	0.04	0.001	0.032	0	0.048	0.001	0.048	0	-0.0291463	-0.0306192	0.388465	0.159629	-0.200913	0.243669	-0.42082
106	230 : CCNL1 Isoform 2 of Cyclin-L1	IPI00025330,	AEEKSPISINVK	49.004	Phospho (ST)	0.000020000000.0	0.103	0.009	0.084	0.005	0.082	0.005	0.056	0.008	0.09	0.027	0.24123	0.27023	0.22404	-0.673463	0.932817	0.912267	0.0426443
107	233 : TJAP1 Isoform 1 of Tight junction-associated protein 1	IPI00010544,	GSPEEELPLPAFEK	60.786	Phospho (ST)	0.02000000000000.0	0.041	0.002	0.206	0.241	0.112	0.001	0.037	0.001	0.378	0.256	-2.35845	-0.577767	1.00863	-2.57347	1.98295	3.59634	-1.59074
108	234 : YWHAE 14-3-3 protein epsilon	IPI00000816,	AAFDDAIAELDTLSEESYK	38.992	Phospho (ST)	0.0000000000000200000.0	0.027	0.004	0.02	0.001	0.025	0.003	0.024	0.003	0.028	0.005	0.375178	0.640621	0.587845	0.164786	0.464668	0.439357	0.0496308
	234 : YWHAE 14-3-3 protein epsilon	IPI00000816,	AAFDDAIAELDTLSEESYK	50.16	Phospho (ST)	0.0000000000000000200.0	0.027	0.003	0.02	0.001	0.025	0.003	0.024	0.003	0.027	0.005	0.340277	0.613532	0.552869	0.137504	0.465713	0.43082	0.0579701
109	235 : TMEM40 Isoform 1 of Transmembrane protein 40	IPI00168036,	GSDPASGEVEASQLR	99.135	Phospho (ST)	0.020000000000000.0	0.052	0.003	0.077	0.004	0.014	0.001	0	0	0.045	0.002	-0.619271	-2.12658	-0.648372	-9999	9999	9999	-1.47794
	235 : TMEM40 Isoform 1 of Transmembrane protein 40	IPI00168036,	RGSDPASGEVEASQLR	73.717	Phospho (ST)	0.0020000000000000.0	0.139	0.034	0.329	0.013	0.005	0.001	0	0	0.071	0.007	-1.29336	-5.64386	-2.08314	-9999	9999	9999	-3.57347
	235 : TMEM40 Isoform 1 of Transmembrane protein 40	IPI00168036,	RGSDPASGEVEASQLR	128.991	Phospho (ST)	0.0020000000000000.0	0.648	0.021	0.73	0.015	0.015	0.002	0.028	0.004	0.278	0.016	-0.217591	-5.26534	-1.26188	-4.8365	-0.481969	3.57604	-4.03505
110	236 : TPI1 Isoform 2 of Triosephosphate isomerase	IPI00451401,	KQSLGELIGTLNAAK	54.623	Phospho (ST)	0.002000000000000.0	0.041	0.005	0.037	0.006	0.005	0.001	0.043	0.007	0.051	0.007	0.107018	-2.59074	0.599318	0.126973	-2.72738	0.487486	-3.1976
	236 : TPI1 Isoform 2 of Triosephosphate isomerase	IPI00451401,	KQSLGELIGTLNAAK	126.613	Phospho (ST)	0.002000000000000.0	0.607	0.016	0.545	0.028	0.112	0.001	0.589	0.012	0.555	0.036	0.109695	-1.98279	0.16092	0.0186342	-2.01159	0.157044	-2.14561
	236 : TPI1 Isoform 2 of Triosephosphate isomerase	IPI00451401,	QSLGELIGTLNAAK	81.856	Phospho (ST)	0.02000000000000.0	0.038	0.002	0.028	0.002	0	0	0.135	0.005	0.063	0.008	0.378512	-9999	1.28451	2.15121	-9999	-0.852042	-9999
111	237 : LMNA Isoform C of Lamin-A/C	IPI00216952,	LRLSPSPTSQR	47.27	Phospho (ST)	0.00000200000.0	0.515	0.306	0.592	0.032	0.317	0.027	0.125	0.019	0.545	0.323	-0.244685	-0.592919	0.015783	-2.33643	1.73162	2.36485	-0.610433
	237 : LMNA Isoform C of Lamin-A/C	IPI00216952,	SGAQASSTPLSPTR	55.487	Phospho (ST)	0.00000000002000.0	0.432	0.005	0.288	0.022	0.21	0.014	0.26	0.011	0.755	0.02	0.537048	-0.148801	1.52356	-0.239566	0.0799754	1.77905	-1.67577
	237 : LMNA Isoform C of Lamin-A/C	IPI00216952,	LRLSPSPTSQR	27.136	Phospho (ST)	0.00020000000.0	0.103	0.018	0.102	0.003	0.044	0.003	0.082	0.008	0.138	0.005	-0.0306192	-0.897006	0.564622	-0.415037	-0.492079	0.995665	-1.46594
	237 : LMNA Isoform C of Lamin-A/C	IPI00216952,	LRLSPSPTSQR	27.5	Phospho (ST)	0.00000200000.0	0.104	0.019	0.102	0.003	0.044	0.003	0.082	0.008	0.138	0.005	-0.027675	-0.910502	0.564622	-0.415037	-0.506353	0.994218	-1.47794
	237 : LMNA Isoform C of Lamin-A/C	IPI00216952,	LRLSPSPTSQR	51.271	Phospho (ST)	0.00020000000.0	0.738	0.021	0.591	0.032	0.317	0.027	0.594	0.011	0.776	0.031	0.27262	-0.590745	0.526069	-0.0846703	-0.516636	0.626673	-1.12029
	237 : LMNA Isoform C of Lamin-A/C	IPI00216952,	LSPSPTSQR	37.701	Phospho (ST)	0.000200000.0	0.345	0.024	0.1	0.014	0.174	0.02	0.21	0.004	0.254	0.009	1.73725	1.10165	1.47508	0.977463	0.1137	0.512985	-0.37707
	237 : LMNA Isoform C of Lamin-A/C	IPI00216952,	LSPSPTSQR	37.283	Phospho (ST)	0.020000000.0	0.237	0.133	0.1	0.014	0.174	0.02	0.21	0.003	0.194	0.01	1.19283	1.09828	1.08406	0.974529	0.112367	0.124328	0.0114956
	237 : LMNA Isoform C of Lamin-A/C	IPI00216952,	SSFSQHAR	45.457	Phospho (ST)	0.02000000.0	0.077	0.009	0.061	0.018	0	0	0.053	0.001	0.028	0.005	0.276199	-9999	-0.988504	-0.307573	-9999	-0.664288	-9999
	237 : LMNA Isoform C of Lamin-A/C	IPI00216952,	ASSHSSQTQGGGSVTK	101.1	Phospho (ST)	0.0200000000000000.0	0.032	0.014	0.073	0.024	0.005	0.002	0.151	0.033	0.067	0.026	-1.22432	-3.52284	0.00288251	0.954569	-4.50635	-0.935117	-3.53952
	237 : LMNA Isoform C of Lamin-A/C	IPI00216952,	ASSHSSQTQGGGSVTK	98.353	Phospho (ST)	0.0020000000000000.0	0.032	0.014	0.073	0.024	0.005	0.002	0.151	0.033	0.067	0.025	-1.22095	-3.62593	0.00288251	0.952334	-4.57347	-0.935117	-3.62593
	237,536,	IPI00216952,IPI00021405,	LRLSPSPTSQR	35.249	2 Phospho (ST)	0.00020200000.0	0.46	0.017	0.329	0.016	0.343	0.022	0.558	0.014	0.679	0.026	0.437228	0.368489	1.17951	0.67084	-0.312939	0.524064	-0.813499
112	238 : SFRS6 Isoform SRP55-1 of Splicing factor, arginine/serine-rich 6	IPI00012345,	ARSVSPPPKR	31.823	2 Phospho (ST)	0.0020200000.0	0.185	0.017	0.198	0.019	0.237	0.006	0.395	0.031	0.232	0.01	-0.147202	0.56267	0.359521	0.903038	-0.351074	-0.529073	0.200379
	238 : SFRS6 Isoform SRP55-1 of Splicing factor, arginine/serine-rich 6	IPI00012345,	SVSPPPKR	35.297	Phospho (ST)	0.00200000.0	0.07	0.015	0.132	0.007	0.036	0.002	0.069	0.029	0	0	-0.957356	-1.5649	-9999	-1.02621	-0.547932	-9999	9999
	238 : SFRS6 Isoform SRP55-1 of Splicing factor, arginine/serine-rich 6	IPI00012345,	SNSPLPVPPSK	53.081	Phospho (ST)	0.00200000000.0	0.279	0.008	0.167	0.014	0.484	0.076	0.078	0.001	0	0	0.692427	1.84278	-9999	-1.18771	3.02095	-9999	9999
113	240 : TJP2 Isoform A1 of Tight junction protein ZO-2	IPI00003843,	KVQVAALQASPPLDQDDR	50.34	Phospho (ST)	0.000000000200000000.0	0.011	0.002	0.011	0.001	0.013	0	0	0	0.04	0.005	-0.0573917	0.547943	2.03844	-9999	9999	9999	-1.49411
	240 : TJP2 Isoform A1 of Tight junction protein ZO-2	IPI00003843,	DNSPPPAFKPEPPK	48.788	Phospho (ST)	0.00200000000000.0	0.126	0.006	0.108	0.005	0.013	0.004	0.087	0.002	0.167	0.007	0.180148	-2.73697	0.762987	-0.407364	-2.34373	1.18713	-3.50635
114	241 : RTN4 Isoform 2 of Reticulon-4	IPI00298289,	GSSGSVVVDLLYWR	54.935	Phospho (ST)	0.00200000000000.0	0.037	0.004	0.025	0.002	0.032	0.002	0.12	0.006	0.046	0.003	0.556797	0.695994	1.02148	2.19692	-1.51046	-1.15843	-0.32916
	241 : RTN4 Isoform 2 of Reticulon-4	IPI00298289,	GSSGSVVVDLLYWR	45.408	Phospho (ST)	0.00002000000000.0	0.037	0.004	0.025	0.002	0.032	0.002	0.12	0.006	0.046	0.003	0.554834	0.69332	1.01935	2.19535	-1.51046	-1.16165	-0.32916
115	242 : PRKAR1A cAMP-dependent protein kinase type I-alpha regulatory subunit	IPI00021831,	TDSREDEISPPPPNPVVK	28.398	Phospho (ST)	0.000000002000000000.0	0.089	0.055	0.135	0.002	0.128	0.003	0.093	0.047	0.069	0.032	-0.637109	0.235114	-0.83908	-0.628162	0.851999	-0.194295	1.0697
	242 : PRKAR1A cAMP-dependent protein kinase type I-alpha regulatory subunit	IPI00021831,	EDEISPPPPNPVVK	58.506	Phospho (ST)	0.00002000000000.0	0.106	0.008	0.102	0.006	0.074	0.008	0.058	0.033	0.036	0.016	0.00863031	-0.152003	-1.37333	-0.905088	0.741575	-0.452057	1.21723
116	243 : AP3B1 Isoform 1 of AP-3 complex subunit beta-1	IPI00021129,	NFYESDDDQKEK	28.78	Phospho (ST)	0.000020000000.0	0.063	0.005	0.054	0.005	0.082	0.004	0.07	0.005	0.084	0.007	0.177599	0.897628	0.773152	0.282143	0.60502	0.506907	0.120352
117	244 : MLL2 Isoform 1 of Myeloid/lymphoid or mixed-lineage leukemia protein 2	IPI00297859,	ALSPVIPLIPR	29.262	Phospho (ST)	0.00200000000.0	0.018	0.001	0.012	0	0.046	0.006	0.018	0.002	0.029	0.003	0.569491	2.29278	1.46258	0.583038	1.69866	0.894527	0.827006
	244 : MLL2 Isoform 1 of Myeloid/lymphoid or mixed-lineage leukemia protein 2	IPI00297859,	VSPAAAQLADTLFSK	64.608	Phospho (ST)	0.020000000000000.0	0	0	0	0	0.039	0.003	0.034	0.002	0.035	0.004	NaN	9999	9999	9999	0.615416	0.290424	0.348232
118	245 : AHNAK2 similar to AHNAK nucleoprotein isoform 1	IPI00479767,	LGFSSSPTKK	26.86	Phospho (ST)	0.0000020000.0	0.08	0.012	0.054	0.002	0.064	0.021	0	0	0	0	0.526069	0.551885	-9999	-9999	9999	NaN	9999
	245 : AHNAK2 similar to AHNAK nucleoprotein isoform 1	IPI00479767,	VDLKSPQVDIK	32.722	Phospho (ST)	0.00002000000.0	0.022	0.001	0.028	0	0	0	0	0	0.06	0.005	-0.397828	-9999	1.20664	-9999	NaN	9999	-9999
	245 : AHNAK2 similar to AHNAK nucleoprotein isoform 1	IPI00479767,	DAHDVSPTSTDTEAQLTVER	90.057	Phospho (ST)	0.00000000020000000000.0	0.118	0.014	0.136	0.005	0.083	0	0.173	0.013	0.115	0.005	-0.246395	-0.405451	-0.107803	0.253384	-0.668868	-0.345564	-0.300448
	245 : AHNAK2 similar to AHNAK nucleoprotein isoform 1	IPI00479767,	IPSLGWSPSK	25.24	Phospho (ST)	0.0000000020.0	0.028	0.002	0.043	0.002	0.033	0.002	0.102	0.01	0.053	0.001	-0.643856	-0.0709665	0.435095	1.17185	-1.25498	-0.720232	-0.510457
	245 : AHNAK2 similar to AHNAK nucleoprotein isoform 1	IPI00479767,	IPSLGWSPSK	35.901	Phospho (ST)	0.0000002000.0	0.028	0.002	0.043	0.002	0.033	0.002	0.102	0.01	0.053	0.001	-0.646112	-0.0800879	0.435095	1.17121	-1.26188	-0.720232	-0.518701
	245 : AHNAK2 similar to AHNAK nucleoprotein isoform 1	IPI00479767,	DAHDVSPTSTDTEAQLTVER	105.115	Phospho (ST)	0.00000000200000000000.0	0.118	0.014	0.136	0.005	0.083	0	0.173	0.013	0.085	0.039	-0.246395	-0.403542	-0.53952	0.253384	-0.668868	-0.77596	0.130931
	245 : AHNAK2 similar to AHNAK nucleoprotein isoform 1	IPI00479767,	DAHDVSPTSTDTEAQLTVER	107.211	Phospho (ST)	0.00000002000000000000.0	0.118	0.014	0.136	0.005	0.083	0	0.173	0.013	0.085	0.04	-0.246395	-0.405451	-0.545824	0.253384	-0.668868	-0.78339	0.137504
	245 : AHNAK2 similar to AHNAK nucleoprotein isoform 1	IPI00479767,	ERLSWPK	31.502	Phospho (ST)	0.0002000.0	0.362	0.069	0.437	0.003	0.107	0	0.183	0.005	0.089	0.043	-0.318326	-1.72261	-2.15843	-1.35107	-0.380822	-0.793357	0.437228
	245 : AHNAK2 similar to AHNAK nucleoprotein isoform 1	IPI00479767,	SHSSSEAYEPR	47.809	Phospho (ST)	0.00200000000.0	0.142	0.004	0.114	0.012	0.087	0.011	0.155	0.009	0.046	0.029	0.276199	-0.0724828	-1.17788	0.355016	-0.438307	-1.5187	1.10098
	245 : AHNAK2 similar to AHNAK nucleoprotein isoform 1	IPI00479767,	MPSFGMLSPGK	27.45	Phospho (ST)	0.00000002000.0	0.014	0	0.018	0.002	0	0	0.032	0.001	0	0	-0.424688	-9999	-9999	0.714575	-9999	-9999	NaN
	245 : AHNAK2 similar to AHNAK nucleoprotein isoform 1	IPI00479767,	LDLKSPK	32.31	Phospho (ST)	0.0000200.0	0.069	0.002	0.107	0.007	0.01	0	0.03	0.002	0	0	-0.685014	-3.08314	-9999	-1.93236	-1.16488	-9999	9999
	245,578,	IPI00479767,IPI00787939,	DAHDVSPTSTDTEAQLTVER	102.626	Phospho (ST)	0.00000200000000000000.0	0.139	0.01	0.146	0.012	0.065	0.01	0.183	0.012	0.06	0.008	-0.118727	-0.867752	-1.15843	0.225275	-1.1047	-1.36959	0.286881
119	247 : SFN Isoform 1 of 14-3-3 protein sigma	IPI00013890,	TTFDEAMADLHTLSEDSYK	74.34	Phospho (ST)	0.0000000000000200000.0	0.017	0.001	0.015	0	0	0	0	0	0	0	0.1137	-9999	-9999	-9999	NaN	NaN	NaN
120	248 : PRKCD Protein kinase C delta type	IPI00329236,	ARLSYSDK	26.453	Phospho (ST)	0.00020000.0	0.059	0.003	0.072	0.005	0	0	0	0	0.044	0.001	-0.330973	-9999	-0.577767	-9999	NaN	9999	-9999
121	249 : ABI1 Isoform 1 of Abl interactor 1	IPI00431025,	LGSQHSPGR	58.062	Phospho (ST)	0.000002000.0	0.05	0.027	0.109	0.035	0.039	0.009	0.073	0.03	0.026	0.005	-1.18442	-1.18115	-1.93236	-0.668868	-0.524915	-1.24811	0.744161
122	25 : GBF1 Golgi-specific brefeldin A-resistance guanine nucleotide exchange factor 1	IPI00021954,	GYTSDSEVYTDHGRPGK	37.33	Phospho (ST)	0.00020000000000000.0	0.072	0.005	0.064	0.005	0.073	0.005	0.051	0.001	0.033	0.003	0.126973	0.501821	-0.826233	-0.416962	0.90766	-0.394032	1.32539
	25 : GBF1 Golgi-specific brefeldin A-resistance guanine nucleotide exchange factor 1	IPI00021954,	ADAPDAGAQSDSELPSYHQNDVSLDR	41.723	Phospho (ST)	0.00000000020000000000000000.0	0.037	0.004	0.037	0.002	0.043	0.002	0.046	0.007	0.022	0.003	-0.0320936	0.537048	-0.567041	0.246104	0.279768	-0.798366	1.10165
	25 : GBF1 Golgi-specific brefeldin A-resistance guanine nucleotide exchange factor 1	IPI00021954,	ADAPDAGAQSDSELPSYHQNDVSLDR	45.566	Phospho (ST)	0.00000000000200000000000000.0	0.037	0.004	0.036	0.002	0.043	0.002	0.046	0.007	0.022	0.003	-0.0320936	0.537048	-0.612637	0.246104	0.280956	-0.841663	1.14535
123	250 : H1FX Histone H1x	IPI00021924,	AGGSAALSPSK	33.045	Phospho (ST)	0.00000002000.0	0.048	0.004	0	0	0.062	0.011	0.073	0.002	0.064	0.003	9999	9999	9999	9999	0.149259	0.0579701	0.1137
124	252 : NRD1 Nardilysin	IPI00243221,	GSLSNAGDPEIVK	44.575	Phospho (ST)	0.0200000000000.0	0.051	0.002	0.077	0.005	0.089	0.012	0	0	0.027	0.002	-0.62371	0.52707	-1.35107	-9999	9999	9999	1.87499
	252 : NRD1 Nardilysin	IPI00243221,	RGSLSNAGDPEIVK	43.812	Phospho (ST)	0.00200000000000.0	0.184	0.003	0.202	0.012	0.089	0.005	0.222	0.01	0.242	0.015	-0.177882	-0.870387	0.392867	0.041243	-0.924125	0.367371	-1.26534
125	253 : PGRMC1 Membrane-associated progesterone receptor component 1	IPI00220739,	EGEEPTVYSDEEEPKDESAR	47.5	Phospho (ST)	0.00000000200000000000.0	0.042	0.01	0.035	0.006	0.071	0.003	0.043	0.004	0.083	0.003	0.202888	1.32135	1.38073	0.202888	1.10769	1.19346	-0.0619024
	253 : PGRMC1 Membrane-associated progesterone receptor component 1	IPI00220739,	EGEEPTVYSDEEEPKDESAR	28.97	Phospho (ST)	0.00000000200000000000.0	0.029	0.009	0.026	0.003	0.022	0.01	0.038	0.01	0.034	0.015	0.138814	0.0758749	0.536053	0.492622	-0.426625	0.0593553	-0.463947
	253 : PGRMC1 Membrane-associated progesterone receptor component 1	IPI00220739,	GDQPAASGDSDDDEPPPLPR	82.306	Phospho (ST)	0.00000000020000000000.0	0.126	0.006	0.128	0.012	0.302	0.021	0.194	0.011	0.118	0.006	-0.0740006	1.54745	0.0200577	0.511974	1.02503	-0.475936	1.52356
126	254 : PDCD4 programmed cell death 4 isoform 2	IPI00240675,	SGLTVPTSPK	37.247	Phospho (ST)	0.0000002000.0	0.055	0.006	0.066	0.003	0.059	0.007	0.057	0.002	0	0	-0.300448	0.146655	-9999	-0.304006	0.440421	-9999	9999
	254 : PDCD4 programmed cell death 4 isoform 2	IPI00240675,	SGLTVPTSPK	27.835	Phospho (ST)	0.0000000200.0	0.056	0.005	0.067	0.004	0.059	0.007	0.057	0.002	0	0	-0.311148	0.123004	-9999	-0.325539	0.438293	-9999	9999
127	255 : - HSR1 protein	IPI00384745,	EEQTDTSDGESVTHHIR	51.563	Phospho (ST)	0.00000020000000000.0	0.127	0.003	0.127	0.005	0.048	0.004	0.141	0.007	0.047	0.001	-0.0454314	-1.09542	-1.2969	0.0676387	-1.17462	-1.35107	0.197865
	255 : - HSR1 protein	IPI00384745,	EEQTDTSDGESVTHHIR	28.32	Phospho (ST)	0.00000020000000000.0	0.02	0.003	0.014	0	0.007	0.001	0.025	0.009	0	0	0.45628	-0.72738	-9999	0.721591	-1.45799	-9999	9999
128	256 : KLC2 Kinesin light chain 2	IPI00021634,	ASSLNFLNK	54.688	Phospho (ST)	0.002000000.0	0.051	0.002	0.055	0.001	0	0	0	0	0.1	0.004	-0.153607	-9999	0.998557	-9999	NaN	9999	-9999
129	257 : BAT2 Isoform 1 of Large proline-rich protein BAT2	IPI00010700,	LIPGPLSPVAR	49.588	Phospho (ST)	0.00000020000.0	0.11	0.004	0.092	0.002	0.022	0.001	0	0	0.028	0.001	0.217851	-1.74178	-1.57347	-9999	9999	9999	-0.172994
	257 : BAT2 Isoform 1 of Large proline-rich protein BAT2	IPI00010700,	EGPEPPEEVPPPTTPPVPK	27.99	Phospho (ST)	0.0000000000000200000.0	0.092	0.005	0.05	0.005	0.018	0	0.011	0.004	0.038	0.001	0.818851	-1.14242	-0.286304	-2.22432	1.07108	1.95382	-0.859876
130	258 : VAMP4 Isoform 1 of Vesicle-associated membrane protein 4	IPI00299667,	NLLEDDSDEEEDFFLR	37.387	Phospho (ST)	0.0000002000000000.0	0.024	0.002	0.021	0.002	0.017	0	0.012	0	0.016	0.001	0.129613	0.015783	-0.279284	-0.870387	0.876566	0.606916	0.292782
131	259 : RBM17 Splicing factor 45	IPI00176706,	SPTGPSNSFLANMGGTVAHK	55.044	Oxidation (M); Phospho (ST)	0.20000000000010000000.0	0.046	0.003	0.043	0.001	0.053	0.002	0.045	0.002	0.022	0.007	0.0593553	0.601221	-0.810966	-0.0394883	0.629473	-0.75877	1.41034
	259 : RBM17 Splicing factor 45	IPI00176706,	SPTGPSNSFLANMGGTVAHK	59.13	Oxidation (M); Phospho (ST)	0.00200000000010000000.0	0.045	0.003	0.043	0.001	0.053	0.002	0.046	0.002	0.023	0.008	0.0370307	0.613532	-0.788365	-0.00868224	0.612588	-0.76366	1.3978
	259 : RBM17 Splicing factor 45	IPI00176706,	SPTGPSNSFLANMGGTVAHK	69.13	Phospho (ST)	0.00200000000000000000.0	0.051	0.001	0.043	0.021	0.057	0.031	0.068	0.005	0.026	0.004	0.173767	0.698663	-0.579922	0.565597	0.121679	-1.12973	1.2756
	259 : RBM17 Splicing factor 45	IPI00176706,	SPTGPSNSFLANMGGTVAHK	75.465	Phospho (ST)	0.20000000000000000000.0	0.037	0.018	0.057	0.004	0.074	0.007	0.068	0.005	0.026	0.004	-0.662004	0.686164	-0.965784	0.180148	0.495695	-1.12973	1.64893
	259 : RBM17 Splicing factor 45	IPI00176706,	SPTGPSNSFLANMGGTVAHK	65.834	Phospho (ST)	0.20000000000000000000.0	0.045	0.005	0.042	0.005	0.047	0.007	0.052	0.005	0.014	0.002	0.0426443	0.468844	-1.47393	0.211635	0.24732	-1.66658	1.9381
132	26 : HSP90AA1 Heat shock protein HSP 90-alpha 2	IPI00382470,	ESEDKPEIEDVGSDEEEEKKDGDK	42.596	Phospho (ST)	0.020000000000000000000000.0	0.148	0.014	0.142	0.017	0.227	0.007	0.272	0.013	0.257	0.002	0.015783	0.984042	0.991318	0.847997	0.125651	0.158337	-0.0101344
	26 : HSP90AA1 Heat shock protein HSP 90-alpha 2	IPI00382470,	ESEDKPEIEDVGSDEEEEKKDGDK	55.39	Phospho (ST)	0.000000000000200000000000.0	0.143	0.01	0.142	0.017	0.226	0.007	0.272	0.013	0.257	0.002	-0.0335695	0.982583	0.994942	0.852798	0.119024	0.157044	-0.0159576
	26 : HSP90AA1 Heat shock protein HSP 90-alpha 2	IPI00382470,	ESEDKPEIEDVGSDEEEEKK	73.975	Phospho (ST)	0.00000000000020000000.0	0.294	0.008	0.248	0.019	0.399	0.025	0.469	0.016	0.402	0.031	0.200379	0.993493	0.831877	0.825379	0.157044	0.0214797	0.158337
	26 : HSP90AA1 Heat shock protein HSP 90-alpha 2	IPI00382470,	ESEDKPEIEDVGSDEEEEK	101.951	Phospho (ST)	0.0000000000002000000.0	0.071	0.045	0.058	0.037	0.135	0.008	0.165	0.004	0.14	0.002	0.232661	1.51854	1.40762	1.41088	0.0962619	0.0129262	0.107018
	26 : HSP90AA1 Heat shock protein HSP 90-alpha 2	IPI00382470,	ESEDKPEIEDVGSDEEEEK	33.74	Phospho (ST)	0.0200000000000000000.0	0.023	0	0.025	0.001	0.056	0.006	0.06	0.003	0.048	0.006	-0.132894	1.47768	1.09559	1.19093	0.276199	-0.0800879	0.378512
	26 : HSP90AA1 Heat shock protein HSP 90-alpha 2	IPI00382470,	ESEDKPEIEDVGSDEEEEK	44.275	Phospho (ST)	0.0000000000002000000.0	0.024	0.001	0.025	0.001	0.056	0.006	0.06	0.003	0.048	0.006	-0.077041	1.49006	1.08542	1.18142	0.297485	-0.0800879	0.40163
	26 : HSP90AA1 Heat shock protein HSP 90-alpha 2	IPI00382470,	ESEDKPEIEDVGSDEEEEKKDGDK	46.793	Phospho (ST)	0.000000000000200000000000.0	0.106	0.004	0.091	0.009	0.113	0.005	0.157	0.006	0.125	0.015	0.172488	0.621056	0.586885	0.69332	-0.0831412	-0.0908029	0.0299829
	26 : HSP90AA1 Heat shock protein HSP 90-alpha 2	IPI00382470,	ESEDKPEIEDVGSDEEEEKK	74.483	Phospho (ST)	0.00000000000020000000.0	0.056	0.013	0.05	0.009	0.061	0.016	0.076	0.008	0.056	0.012	0.115033	0.584963	0.295135	0.499782	0.0745054	-0.189351	0.286881
133	260 : MARCKS Myristoylated alanine-rich C-kinase substrate	IPI00219301,	GEAAAERPGEAAVASSPSK	31.138	Phospho (ST)	0.0000000000000002000.0	0.043	0.004	0.054	0.01	0.051	0.003	0.093	0.001	0.041	0.003	-0.386468	0.227741	-0.258425	0.685267	-0.467932	-0.926865	0.482332
	260 : MARCKS Myristoylated alanine-rich C-kinase substrate	IPI00219301,	GEAAAERPGEAAVASSPSK	40.87	Phospho (ST)	0.0000000000000020000.0	0.043	0.004	0.055	0.011	0.051	0.003	0.093	0	0.041	0.003	-0.401635	0.200379	-0.28279	0.667211	-0.477944	-0.935117	0.480265
	260 : MARCKS Myristoylated alanine-rich C-kinase substrate	IPI00219301,	GEPAAAAAPEAGASPVEK	68.094	Phospho (ST)	0.000000000000020000.0	0.219	0.005	0.203	0.009	0.027	0	0.098	0.005	0.043	0.006	0.0648829	-2.62593	-2.11404	-1.13606	-1.50226	-0.96016	-0.516636
	260 : MARCKS Myristoylated alanine-rich C-kinase substrate	IPI00219301,	GEAAAERPGEAAVASSPSK	34.45	Phospho (ST)	0.0000000000000020000.0	0.057	0.001	0.061	0.003	0.058	0.004	0.164	0.031	0.051	0.006	-0.136062	0.233888	-0.123434	1.33228	-1.11092	-1.44222	0.353888
	260 : MARCKS Myristoylated alanine-rich C-kinase substrate	IPI00219301,	GEAAAERPGEAAVASSPSK	66.986	Phospho (ST)	0.0000000000000002000.0	0.057	0.001	0.061	0.002	0.058	0.004	0.163	0.032	0.051	0.005	-0.128156	0.24123	-0.128156	1.33743	-1.1078	-1.45008	0.366252
134	261 : PPAN Isoform 2 of Suppressor of SWI4 1 homolog	IPI00219793,	VGGSDEEASGIPSR	85.807	Phospho (ST)	0.00020000000000.0	0.183	0.003	0.15	0.004	0.103	0.002	0.116	0.002	0.067	0.004	0.243669	-0.229382	-1.02327	-0.465938	0.226509	-0.54372	0.792439
	262 : HN1 Isoform 1 of Hematological and neurological expressed 1 protein	IPI00007764,	RNSSEASSGDFLDLK	75.902	Phospho (ST)	0.002000000000000.0	0.029	0.005	0.042	0.002	0.054	0.007	0.039	0.01	0.053	0.018	-0.560643	0.680774	0.480265	-0.212568	0.882839	0.707525	0.197865
	262 : HN1 Isoform 1 of Hematological and neurological expressed 1 protein	IPI00007764,	RNSSEASSGDFLDLK	65.287	Phospho (ST)	0.000200000000000.0	0.029	0.006	0.042	0.002	0.054	0.007	0.038	0.01	0.053	0.018	-0.564905	0.678973	0.469886	-0.215915	0.884403	0.701327	0.206643
	262 : HN1 Isoform 1 of Hematological and neurological expressed 1 protein	IPI00007764,	RNSSEASSGDFLDLK	84.016	Phospho (ST)	0.002000000000000.0	0.46	0.009	0.402	0.022	0.374	0.026	0.385	0.005	0.488	0.011	0.147958	0.201634	0.414677	-0.155213	0.345964	0.584963	-0.215915
	262 : HN1 Isoform 1 of Hematological and neurological expressed 1 protein	IPI00007764,	NSSEASSGDFLDLK	60.98	Phospho (ST)	0.00200000000000.0	0.012	0	0.014	0.003	0	0	0.041	0.032	0.034	0.026	-0.321928	-9999	1.42277	1.46153	-9999	-0.0232698	-9999
135	262 : HN1 Isoform 1 of Hematological and neurological expressed 1 protein	IPI00007764,	NSSEASSGDFLDLK	64.263	Phospho (ST)	0.02000000000000.0	0.031	0.019	0.014	0.003	0	0	0.094	0.008	0.067	0.004	1.10836	-9999	2.39534	2.65947	-9999	-0.248108	-9999
136	263 : DDB2 Isoform 1 of DNA damage-binding protein 2	IPI00021518,	SRSPLELEPEAK	53.214	Phospho (ST)	0.002000000000.0	0.231	0.066	0.241	0.01	0.277	0.068	0.095	0.003	0.156	0.014	-0.106249	0.509949	-0.494109	-1.4344	1.93395	0.957543	0.999278
	263 : DDB2 Isoform 1 of DNA damage-binding protein 2	IPI00021518,	SRSPLELEPEAK	28.707	Phospho (ST)	0.002000000000.0	0.015	0.011	0.018	0.013	0.041	0.003	0.02	0.009	0.031	0.001	-0.320126	1.51551	0.921436	0.0565835	1.44837	0.88049	0.590722
137	265 : KIAA0284 Isoform 2 of Protein KIAA0284	IPI00180625,	SPEPDGPAPAFLR	44.707	Phospho (ST)	0.2000000000000.0	0.034	0.001	0.033	0.002	0.017	0	0	0	0	0	0.0114956	-0.673463	-9999	-9999	9999	NaN	9999
138	266 : BRD8 Isoform 3 of Bromodomain-containing protein 8	IPI00016570,	ATPPPSPLLSELLK	28.892	Phospho (ST)	0.02000000000000.0	0.067	0.029	0.027	0.003	0.059	0.04	0.049	0.008	0.03	0.006	1.25338	1.43029	0.248535	0.762136	0.657183	-0.498179	1.17824
139	267 : TJP1 Isoform Long of Tight junction protein ZO-1	IPI00216219,	SVASSQPAKPTK	34.03	2 Phospho (ST)	0.000220000000.0	0	0	0	0	0.027	0.004	0	0	0.096	0	NaN	9999	9999	NaN	9999	9999	-1.63935
	267 : TJP1 Isoform Long of Tight junction protein ZO-1	IPI00216219,	IDSPGFKPASQQK	44.234	Phospho (ST)	0.0020000000000.0	0	0	0.012	0.001	0.048	0.003	0	0	0.059	0.007	-9999	2.336	2.45864	-9999	9999	9999	-0.12658
	267 : TJP1 Isoform Long of Tight junction protein ZO-1	IPI00216219,	AIPVSPSAVEEDEDEDGHTVVATAR	50.342	Phospho (ST)	0.0000200000000000000000000.0	0.03	0.002	0.04	0.002	0.025	0.002	0.027	0.001	0.066	0.006	-0.436354	-0.386468	0.865523	-0.628162	0.230203	1.50944	-1.25498
	267 : TJP1 Isoform Long of Tight junction protein ZO-1	IPI00216219,	SREDLSAQPVQTK	31.138	Phospho (ST)	0.2000000000000.0	0.151	0.003	0.14	0.01	0.11	0.003	0.125	0.003	0.121	0.009	0.0662614	-0.0365259	-0.0724828	-0.258425	0.211635	0.201634	0.0328061
	267 : TJP1 Isoform Long of Tight junction protein ZO-1	IPI00216219,	HSPQQPSNGSLR	33.233	Phospho (ST)	0.020000000000.0	0.054	0.006	0.048	0.008	0.049	0.011	0.074	0.006	0.064	0.004	0.108357	0.326537	0.549916	0.518031	-0.202572	0.0468403	-0.227692
140	268 : PRKD2 Serine/threonine-protein kinase D2	IPI00009334,	RLSSTSLASGHSVR	54.53	Phospho (ST)	0.00002000000000.0	0.054	0.005	0.068	0.006	0.03	0.001	0.017	0.001	0.019	0.001	-0.378944	-0.844251	-1.72738	-2.07097	1.21599	0.361768	0.877352
	268 : PRKD2 Serine/threonine-protein kinase D2	IPI00009334,	RLSSTSLASGHSVR	48.853	Phospho (ST)	0.00200000000000.0	0.054	0.005	0.068	0.006	0.03	0.001	0.017	0.001	0.019	0.001	-0.375197	-0.844251	-1.72738	-2.06492	1.20602	0.349365	0.879706
141	270 : VCL Isoform 1 of Vinculin	IPI00291175,	SLLDASEEAIKK	43.322	Phospho (ST)	0.200000000000.0	0.037	0.001	0.046	0.002	0.046	0	0.067	0.008	0.057	0.003	-0.378944	0.293959	0.427606	0.437228	-0.153607	0.00575927	-0.136062
142	272 : ARFGEF1 Brefeldin A-inhibited guanine nucleotide-exchange protein 1	IPI00002188,	SVDIHDSIQPR	46.087	Phospho (ST)	0.20000000000.0	0.068	0.005	0.083	0.003	0.039	0	0.066	0.007	0	0	-0.336428	-0.788365	-9999	-0.407364	-0.394032	-9999	9999
143	273 : EEF1G Elongation factor 1-gamma	IPI00000875,	TPEFLR	39.062	Phospho (ST)	0.200000.0	0.018	0.002	0.029	0.001	0.03	0.002	0.021	0.002	0.017	0.002	-0.675765	0.360645	-0.579922	-0.518701	0.868687	-0.0454314	0.937344
144	274 : PKN2 Serine/threonine-protein kinase N2	IPI00002804,	EDVSNFDDEFTSEAPILTPPREPR	40.32	Phospho (ST)	0.000000000000000002000000.0	0.006	0.001	0.008	0.003	0.01	0.001	0	0	0.018	0.002	-0.533242	0.639695	1.36457	-9999	9999	9999	-0.72977
	274 : PKN2 Serine/threonine-protein kinase N2	IPI00002804,	ASSLGEIDESSELR	69.2	Phospho (ST)	0.02000000000000.0	0.062	0.002	0.065	0.002	0.024	0.002	0.05	0.001	0.027	0.002	-0.110916	-1.11092	-1.11716	-0.479955	-0.641604	-0.621488	0.00288251
	274 : PKN2 Serine/threonine-protein kinase N2	IPI00002804,	ASSLGEIDESSELR	78.096	Phospho (ST)	0.00200000000000.0	0.062	0.002	0.065	0.002	0.024	0.002	0.05	0.001	0.027	0.002	-0.118727	-1.11404	-1.12973	-0.479955	-0.643856	-0.632629	0.0129262
145	275 : PTPLAD1 Protein-tyrosine phosphatase-like A domain-containing protein 1	IPI00008998,	WLDESDAEMELR	56.099	Phospho (ST)	0.000020000000.0	0.048	0.002	0.028	0	0.142	0.01	0.01	0.006	0.098	0.002	0.762987	2.67356	1.97269	-1.5187	4.18094	3.50614	0.697774
146	276 : NOL1 Isoform 1 of Putative RNA methyltransferase NOL1	IPI00654555,	GPQPPTVSPIR	31.163	Phospho (ST)	0.00000002000.0	0	0	0	0	0	0	0.057	0.001	0.074	0.001	NaN	NaN	9999	9999	-9999	0.624803	-9999
	276,872,	IPI00654555,IPI00294891,	TNKSPEAKPLPGK	41.083	Phospho (ST)	0.0002000000000.0	0.018	0.001	0.016	0.001	0.042	0.005	0.036	0.002	0.047	0.003	0.146655	1.71765	1.72028	1.11303	0.593593	0.621993	-0.00578235
147	277 : RBM15 Isoform 1 of Putative RNA-binding protein 15	IPI00102752,	LLLERPSPIR	26.487	Phospho (ST)	0.0000002000.0	0.095	0.006	0.074	0.001	0.088	0.008	0	0	0.023	0.001	0.314986	0.552869	-1.55216	-9999	9999	9999	2.10165
	277 : RBM15 Isoform 1 of Putative RNA-binding protein 15	IPI00102752,	SLSPGGAALGYR	65.161	Phospho (ST)	0.002000000000.0	0.09	0.004	0.091	0.004	0.082	0.007	0.062	0.001	0.085	0.003	-0.0603973	0.157044	0.041243	-0.652901	0.799916	0.711054	0.112367
	277 : RBM15 Isoform 1 of Putative RNA-binding protein 15	IPI00102752,	DRTPPLLYR	30.82	Phospho (ST)	0.002000000.0	0.156	0.008	0.152	0.003	0.126	0.013	0.161	0.005	0.15	0.017	-0.00144342	0.0398403	0.116365	-0.00868224	0.0384362	0.141433	-0.0800879
	277 : RBM15 Isoform 1 of Putative RNA-binding protein 15	IPI00102752,	TTAPTEGKSPLKK	29.33	Phospho (ST)	0.0000000020000.0	0.029	0.006	0.043	0.008	0.061	0.001	0.063	0.014	0.029	0.011	-0.595097	0.831067	-0.428566	0.457332	0.362891	-0.870387	1.25701
148	278 : RPL34 60S ribosomal protein L34	IPI00219160,	RLSYNTASNK	36.916	Phospho (ST)	0.0020000000.0	0.294	0.02	0	0	0.057	0.004	0.079	0.002	0.036	0.001	9999	9999	9999	9999	-0.086201	-0.905088	0.842375
149	279 : - Protein	IPI00746684,	NSTELAPPLPVR	63.778	Phospho (ST)	0.020000000000.0	0.044	0.001	0.051	0	0.015	0.003	0	0	0.029	0.002	-0.26708	-1.43051	-0.662004	-9999	9999	9999	-0.771027
150	281 : TRAFD1 TRAF-type zinc finger domain-containing protein 1	IPI00009146,	LDSQPQETSPELPR	41.541	Phospho (ST)	0.00000000200000.0	0.1	0.016	0.079	0.004	0.114	0.004	0.059	0.015	0.065	0.003	0.304511	0.84559	-0.147202	-0.498179	1.33285	0.367371	0.988412
	281 : TRAFD1 TRAF-type zinc finger domain-containing protein 1	IPI00009146,	ALPSLNTGSSSPR	58.213	Phospho (ST)	0.0000000020000.0	0.052	0.002	0.083	0.002	0.103	0.014	0.031	0.003	0.029	0.001	-0.717857	0.621993	-1.39973	-1.51457	2.12433	0.126973	2.02006
	281 : TRAFD1 TRAF-type zinc finger domain-containing protein 1	IPI00009146,	ALPSLNTGSSSPR	60.232	Phospho (ST)	0.0000000000200.0	0.052	0.002	0.083	0.002	0.103	0.015	0.031	0.003	0.028	0.002	-0.710756	0.619178	-1.44222	-1.51046	2.11969	0.0854247	2.05728
151	282 : KRT5 Keratin, type II cytoskeletal 5	IPI00009867,	SLYNLGGSK	48.19	Phospho (ST)	0.200000000.0	0.022	0.001	0.082	0.001	0	0	0	0	0	0	-1.91594	-9999	-9999	-9999	NaN	NaN	NaN
	282 : KRT5 Keratin, type II cytoskeletal 5	IPI00009867,	SFSTASAITPSVSR	31.49	Phospho (ST)	0.00200000000000.0	0.03	0.001	0.077	0.003	0	0	0.034	0.001	0	0	-1.4344	-9999	-9999	-1.26188	-9999	-9999	NaN
	282 : KRT5 Keratin, type II cytoskeletal 5	IPI00009867,	SFSTASAITPSVSR	69.3	Phospho (ST)	0.00000200000000.0	0.03	0.001	0.078	0.004	0	0	0.034	0.001	0	0	-1.44222	-9999	-9999	-1.26882	-9999	-9999	NaN
152	285 : NUP153 Nuclear pore complex protein Nup153	IPI00292059,	ASDKDITVSK	35.391	Phospho (ST)	0.0200000000.0	0.051	0.003	0.058	0.01	0.061	0.005	0.098	0.004	0.067	0.005	-0.242977	0.364012	0.329985	0.657183	-0.304006	-0.311148	0.0313952
153	287 : C9orf142 Isoform 1 of Uncharacterized protein C9orf142	IPI00030968,	LAAAEETAVSPR	67.833	Phospho (ST)	0.000000000200.0	0.149	0.008	0.175	0.008	0.091	0.006	0.073	0.003	0.299	0.01	-0.275786	-0.634867	0.906891	-1.35476	0.710173	2.27858	-1.54372
154	290 : AKT1S1 29 kDa protein	IPI00306195,	SLPVSVPVWGFK	36.411	Phospho (ST)	0.200000000000.0	0.014	0.001	0.012	0.001	0.031	0.003	0.021	0.002	0.008	0.001	0.27739	1.72727	-0.403542	0.799087	0.917623	-1.18771	2.12631
155	291 : ACACA Acetyl-CoA carboxylase 1	IPI00011569,	SSMSGLHLVK	54.152	Phospho (ST)	0.0002000000.0	0.012	0.001	0.032	0.002	0.021	0	0	0	0	0	-1.40354	-0.305788	-9999	-9999	9999	NaN	9999
	291 : ACACA Acetyl-CoA carboxylase 1	IPI00011569,	FIIGSVSEDNSEDEISNLVK	63.518	Phospho (ST)	0.00000000002000000000.0	0.023	0.002	0.025	0.001	0.059	0.004	0.025	0.006	0.009	0.001	-0.123434	1.55385	-1.36587	-0.0969617	1.64062	-1.25498	2.9182
	291 : ACACA Acetyl-CoA carboxylase 1	IPI00011569,	FIIGSVSEDNSEDEISNLVK	36.05	Phospho (ST)	0.00002000000000000000.0	0.023	0.002	0.025	0.001	0.059	0.004	0.026	0.004	0.009	0.001	-0.148801	1.55385	-1.35476	-0.013043	1.55582	-1.32554	2.90362
156	292 : RBM16 141 kDa protein	IPI00744707,	ETVQTTQSPTPVEK	40.86	Phospho (ST)	0.00000200000000.0	0.037	0.003	0.037	0.002	0.033	0.002	0.023	0.002	0.039	0.005	-0.0247367	0.159629	0.227741	-0.780909	0.930548	1.02503	-0.0709665
	292 : RBM16 141 kDa protein	IPI00744707,	ETVQTTQSPTPVEK	25.07	Phospho (ST)	0.00002000000000.0	0.037	0.003	0.037	0.002	0.033	0.002	0.023	0.002	0.039	0.005	-0.0247367	0.158337	0.226509	-0.78339	0.930548	1.02503	-0.0709665
	292 : RBM16 141 kDa protein	IPI00744707,	ETVQTTQSPTPVEK	33.47	Phospho (ST)	0.02000000000000.0	0.037	0.003	0.036	0.003	0.033	0.002	0.023	0.002	0.039	0.005	-0.00433459	0.177599	0.24732	-0.761213	0.929791	1.02432	-0.0724828
	292 : RBM16 141 kDa protein	IPI00744707,	ETVQTTQSPTPVEK	36.057	Phospho (ST)	0.00000002000000.0	0.037	0.003	0.037	0.002	0.033	0.002	0.023	0.002	0.039	0.005	-0.0320936	0.15056	0.21661	-0.790859	0.931305	1.0229	-0.0694519
157	293 : EPS15 Epidermal growth factor receptor substrate 15	IPI00292134,	LNDPFQPFPGNDSPK	37.69	Phospho (ST)	0.000000000000200.0	0.033	0.002	0.028	0.001	0	0	0	0	0.029	0.003	0.186501	-9999	0.167358	-9999	NaN	9999	-9999
	293 : EPS15 Epidermal growth factor receptor substrate 15	IPI00292134,	SINKLDSPDPFK	37.28	Phospho (ST)	0.000000200000.0	0.027	0	0.031	0.002	0	0	0.016	0.003	0.041	0.006	-0.253257	-9999	0.532068	-1.03801	-9999	1.58544	-9999
158	294 : SFRS2 Splicing factor, arginine/serine-rich 2	IPI00005978,	SKSPPKSPEEEGAVSS	29.2	Phospho (ST)	0.0020000000000000.0	0.025	0.001	0	0	0.027	0.001	0	0	0.184	0.009	9999	9999	9999	NaN	9999	9999	-2.62593
	294 : SFRS2 Splicing factor, arginine/serine-rich 2	IPI00005978,	SRSRSPPPVSK	28.38	2 Phospho (ST)	0.00202000000.0	0	0	0	0	0	0	0.026	0	0.169	0.144	NaN	NaN	9999	9999	-9999	2.96717	-9999
	294 : SFRS2 Splicing factor, arginine/serine-rich 2	IPI00005978,	SKSPPKSPEEEGAVSS	28.67	2 Phospho (ST)	0.0020002000000000.0	0.031	0.002	0.025	0.006	0.015	0.001	0.062	0.022	0.341	0.159	0.27262	-0.401635	3.91734	1.22219	-1.63487	2.71039	-4.32193
	294 : SFRS2 Splicing factor, arginine/serine-rich 2	IPI00005978,	TSPDTLR	34.866	Phospho (ST)	0.0200000.0	0.068	0.005	0.104	0.003	0.115	0.02	0.163	0.018	0.184	0.005	-0.652901	0.447844	0.953824	0.551885	-0.115597	0.41684	-0.510457
	294 : SFRS2 Splicing factor, arginine/serine-rich 2	IPI00005978,	TSPDTLR	34.85	Phospho (ST)	0.2000000.0	0.068	0.005	0.071	0.045	0.115	0.02	0.163	0.017	0.184	0.005	-0.0969617	1.00648	1.51046	1.1117	-0.115597	0.414677	-0.508403
	294 : SFRS2 Splicing factor, arginine/serine-rich 2	IPI00005978,	SRSPPPVSK	28.735	2 Phospho (ST)	0.202000000.0	0.739	0.061	0.691	0.046	0.92	0.074	0.965	0.046	0.603	0.018	0.051024	0.720716	-0.0619024	0.389567	0.319618	-0.436354	0.77905
	294 : SFRS2 Splicing factor, arginine/serine-rich 2	IPI00005978,	SRSRSPPPVSK	26.91	3 Phospho (ST)	0.20202000000.0	0.221	0.022	0.193	0.018	0.307	0.024	0.254	0.158	0.118	0.008	0.145351	0.972325	-0.575615	0.299831	0.66175	-0.862496	1.54547
159	296 : C6orf111 Isoform 1 of Splicing factor, arginine/serine-rich 130	IPI00165995,	QRSPIALPVK	29.924	Phospho (ST)	0.0020000000.0	0.074	0.002	0.078	0.006	0.026	0.003	0.047	0.004	0.039	0.003	-0.118727	-1.30045	-0.862496	-0.813499	-0.496142	-0.0335695	-0.440263
160	297 : SLC4A7 Isoform 3 of Sodium bicarbonate cotransporter 3	IPI00021058,	KHSDPHLLER	28.725	Phospho (ST)	0.0020000000.0	0	0	0	0	0.051	0.003	0	0	0.027	0.001	NaN	9999	9999	NaN	9999	9999	1.09896
	297 : SLC4A7 Isoform 3 of Sodium bicarbonate cotransporter 3	IPI00021058,	SNMSPDKPVSVK	26.24	Phospho (ST)	0.000200000000.0	0	0	0.041	0.025	0.037	0.003	0.059	0.016	0.027	0.007	-9999	0.172488	-0.442222	0.427606	-0.265345	-0.854649	0.611645
	297 : SLC4A7 Isoform 3 of Sodium bicarbonate cotransporter 3	IPI00021058,	GNGSGGSRENSTVDFSK	37.84	Phospho (ST)	0.00000020000000000.0	0.025	0.001	0.035	0.002	0.009	0.002	0.067	0.004	0.019	0.002	-0.516636	-1.59946	-0.741783	0.831877	-2.44222	-1.56064	-0.85726
161	298 : TNS4 Tensin-4 precursor	IPI00170752,	TPHSPPLAK	34.708	Phospho (ST)	0.000200000.0	0.45	0.012	0.534	0.028	0.075	0.044	0.082	0.045	0	0	-0.293359	-2.53116	-9999	-2.80591	0.254594	-9999	9999
162	299 : PRKAR2A PRKAR2A protein	IPI00063234,	GDSESEEDEDLEVPVPSR	73.922	2 Phospho (ST)	0.002020000000000000.0	0.069	0.003	0.064	0.004	0	0	0.067	0.011	0.063	0.004	0.0440443	-9999	0.0935602	-0.0380063	-9999	0.146655	-9999
163	3 : AHNAK 313 kDa protein	IPI00555610,	GPAFNMASPESDFGINLK	35.1	Phospho (ST)	0.000000020000000000.0	0.009	0.001	0.013	0.003	0	0	0	0	0	0	-0.533242	-9999	-9999	-9999	NaN	NaN	NaN
	3 : AHNAK 313 kDa protein	IPI00555610,	ISMQDVDLSLGSPK	53.71	Oxidation (M); Phospho (ST)	0.00100000000200.0	0.038	0.002	0.031	0	0.02	0.004	0	0	0.041	0.005	0.244887	-0.354759	0.537048	-9999	9999	9999	-0.894322
	3 : AHNAK 313 kDa protein	IPI00555610,	ISAPNVDFNLEGPK	50.825	Phospho (ST)	0.02000000000000.0	0.069	0.005	0.078	0.004	0.021	0.001	0	0	0.041	0.001	-0.21927	-1.56918	-0.77596	-9999	9999	9999	-0.795859
	3 : AHNAK 313 kDa protein	IPI00555610,	AEAPLPSPK	36.523	Phospho (ST)	0.000000200.0	0.235	0.009	0.186	0.007	0.012	0.016	0	0	0.08	0.004	0.290424	-3.64386	-1.08009	-9999	9999	9999	-2.57347
	3 : AHNAK 313 kDa protein	IPI00555610,	ISMSEVDLNVAAPK	67.956	Phospho (ST)	0.02000000000000.0	0.045	0.003	0.052	0.004	0.015	0.001	0	0	0.021	0.003	-0.236164	-1.47393	-1.13924	-9999	9999	9999	-0.336428
	3 : AHNAK 313 kDa protein	IPI00555610,	ISMSEVDLNVAAPK	57.26	Phospho (ST)	0.00020000000000.0	0.045	0.003	0.052	0.005	0.015	0.001	0	0	0.021	0.003	-0.234465	-1.47393	-1.14242	-9999	9999	9999	-0.336428
	3 : AHNAK 313 kDa protein	IPI00555610,	EFSGPSTPTGTLEFEGGEVSLEGGK	102.27	Phospho (ST)	0.0000000000200000000000000.0	0.035	0.003	0.017	0.001	0	0	0.015	0	0.051	0.006	0.978196	-9999	1.67446	-0.316528	-9999	2.00648	-9999
	3 : AHNAK 313 kDa protein	IPI00555610,	EFSGPSTPTGTLEFEGGEVSLEGGK	82.27	Phospho (ST)	0.0000020000000000000000000.0	0.036	0.003	0.017	0.001	0	0	0.015	0	0.051	0.006	1.00935	-9999	1.67627	-0.309359	-9999	2.00108	-9999
	3 : AHNAK 313 kDa protein	IPI00555610,	EFSGPSTPTGTLEFEGGEVSLEGGK	112.06	Phospho (ST)	0.0000000020000000000000000.0	0.036	0.003	0.017	0.001	0	0	0.015	0	0.049	0.004	1.00935	-9999	1.62994	-0.321928	-9999	1.96791	-9999
	3 : AHNAK 313 kDa protein	IPI00555610,	EFSGPSTPTGTLEFEGGEVSLEGGK	101.12	Phospho (ST)	0.0020000000000000000000000.0	0.036	0.003	0.017	0.001	0	0	0.015	0	0.049	0.004	1.00576	-9999	1.63087	-0.311148	-9999	1.95717	-9999
	3 : AHNAK 313 kDa protein	IPI00555610,	ASLGSLEGEAEAEASSPK	98.941	Phospho (ST)	0.000000000000000200.0	0.36	0.004	0.346	0.003	0.089	0.019	0.069	0.03	0.199	0.017	0.0114956	-1.65745	-0.662004	-2.4112	0.747602	1.76808	-0.997117
	3 : AHNAK 313 kDa protein	IPI00555610,	VDINTPDVDVHGPDWHLK	63.922	Phospho (ST)	0.000020000000000000.0	0.006	0	0.009	0.001	0.021	0.002	0.049	0.003	0.067	0.005	-0.659723	1.48233	3.00378	2.34568	-0.873027	0.673556	-1.52284
	3 : AHNAK 313 kDa protein	IPI00555610,	ISMQDVDLSLGSPK	67.051	Phospho (ST)	0.00000000000200.0	0.055	0.001	0.038	0.003	0	0	0.038	0.004	0.048	0.004	0.464668	-9999	0.471968	-0.106249	-9999	0.593593	-9999
	3 : AHNAK 313 kDa protein	IPI00555610,	ASLGSLEGEAEAEASSPK	69.83	2 Phospho (ST)	0.020000000000000200.0	0.049	0.025	0.022	0.005	0	0	0.017	0.015	0.021	0.002	1.09963	-9999	0.0662614	-0.444184	-9999	0.525067	-9999
	3 : AHNAK 313 kDa protein	IPI00555610,	ASLGSLEGEAEAEASSPK	101.511	Phospho (ST)	0.000020000000000000.0	0.162	0.009	0.131	0.003	0.05	0.005	0.092	0.011	0.106	0.002	0.257011	-1.0862	-0.176251	-0.603841	-0.492079	0.443607	-0.913216
	3 : AHNAK 313 kDa protein	IPI00555610,	VKTPEMIIQKPK	64.213	Phospho (ST)	0.002000000000.0	0.096	0.006	0.024	0.002	0.019	0	0.023	0.01	0.026	0.008	1.95531	0.0071955	0.283329	-0.139236	0.136191	0.438293	-0.279284
	3 : AHNAK 313 kDa protein	IPI00555610,	VDVKSPK	38.403	Phospho (ST)	0.0000200.0	0.157	0.011	0.209	0.018	0.045	0.003	0.087	0.002	0.097	0.002	-0.454032	-1.9105	-0.9771	-1.36216	-0.558517	0.400538	-0.935117
	3 : AHNAK 313 kDa protein	IPI00555610,	GGVTGSPEASISGSK	93.353	Phospho (ST)	0.000002000000000.0	0.263	0.011	0.268	0.015	0.155	0.012	0.313	0.006	0.313	0.001	-0.0694519	-0.486004	0.35727	0.130931	-0.628162	0.24245	-0.846843
	3 : AHNAK 313 kDa protein	IPI00555610,	VKTPEMIIQKPK	33.585	Phospho (ST)	0.002000000000.0	0.074	0.007	0.029	0.001	0	0	0.036	0.021	0.028	0.001	1.30042	-9999	0.0690147	0.202888	-9999	-0.118727	-9999
	3 : AHNAK 313 kDa protein	IPI00555610,	GHYEVTGSDDETGK	37.057	Phospho (ST)	0.00000200000000.0	0.283	0.17	0.174	0.037	0.121	0.003	0.201	0.003	0.133	0.006	0.651683	-0.21927	-0.2567	0.112367	-0.341903	-0.354759	0.0356239
	3 : AHNAK 313 kDa protein	IPI00555610,	ASLGSLEGEAEAEASSPK	51	2 Phospho (ST)	0.020020000000000000.0	0.053	0.013	0.026	0.002	0.016	0.003	0.042	0.004	0.016	0.003	0.950842	-0.416962	-0.592919	0.565597	-0.99137	-1.14242	0.173767
	3 : AHNAK 313 kDa protein	IPI00555610,	FKAEAPLPSPK	39.267	Phospho (ST)	0.00000000200.0	0.287	0.007	0.235	0.014	0.404	0.017	0.467	0.032	0.106	0.038	0.243669	1.08746	-1.01159	0.899176	0.177599	-1.89432	2.09491
	3,624,	IPI00555610,IPI00021812,	GHYEVTGSDDETGK	46.002	Phospho (ST)	0.00000002000000.0	0	0	0.2	0.007	0.121	0.002	0.201	0.003	0.133	0.006	-9999	-0.415037	-0.452057	-0.0846703	-0.341903	-0.352916	0.0342157
164	30 : SPTBN1 Isoform Long of Spectrin beta chain, brain 1	IPI00005614,	RPPSPEPSTK	53.875	Phospho (ST)	0.0002000000.0	0.497	0.054	0.271	0.035	0.179	0.116	0	0	0.244	0.014	0.827819	-0.296899	-0.0174171	-9999	9999	9999	-0.28279
	30 : SPTBN1 Isoform Long of Spectrin beta chain, brain 1	IPI00005614,	RPPSPEPSTK	46.06	Phospho (ST)	0.0000000200.0	0.497	0.054	0.272	0.035	0.253	0.012	0	0	0.244	0.014	0.822934	0.197865	-0.0232698	-9999	9999	9999	0.21661
	30 : SPTBN1 Isoform Long of Spectrin beta chain, brain 1	IPI00005614,	AQTLPTSVVTITSESSPGKR	36.153	Phospho (ST)	0.00000000000000020000.0	0.023	0.001	0.023	0.001	0.022	0.004	0.017	0.003	0.053	0.005	-0.0558912	0.237564	1.34596	-0.541618	0.768925	1.90342	-1.11092
	30 : SPTBN1 Isoform Long of Spectrin beta chain, brain 1	IPI00005614,	GEQVSQNGLPAEQGSPR	61.27	Phospho (ST)	0.00000000000000200.0	0.097	0.005	0.073	0.021	0.062	0.004	0.056	0.002	0.103	0.006	0.361768	0.0813396	0.627607	-0.481969	0.552869	1.12565	-0.550043
165	300 : C18orf25 Isoform 1 of Uncharacterized protein C18orf25	IPI00059687,	SRSESETSTMAAK	25.44	Phospho (ST)	0.0020000000000.0	0.016	0.002	0.019	0.003	0.029	0.002	0.036	0.002	0.038	0.002	-0.309359	0.895303	1.09288	0.795767	0.0894982	0.312665	-0.200913
	300 : C18orf25 Isoform 1 of Uncharacterized protein C18orf25	IPI00059687,	RDSSESQLASTESDKPTTGR	39.5	Phospho (ST)	0.00000200000000000000.0	0.053	0.002	0.05	0.004	0.011	0	0.07	0.004	0.051	0.003	0.0635029	-1.8997	0.186501	0.413594	-2.32193	-0.212568	-2.08927
	300 : C18orf25 Isoform 1 of Uncharacterized protein C18orf25	IPI00059687,	RDSSESQLASTESDKPTTGR	50.6	Phospho (ST)	0.00020000000000000000.0	0.055	0.002	0.05	0.004	0.011	0	0.07	0.004	0.051	0.003	0.0908534	-1.8997	0.183963	0.412511	-2.32193	-0.212568	-2.08927
	300 : C18orf25 Isoform 1 of Uncharacterized protein C18orf25	IPI00059687,	RDSSESQLASTESDKPTTGR	47.476	Phospho (ST)	0.00200000000000000000.0	0.053	0.002	0.05	0.004	0.011	0	0.071	0.003	0.051	0.003	0.0635029	-1.8997	0.186501	0.420078	-2.32916	-0.217591	-2.08927
166	301 : YTHDC1 Isoform 1 of YTH domain-containing protein 1	IPI00144293,	GISPIVFDR	45.909	Phospho (ST)	0.002000000.0	0.075	0.002	0.053	0.002	0.11	0.007	0.139	0.002	0.111	0.002	0.461529	1.35614	1.19912	1.30042	0.045443	-0.086201	0.153157
	301 : YTHDC1 Isoform 1 of YTH domain-containing protein 1	IPI00144293,	LSSESHHGGSPIHWVLPAGMSAK	46.42	Phospho (ST)	0.00200000000000000000000.0	0.011	0.001	0.009	0	0.027	0.003	0.04	0.003	0.021	0.002	0.192825	1.80941	1.24914	1.98696	-0.187707	-0.72261	0.556797
	301 : YTHDC1 Isoform 1 of YTH domain-containing protein 1	IPI00144293,	LSSESHHGGSPIHWVLPAGMSAK	35.628	Phospho (ST)	0.00000000020000000000000.0	0.011	0.001	0.01	0	0.027	0.003	0.04	0.003	0.02	0.002	0.190299	1.78367	1.21661	1.97379	-0.200913	-0.741783	0.563646
	301 : YTHDC1 Isoform 1 of YTH domain-containing protein 1	IPI00144293,	LSSESHHGGSPIHWVLPAGMSAK	44.01	Phospho (ST)	0.00000000020000000000000.0	0	0	0	0	0.026	0	0.032	0.002	0	0	NaN	9999	NaN	9999	0.0717627	-9999	9999
167	302 : RPS3 40S ribosomal protein S3	IPI00011253,	DEILPTTPISEQK	42.248	Phospho (ST)	0.0000002000000.0	0.486	0.01	0.506	0.011	0.31	0.027	0.294	0.005	0.507	0.038	-0.103147	-0.39973	0.136191	-0.875672	0.466758	1.02786	-0.537424
	302 : RPS3 40S ribosomal protein S3	IPI00011253,	DEILPTTPISEQK	53.12	Phospho (ST)	0.0000020000000.0	0.486	0.01	0.506	0.011	0.31	0.027	0.294	0.005	0.507	0.038	-0.103147	-0.39973	0.136191	-0.875672	0.466758	1.02786	-0.537424
168	303 : ZRF1 ZRF1 protein	IPI00448317,	NASASFQELEDKK	32.54	Phospho (ST)	0.0020000000000.0	0.029	0.001	0.019	0.001	0.031	0.003	0.016	0.002	0.056	0.041	0.584	1.02928	1.71282	-0.367732	1.38515	2.09525	-0.687335
169	305 : HOMER3 Homer-3B protein	IPI00160395,	EGLGQGQSLEQLEALVQTK	55.845	Phospho (ST)	0.0000000200000000000.0	0.017	0.004	0.021	0.001	0	0	0	0	0.01	0	-0.351074	-9999	-0.994241	-9999	NaN	9999	-9999
170	306 : - similar to Bcl-2-associated transcription factor 1	IPI00788305,	SIQHSPER	31.67	Phospho (ST)	0.00002000.0	0.093	0.018	0.067	0.012	0.126	0.019	0	0	0	0	0.424385	1.22589	-9999	-9999	9999	NaN	9999
171	307 : YAP1 65 kDa Yes-associated protein	IPI00009326,	GDSETDLEALFNAVMNPK	28.77	Phospho (ST)	0.000020000000000000.0	0.001	0	0.001	0	0	0	0	0	0.002	0	-0.327348	-9999	1.61164	-9999	NaN	9999	-9999
	307 : YAP1 65 kDa Yes-associated protein	IPI00009326,	GDSETDLEALFNAVMNPK	73.646	Oxidation (M); Phospho (ST)	0.000020000000001000.0	0.054	0.002	0.04	0.005	0.011	0	0.038	0.004	0.058	0.006	0.372952	-1.57777	0.649845	-0.163268	-1.42663	0.829444	-2.23107
	307 : YAP1 65 kDa Yes-associated protein	IPI00009326,	GDSETDLEALFNAVMNPK	92.25	Oxidation (M); Phospho (ST)	0.002000000000001000.0	0.054	0.002	0.041	0.005	0.011	0	0.039	0.004	0.058	0.006	0.361768	-1.63935	0.646163	-0.163268	-1.486	0.825379	-2.2863
	307 : YAP1 65 kDa Yes-associated protein	IPI00009326,	QSSFEIPDDVPLPAGWEMAK	41.309	Phospho (ST)	0.00200000000000000000.0	0.038	0.001	0.04	0.002	0.021	0.001	0.028	0.001	0.025	0.003	-0.114035	-0.606035	-0.558517	-0.619271	0.00288251	0.0758749	-0.0499049
	307 : YAP1 65 kDa Yes-associated protein	IPI00009326,	GDSETDLEALFNAVMNPK	73.555	Phospho (ST)	0.000020000000000000.0	0.09	0.013	0.08	0.018	0.028	0.022	0.112	0.007	0.094	0.005	0.119024	-1.2109	0.362891	0.386259	-1.60823	-0.00868224	-1.57777
172	308 : LUZP1 Isoform 1 of Leucine zipper protein 1	IPI00296830,	EKPDSDDDLDIASLVTAK	89.987	Phospho (ST)	0.000020000000000000.0	0.069	0.011	0.074	0.003	0.035	0.003	0.048	0.002	0.031	0.002	-0.16004	-0.771027	-1.13606	-0.717857	-0.0649175	-0.401635	0.360645
173	309 : STK39 STE20/SPS1-related proline-alanine-rich protein kinase	IPI00004363,	TEDGDWEWSDDEMDEK	75.335	Phospho (ST)	0.0000000020000000.0	0.045	0	0.052	0.005	0.014	0.002	0	0	0.014	0	-0.251539	-1.58641	-1.76121	-9999	9999	9999	0.172488
174	31 : NPM1 Isoform 2 of Nucleophosmin	IPI00220740,	DELHIVEAEAMNYEGSPIK	66.015	Phospho (ST)	0.0000000000000002000.0	0.108	0.014	0.102	0.011	0.13	0.065	0.021	0.002	0.221	0.024	0.045443	0.663572	1.25761	-2.36587	3.01881	3.63946	-0.597278
	31 : NPM1 Isoform 2 of Nucleophosmin	IPI00220740,	DELHIVEAEAMNYEGSPIK	66.711	Oxidation (M); Phospho (ST)	0.0000000000100002000.0	0.027	0.002	0.023	0.002	0.039	0.007	0.044	0.004	0.061	0.006	0.186501	1.03422	1.51349	0.824564	0.199123	0.703987	-0.481969
	31 : NPM1 Isoform 2 of Nucleophosmin	IPI00220740,	DELHIVEAEAMNYEGSPIK	71.273	Phospho (ST)	0.0000000000000002000.0	0.124	0.015	0.103	0.006	0.153	0.005	0.175	0.025	0.195	0.006	0.232661	0.881273	1.06212	0.678973	0.191563	0.39835	-0.184425
	31 : NPM1 Isoform 2 of Nucleophosmin	IPI00220740,	DELHIVEAEAMNYEGSPIK	29.616	Oxidation (M); Phospho (ST)	0.0000000000100002000.0	0.02	0.013	0.024	0.002	0.027	0.002	0.058	0.002	0.056	0.006	-0.274041	0.496718	1.36681	1.18523	-0.698998	0.196607	-0.873027
175	310 : IRF2BP2 interferon regulatory factor 2 binding protein 2 isoform A	IPI00376199,	RKPSPEPEGEVGPPK	42.441	Phospho (ST)	0.000200000000000.0	0.079	0.001	0.08	0.006	0.205	0.01	0.08	0.002	0.159	0.002	-0.0740006	1.65489	1.11703	-0.106249	1.75061	1.2394	0.534062
	310 : IRF2BP2 interferon regulatory factor 2 binding protein 2 isoform A	IPI00376199,	LEEPPELNRQSPNPR	35.067	Phospho (ST)	0.000000000020000.0	0.029	0.008	0.055	0.002	0.089	0.001	0.051	0.004	0.063	0.002	-0.965784	0.996389	0.327687	-0.194295	1.17951	0.536053	0.666302
176	311 : CDK7 Cell division protein kinase 7	IPI00000685,	AYTHQVVTR	40.525	Phospho (ST)	0.002000000.0	0.114	0.009	0.124	0.008	0.115	0.004	0.108	0.002	0.121	0.008	-0.169745	0.206643	0.107018	-0.286304	0.482332	0.409255	0.0962619
177	312 : C19orf21 Uncharacterized protein C19orf21	IPI00217121,	ALSSDSILSPAPDAR	98.651	Phospho (ST)	0.002000000000000.0	0.108	0.004	0.101	0.006	0.06	0.004	0	0	0.047	0.006	0.051024	-0.444184	-0.957356	-9999	9999	9999	0.508936
	312 : C19orf21 Uncharacterized protein C19orf21	IPI00217121,	ALSSDSILSPAPDAR	76.533	Phospho (ST)	0.000200000000000.0	0.108	0.004	0.101	0.006	0.06	0.004	0	0	0.046	0.004	0.051024	-0.444184	-0.994241	-9999	9999	9999	0.547943
178	313 : STMN1 Stathmin	IPI00479997,	ESVPEFPLSPPK	29.682	Phospho (ST)	0.000000002000.0	0.101	0.055	0.071	0.03	0.182	0.112	0.112	0.004	0.26	0.013	0.469886	1.66721	2.00863	0.564622	1.09221	1.45943	-0.345564
	313 : STMN1 Stathmin	IPI00479997,	ASGQAFELILSPR	66.254	Phospho (ST)	0.0000000000200.0	0.087	0.005	0.058	0.004	0.035	0.002	0.086	0.001	0.077	0.006	0.54201	-0.415037	0.543991	0.464668	-0.888969	0.0949116	-0.962969
	313 : STMN1 Stathmin	IPI00479997,	ASGQAFELILSPR	50.638	Phospho (ST)	0.0200000000000.0	0.063	0.037	0.044	0.024	0.035	0.002	0.063	0.033	0	0	0.468844	-0.018878	-9999	0.41792	-0.448115	-9999	9999
179	314 : HUWE1 Isoform 2 of E3 ubiquitin-protein ligase HUWE1	IPI00445401,	GSGTASDDEFENLR	75.129	Phospho (ST)	0.00000200000000.0	0.088	0.006	0.104	0.001	0.175	0.014	0.178	0.008	0.101	0.004	-0.288065	1.06488	0.0894982	0.683472	0.370722	-0.577767	0.97159
180	315 : C14orf4 RING finger protein C14orf4	IPI00019205,	RKASPEPPDSAEGALK	30.35	Phospho (ST)	0.0002000000000000.0	0.022	0.003	0	0	0.01	0	0.036	0.005	0.02	0.001	9999	9999	9999	9999	-1.49818	-0.60165	-0.873027
	315 : C14orf4 RING finger protein C14orf4	IPI00019205,	KASPEPPDSAEGALK	56.815	Phospho (ST)	0.002000000000000.0	0.123	0.013	0.128	0.01	0.053	0.005	0.27	0.004	0.139	0.011	-0.100051	-0.962969	0.252173	0.987685	-1.96016	-0.720232	-1.21759
181	316 : STXBP5 Isoform 1 of Syntaxin-binding protein 5	IPI00171407,	KLSLPTDLKPDLDVK	45.488	Phospho (ST)	0.002000000000000.0	0.033	0.004	0.037	0.006	0.012	0.001	0.033	0.005	0.024	0.005	-0.194295	-1.3474	-0.473931	-0.237864	-1.12029	-0.22095	-0.878321
182	318 : SLC38A3 System N amino acid transporter 1	IPI00186295,	SPSKEPHFTDFEGK	33.6	2 Phospho (ST)	0.00200000200000.0	0.076	0.005	0.064	0.004	0	0	0	0	0.013	0.003	0.214125	-9999	-2.16488	-9999	NaN	9999	-9999
	318 : SLC38A3 System N amino acid transporter 1	IPI00186295,	SPSKEPHFTDFEGK	25.93	2 Phospho (ST)	0.20200000000000.0	0.076	0.005	0.064	0.004	0	0	0	0	0.013	0.003	0.202888	-9999	-2.18442	-9999	NaN	9999	-9999
183	319 : KCTD12 BTB/POZ domain-containing protein KCTD12	IPI00060715,	SPSGGAAGPLLTPSQSLDGSR	87.757	Phospho (ST)	0.002000000000000000000.0	0.073	0.002	0.085	0.003	0.005	0.003	0	0	0.004	0.004	-0.260152	-3.662	-4.15843	-9999	9999	9999	0.488515
184	32 : DUSP6 Dual specificity protein phosphatase 6	IPI00004390,	SNISPNFNFMGQLLDFER	36.605	Phospho (ST)	0.000200000000000000.0	0.003	0	0.003	0.001	0	0	0	0	0	0	-0.0144996	-9999	-9999	-9999	NaN	NaN	NaN
	32 : DUSP6 Dual specificity protein phosphatase 6	IPI00004390,	SNISPNFNFMGQLLDFER	50.16	Phospho (ST)	0.200000000000000000.0	0.003	0	0.003	0.001	0	0	0	0	0	0	-0.0603973	-9999	-9999	-9999	NaN	NaN	NaN
185	320 : KIF1B Isoform 1 of Kinesin-like protein KIF1B	IPI00029011,	GDSLILEHQWELEK	56.45	Phospho (ST)	0.00200000000000.0	0.035	0.002	0.033	0	0.02	0	0.037	0.001	0.02	0.002	0.0703893	-0.384584	-0.560643	0.0935602	-0.490051	-0.639355	0.171207
186	321 : BNIP2 BCL2/adenovirus E1B 19 kDa protein-interacting protein 2	IPI00030399,	KGSITEYTAAEEK	80.173	Phospho (ST)	0.0020000000000.0	0.078	0.008	0.072	0.001	0.04	0.004	0.054	0.002	0.04	0.003	0.0565835	-0.562772	-0.724993	-0.514573	-0.0588937	-0.194295	0.158337
187	322 : RTN4 Isoform 1 of Reticulon-4	IPI00021766,	RGSSGSVDETLFALPAASEPVIR	48.87	Phospho (ST)	0.00200000000000000000000.0	0.017	0.002	0.017	0.003	0.012	0.002	0.041	0.002	0.022	0.013	-0.104697	-0.263612	0.46048	1.13685	-1.4112	-0.662004	-0.724993
	322 : RTN4 Isoform 1 of Reticulon-4	IPI00021766,	RGSSGSVDETLFALPAASEPVIR	67.31	Phospho (ST)	0.00000200000000000000000.0	0.03	0.004	0.032	0.001	0.025	0.002	0.069	0.003	0.033	0.005	-0.158429	-0.0709665	0.177599	0.994218	-1.07704	-0.800877	-0.251539
	322 : RTN4 Isoform 1 of Reticulon-4	IPI00021766,	RGSSGSVDETLFALPAASEPVIR	75.127	Phospho (ST)	0.00200000000000000000000.0	0.03	0.004	0.032	0.001	0.024	0.002	0.069	0.003	0.033	0.005	-0.158429	-0.100051	0.177599	0.994218	-1.1047	-0.800877	-0.281036
	322 : RTN4 Isoform 1 of Reticulon-4	IPI00021766,	RGSSGSVDETLFALPAASEPVIR	66.6	Phospho (ST)	0.00020000000000000000000.0	0.031	0.004	0.033	0.001	0.025	0.002	0.069	0.003	0.033	0.005	-0.103147	-0.077041	0.169925	0.986957	-1.074	-0.800877	-0.251539
	322 : RTN4 Isoform 1 of Reticulon-4	IPI00021766,	RGSSGSVDETLFALPAASEPVIR	34.54	2 Phospho (ST)	0.00200000020000000000000.0	0.031	0.004	0.033	0.002	0.015	0	0.032	0.006	0.012	0.001	-0.125006	-0.852042	-1.27579	-0.148801	-0.715486	-1.11092	0.418999
	322 : RTN4 Isoform 1 of Reticulon-4	IPI00021766,	RGSSGSVDETLFALPAASEPVIR	41.664	2 Phospho (ST)	0.00000200020000000000000.0	0.031	0.004	0.033	0.002	0.015	0	0.032	0.006	0.012	0.001	-0.125006	-0.852042	-1.27579	-0.134477	-0.72977	-1.12658	0.420078
	322 : RTN4 Isoform 1 of Reticulon-4	IPI00021766,	RGSSGSVDETLFALPAASEPVIR	41.96	2 Phospho (ST)	0.00020200000000000000000.0	0.031	0.004	0.033	0.002	0.015	0	0.032	0.006	0.012	0.001	-0.125006	-0.852042	-1.27928	-0.134477	-0.72977	-1.12658	0.421156
	322 : RTN4 Isoform 1 of Reticulon-4	IPI00021766,	GSSGSVDETLFALPAASEPVIR	71.75	Phospho (ST)	0.0000200000000000000000.0	0	0	0.006	0	0.006	0	0.021	0.002	0	0	-9999	0.466758	-9999	1.80116	-1.34373	-9999	9999
	322 : RTN4 Isoform 1 of Reticulon-4	IPI00021766,	GSSGSVDETLFALPAASEPVIR	42.145	Phospho (ST)	0.0000000020000000000000.0	0	0	0.006	0	0.006	0	0.021	0.002	0	0	-9999	0.467801	-9999	1.79743	-1.34008	-9999	9999
	322 : RTN4 Isoform 1 of Reticulon-4	IPI00021766,	RGSSGSVDETLFALPAASEPVIR	29.26	2 Phospho (ST)	0.00020200000000000000000.0	0.042	0.003	0.032	0.001	0.01	0	0.049	0.006	0	0	0.374066	-1.35476	-9999	0.52707	-1.89432	-9999	9999
	322 : RTN4 Isoform 1 of Reticulon-4	IPI00021766,	RGSSGSVDETLFALPAASEPVIR	48.249	2 Phospho (ST)	0.00200200000000000000000.0	0.043	0.003	0.032	0.001	0.01	0	0.049	0.005	0	0	0.371838	-1.36587	-9999	0.519039	-1.89432	-9999	9999
188	323 : KIAA1429 hypothetical protein LOC25962 isoform 1	IPI00036742,	SFLSEPSSPGR	34.334	Phospho (ST)	0.00000002000.0	0.105	0.007	0.095	0.016	0.087	0	0	0	0	0	0.0962619	0.181421	-9999	-9999	9999	NaN	9999
189	324 : YES1 Proto-oncogene tyrosine-protein kinase Yes	IPI00013981,	LIEDNEYTAR	43.921	Phospho (Y)	0.0000003000.0	0.049	0.034	0.069	0.003	0.269	0.054	0	0	0	0	-0.547932	2.27381	-9999	-9999	9999	NaN	9999
	324 : YES1 Proto-oncogene tyrosine-protein kinase Yes	IPI00013981,	LIEDNEYTAR	45.28	Phospho (ST)	0.0000000200.0	0.049	0.033	0.048	0.034	0.134	0.04	0	0	0	0	-0.0232698	1.78073	-9999	-9999	9999	NaN	9999
190	325 : FAM83H hypothetical protein LOC286077	IPI00394829,	HGSDPAFAPGPR	64.697	Phospho (ST)	0.002000000000.0	0.022	0	0.035	0.004	0.016	0.003	0	0	0.099	0.001	-0.736966	-0.828793	1.6107	-9999	9999	9999	-2.44222
	325 : FAM83H hypothetical protein LOC286077	IPI00394829,	RGSPVPPVPER	37.992	Phospho (ST)	0.00200000000.0	0.091	0.003	0.164	0.007	0.067	0.001	0	0	0.341	0.018	-0.891643	-0.979942	1.19093	-9999	9999	9999	-2.17788
	325 : FAM83H hypothetical protein LOC286077	IPI00394829,	RGSPTTGFIEQK	44.74	Phospho (ST)	0.002000000000.0	0.067	0.004	0.104	0.004	0.048	0.002	0	0	0.209	0.012	-0.673463	-0.813499	1.1375	-9999	9999	9999	-1.95456
	325 : FAM83H hypothetical protein LOC286077	IPI00394829,	SSPVPPVPER	34.338	Phospho (ST)	0.0200000000.0	0	0	0.086	0.005	0	0	0	0	0.171	0.007	-9999	-9999	1.12829	-9999	NaN	9999	-9999
	325 : FAM83H hypothetical protein LOC286077	IPI00394829,	GSPTSAYPER	39.555	Phospho (ST)	0.0200000000.0	0	0	0.07	0.002	0	0	0	0	0.124	0.001	-9999	-9999	0.965692	-9999	NaN	9999	-9999
	325 : FAM83H hypothetical protein LOC286077	IPI00394829,	KGSPTPGFSTR	35.989	Phospho (ST)	0.00200000000.0	0.09	0.005	0.147	0.012	0.04	0.002	0	0	0.247	0.008	-0.75877	-1.55639	0.878137	-9999	9999	9999	-2.4344
	325 : FAM83H hypothetical protein LOC286077	IPI00394829,	RSSPVPPVPER	29.223	Phospho (ST)	0.00200000000.0	0.064	0.002	0.102	0.011	0	0	0	0	0.151	0.009	-0.720232	-9999	0.704872	-9999	NaN	9999	-9999
191	326 : SLTM CDNA FLJ13213 fis, clone NT2RP4001126, weakly similar to TRICHOHYALIN	IPI00790299,	SPGHMVILDQTK	67.311	Phospho (ST)	0.200000000000.0	0.025	0.002	0.021	0.001	0.046	0.005	0.112	0.004	0.033	0.001	0.240009	1.47664	0.836732	2.3584	-0.891643	-1.50635	0.636915
192	328 : CDK3 Cell division protein kinase 3	IPI00023503,	IGEGTYGVVYK	74.927	Phospho (Y)	0.00000300000.0	0.438	0.003	0.473	0.016	0.421	0.025	0.407	0.159	0.149	0.005	-0.155213	0.140124	-1.52699	-0.309359	0.438293	-1.20423	1.66448
193	329 : ZMYND8 RACK7 isoform e	IPI00418316,	RISLSDMPR	34.133	Phospho (ST)	0.002000000.0	0.063	0.003	0.072	0.006	0.037	0.001	0.02	0.001	0.011	0	-0.249822	-0.680382	-2.59946	-1.95456	1.26123	-0.628162	1.9115
194	330 : SKIV2L Helicase SKI2W	IPI00414819,	ASSLEDLVLK	56.17	Phospho (ST)	0.0020000000.0	0.136	0.004	0.135	0.008	0.105	0.012	0.078	0.006	0.016	0.001	-0.0306192	-0.0499049	-2.9105	-0.880976	0.819668	-2.01742	2.85917
195	331 : HSPB1 Heat-shock protein beta-1	IPI00025512,	GPSWDPFR	38.397	Phospho (ST)	0.00200000.0	0	0	0.169	0.003	0	0	0	0	0.037	0.004	-9999	-9999	-2.04097	-9999	NaN	9999	-9999
196	334 : CD44 Isoform 12 of CD44 antigen precursor	IPI00297160,	KPSGLNGEASKSQEMVHLVNK	55.325	Phospho (ST)	0.000000000002000000000.0	0.066	0.002	0.105	0.009	0.053	0.009	0.101	0.012	0.101	0.005	-0.715486	-0.666576	0.0908534	-0.136062	-0.541618	0.24123	-0.761213
	334 : CD44 Isoform 12 of CD44 antigen precursor	IPI00297160,	SQEMVHLVNK	68.71	Phospho (ST)	0.2000000000.0	0.491	0.037	0.46	0.012	0.404	0.017	0.468	0.033	0.123	0.011	0.0496308	0.119024	-1.77103	-0.0679388	0.175045	-1.68966	1.88753
	334 : CD44 Isoform 12 of CD44 antigen precursor	IPI00297160,	KPSGLNGEASKSQEMVHLVNK	89.512	Phospho (ST)	0.000000000002000000000.0	0.078	0.003	0.139	0.006	0.073	0.006	0.14	0.011	0.006	0.001	-0.883635	-0.612637	-4.47393	-0.0831412	-0.541618	-4.35107	3.84489
	334 : CD44 Isoform 12 of CD44 antigen precursor	IPI00297160,	KPSGLNGEASKSQEMVHLVNK	61.293	Oxidation (M); Phospho (ST)	0.000000000002001000000.0	0.052	0.001	0	0	0.047	0.003	0.09	0.003	0	0	9999	9999	NaN	9999	-0.545824	-9999	9999
	334 : CD44 Isoform 12 of CD44 antigen precursor	IPI00297160,	SQEMVHLVNK	57.452	Oxidation (M); Phospho (ST)	0.2001000000.0	0.354	0.026	0.348	0.017	0.229	0.016	0.305	0.003	0	0	-0.018878	-0.295128	-9999	-0.279284	-0.0262051	-9999	9999
197	335 : SCRIB Isoform 3 of Protein LAP4	IPI00410666,	VQSPEPPAPER	32.844	Phospho (ST)	0.00200000000.0	0.049	0.001	0.07	0.004	0.062	0.005	0	0	0	0	-0.564905	0.125651	-9999	-9999	9999	NaN	9999
	335 : SCRIB Isoform 3 of Protein LAP4	IPI00410666,	MVEPENAVTITPLRPEDDYSPR	25.94	Phospho (ST)	0.0000000000000000000200.0	0.017	0.001	0.024	0.002	0.02	0	0.022	0.002	0.028	0.005	-0.492079	0.0384362	0.377401	-0.187707	0.215368	0.580145	-0.341903
	335 : SCRIB Isoform 3 of Protein LAP4	IPI00410666,	NSLESISSIDR	50.582	Phospho (ST)	0.02000000000.0	0.054	0.002	0.069	0.002	0.042	0.003	0.041	0.001	0.041	0.001	-0.401635	-0.42082	-0.597278	-0.84944	0.41684	0.266637	0.173767
198	336 : WNK1 Isoform 1 of Serine/threonine-protein kinase WNK1	IPI00004472,	DVDDGSGSPHSPHQLSSK	36.933	Phospho (ST)	0.000000000020000000.0	0	0	0.014	0.001	0.023	0.002	0.038	0.001	0.036	0.002	-9999	1.01578	1.44837	1.32308	-0.318326	0.140124	-0.436354
	336 : WNK1 Isoform 1 of Serine/threonine-protein kinase WNK1	IPI00004472,	EGPVASPPFMDLEQAVLPAVIPK	30.516	Phospho (ST)	0.00000200000000000000000.0	0.014	0.001	0.008	0.005	0.009	0.001	0.023	0.005	0.015	0.002	0.881273	0.591679	1.10299	1.50792	-0.926865	-0.390245	-0.514573
	336 : WNK1 Isoform 1 of Serine/threonine-protein kinase WNK1	IPI00004472,	EKPELSEPSHLNGPSSDPEAAFLSR	34.505	Phospho (ST)	0.0000000000000002000000000.0	0.03	0.001	0.035	0.001	0.065	0.007	0.063	0.002	0.037	0.001	-0.258425	1.19283	0.21661	0.739848	0.441483	-0.508403	0.97306
199	337 : EIF4B Eukaryotic translation initiation factor 4B	IPI00012079,	TGSESSQTGTSTTSSR	98.31	Phospho (ST)	0.0020000000000000.0	0.042	0.011	0.06	0.023	0.012	0.003	0.038	0.02	0.045	0.014	-0.560643	-2.06492	-0.295128	-0.741783	-1.33643	0.463622	-1.77596
	337 : EIF4B Eukaryotic translation initiation factor 4B	IPI00012079,	ERHPSWR	30.983	Phospho (ST)	0.0000200.0	0	0	0	0	0	0	0.121	0.009	0.072	0.004	NaN	NaN	9999	9999	-9999	-0.510457	-9999
	337 : EIF4B Eukaryotic translation initiation factor 4B	IPI00012079,	SPPYTAFLGNLPYDVTEESIK	59.395	Phospho (ST)	0.200000000000000000000.0	0.047	0.003	0.032	0.003	0.012	0	0.032	0.002	0	0	0.510962	-1.0499	-9999	-0.0724828	-0.988504	-9999	9999
200	338 : IFI16 Interferon, gamma-inducible protein 16	IPI00643081,	VSEEQTQPPSPAGAGMSTAMGR	60.96	Phospho (ST)	0.0000000002000000000000.0	0.051	0.002	0.02	0.004	0	0	0	0	0	0	1.31267	-9999	-9999	-9999	NaN	NaN	NaN
201	339 : PAICS Multifunctional protein ADE2	IPI00217223,	EVYELLDSPGK	36.042	Phospho (ST)	0.00000002000.0	0.025	0.003	0.021	0.003	0.035	0.004	0	0	0.062	0.004	0.200379	1.04963	1.70841	-9999	9999	9999	-0.662004
202	34 : DSP Isoform DPI of Desmoplakin	IPI00013933,	SSSFSDTLEESSPIAAIFDTENLEK	41.14	2 Phospho (ST)	0.0000000000220000000000000.0	0.017	0.001	0.011	0.003	0	0	0	0	0	0	0.601221	-9999	-9999	-9999	NaN	NaN	NaN
	34 : DSP Isoform DPI of Desmoplakin	IPI00013933,	SSSFSDTLEESSPIAAIFDTENLEK	32.96	2 Phospho (ST)	0.0220000000000000000000000.0	0.018	0.001	0.011	0.003	0	0	0	0	0	0	0.589763	-9999	-9999	-9999	NaN	NaN	NaN
	34 : DSP Isoform DPI of Desmoplakin	IPI00013933,	SSSFSDTLEESSPIAAIFDTENLEK	69.1	2 Phospho (ST)	0.0000002000200000000000000.0	0.017	0.001	0.011	0.003	0	0	0	0	0	0	0.543991	-9999	-9999	-9999	NaN	NaN	NaN
	34 : DSP Isoform DPI of Desmoplakin	IPI00013933,	SSSFSDTLEESSPIAAIFDTENLEK	43.59	Phospho (ST)	0.0000200000000000000000000.0	0.099	0.017	0.079	0.055	0.029	0.003	0.005	0.001	0.044	0.002	0.269033	-1.12658	-0.732165	-4.05889	2.91552	3.336	-0.397828
	34 : DSP Isoform DPI of Desmoplakin	IPI00013933,	SSSFSDTLEESSPIAAIFDTENLEK	96.07	Phospho (ST)	0.0000000000200000000000000.0	0.099	0.017	0.079	0.055	0.029	0.004	0.005	0.001	0.043	0.002	0.269033	-1.16165	-0.739372	-4.05889	2.87892	3.32682	-0.424688
	34 : DSP Isoform DPI of Desmoplakin	IPI00013933,	SSSFSDTLEESSPIAAIFDTENLEK	69.917	Phospho (ST)	0.0000000000020000000000000.0	0.099	0.017	0.079	0.055	0.029	0.004	0.005	0.001	0.043	0.002	0.269033	-1.16165	-0.739372	-4.05889	2.87873	3.32611	-0.424688
	34 : DSP Isoform DPI of Desmoplakin	IPI00013933,	SSSFSDTLEESSPIAAIFDTENLEK	70.213	Phospho (ST)	0.0020000000000000000000000.0	0.099	0.017	0.113	0.012	0.029	0.004	0.005	0.001	0.043	0.002	-0.231075	-1.662	-1.25154	-4.53952	2.87833	3.31571	-0.415037
	34 : DSP Isoform DPI of Desmoplakin	IPI00013933,	SSSFSDTLEESSPIAAIFDTENLEK	50.95	Phospho (ST)	0.0000002000000000000000000.0	0.099	0.017	0.079	0.055	0.029	0.004	0.005	0.001	0.043	0.002	0.27023	-1.16165	-0.749038	-3.9885	2.81394	3.25005	-0.413115
	34 : DSP Isoform DPI of Desmoplakin	IPI00013933,	SSSFSDTLEESSPIAAIFDTENLEK	49.132	Phospho (ST)	0.0020000000000000000000000.0	0.038	0.007	0.038	0.008	0.014	0	0.003	0.001	0.018	0	-0.0350469	-1.12973	-0.96016	-3.62593	2.48311	2.67852	-0.172994
	34 : DSP Isoform DPI of Desmoplakin	IPI00013933,	SSSFSDTLEESSPIAAIFDTENLEK	36.48	Phospho (ST)	0.0200000000000000000000000.0	0.037	0.007	0.038	0.008	0.014	0	0.003	0.001	0.018	0	-0.0558912	-1.12973	-0.965784	-3.62593	2.48903	2.67785	-0.166503
	34 : DSP Isoform DPI of Desmoplakin	IPI00013933,	SSSFSDTLEESSPIAAIFDTENLEK	35.453	Phospho (ST)	0.0000200000000000000000000.0	0.038	0.007	0.038	0.008	0.014	0	0.003	0.001	0.018	0	-0.0350469	-1.12973	-0.96016	-3.59074	2.44917	2.64409	-0.171368
	34 : DSP Isoform DPI of Desmoplakin	IPI00013933,	SSSFSDTLEESSPIAAIFDTENLEK	38.34	Phospho (ST)	0.0000002000000000000000000.0	0.038	0.007	0.038	0.008	0.014	0	0.003	0.001	0.017	0	-0.0306192	-1.15843	-0.979942	-3.59074	2.41305	2.61847	-0.182786
	34 : DSP Isoform DPI of Desmoplakin	IPI00013933,	GLPSPYNMSSAPGSR	35.88	Phospho (ST)	0.000000000000020.0	0.031	0.018	0.066	0.003	0.033	0	0.03	0.001	0.02	0.002	-1.12029	-0.678072	-1.57777	-1.24127	0.551885	-0.321928	0.896853
203	340 : FAM129B Niban-like protein	IPI00456750,	AAPEASSPPASPLQHLLPGK	41.06	Phospho (ST)	0.00000020000000000000.0	0.047	0	0.01	0.001	0.029	0.004	0	0	0.028	0.001	2.10668	1.75232	1.55582	-9999	9999	9999	0.192825
	340 : FAM129B Niban-like protein	IPI00456750,	AAPEASSPPASPLQHLLPGK	27.07	2 Phospho (ST)	0.00000020002000000000.0	0.158	0.009	0.127	0.019	0.047	0.006	0.109	0.015	0.139	0.006	0.275007	-1.12658	0.263034	-0.316528	-0.818579	0.594549	-1.39214
	340 : FAM129B Niban-like protein	IPI00456750,	AAPEASSPPASPLQHLLPGK	32.542	2 Phospho (ST)	0.00000020002000000000.0	0.219	0.01	0.195	0.004	0.042	0.004	0.168	0.004	0.17	0.01	0.125651	-1.8997	-0.0603973	-0.307573	-1.60384	0.263034	-1.84166
	340 : FAM129B Niban-like protein	IPI00456750,	AAPEASSPPASPLQHLLPGK	30.83	2 Phospho (ST)	0.00000200002000000000.0	0.219	0.01	0.195	0.004	0.042	0.004	0.168	0.004	0.17	0.009	0.125651	-1.8997	-0.0588937	-0.304006	-1.60384	0.260628	-1.84166
	340 : FAM129B Niban-like protein	IPI00456750,	AAPEASSPPASPLQHLLPGK	32.2	2 Phospho (ST)	0.00000220000000000000.0	0.219	0.01	0.195	0.004	0.042	0.004	0.17	0.003	0.17	0.01	0.125651	-1.8997	-0.0603973	-0.289827	-1.62149	0.244887	-1.84166
204	341 : CTNNA1 Isoform 1 of Catenin alpha-1	IPI00215948,	SRTSVQTEDDQLIAGQSAR	56.82	Phospho (ST)	0.0002000000000000000.0	0.025	0.002	0.025	0.001	0	0	0.012	0.002	0.046	0.005	-0.0454314	-9999	1.02148	-1.14242	-9999	2.17919	-9999
	341 : CTNNA1 Isoform 1 of Catenin alpha-1	IPI00215948,	TPEELDDSDFETEDFDVR	97.083	Phospho (ST)	0.000000020000000000.0	0.378	0.005	0.371	0.015	0.256	0.025	0.109	0.006	0.309	0.014	-0.0203404	-0.231075	-0.128156	-1.8625	1.62012	1.74975	-0.106249
	341 : CTNNA1 Isoform 1 of Catenin alpha-1	IPI00215948,	SRTSVQTEDDQLIAGQSAR	67.51	Phospho (ST)	0.0002000000000000000.0	0.016	0.002	0.024	0.011	0	0	0.037	0.003	0.041	0.008	-0.62371	-9999	0.906891	0.532068	-9999	0.389567	-9999
205	342 : ALDOA Fructose-bisphosphate aldolase A	IPI00465439,	GILAADESTGSIAK	34.42	Phospho (ST)	0.00000000002000.0	0.015	0.001	0.022	0.001	0.04	0.002	0	0	0.01	0	-0.597278	1.19409	-0.988504	-9999	9999	9999	2.18015
206	343 : HSPH1 Heat shock 105kDa/110kDa protein 1	IPI00513743,	IESPKLER	40.813	Phospho (ST)	0.00200000.0	0.204	0.008	0.278	0.011	0.144	0.012	0.321	0.008	0.345	0.01	-0.492079	-0.639355	0.448901	0.117695	-0.766112	0.347099	-1.09234
207	345 : RFFL Isoform 1 of E3 ubiquitin-protein ligase rififylin	IPI00103867,	RASLSDLTDLEDIEGLTVR	35.9	Phospho (ST)	0.0000200000000000000.0	0.004	0	0.008	0.001	0.007	0	0.008	0.002	0.007	0.001	-0.948976	0.132248	-0.0709665	-0.0573917	0.178874	0.00144197	0.199123
	345 : RFFL Isoform 1 of E3 ubiquitin-protein ligase rififylin	IPI00103867,	RASLSDLTDLEDIEGLTVR	36.068	Phospho (ST)	0.0020000000000000000.0	0.019	0.003	0.017	0.004	0.019	0	0.027	0.001	0.019	0	0.0908534	0.503858	0.261832	0.564622	-0.0709665	-0.286304	0.238787
208	346 : EIF3S8 Eukaryotic translation initiation factor 3 subunit 8	IPI00016910,	QPLLLSEDEEDTKR	51.277	Phospho (ST)	0.00000200000000.0	0.291	0.018	0.363	0.038	0.263	0.005	0.298	0.011	0.369	0.016	-0.365871	-0.16004	0.158337	-0.37707	0.205393	0.550901	-0.323733
	346 : EIF3S8 Eukaryotic translation initiation factor 3 subunit 8	IPI00016910,	QPLLLSEDEEDTKR	89.935	Phospho (ST)	0.00000200000000.0	0.639	0.024	0.667	0.032	0.477	0.062	0.58	0.019	0.516	0.031	-0.107803	-0.176251	-0.236164	-0.295128	0.107018	0.0731347	0.0565835
209	35 : EHD2 EH domain-containing protein 2	IPI00100980,	GPDEAMEDGEEGSDDEAEWVVTK	109.89	Phospho (ST)	0.00000000000020000000000.0	0.08	0.002	0.078	0.002	0.089	0.004	0.012	0.004	0.025	0.004	-0.0101344	0.488515	-1.53952	-2.8365	3.31049	1.30859	2.02467
210	351 : PSME3 Isoform 1 of Proteasome activator complex subunit 3	IPI00030243,	ITSEAEDLVANFFPK	30.303	Phospho (ST)	0.002000000000000.0	0.016	0.004	0.01	0.001	0.006	0	0	0	0.006	0.001	0.683472	-0.325539	-0.475936	-9999	9999	9999	0.146655
211	352 : CALD1 Isoform 4 of Caldesmon	IPI00218696,	RGSIGENQIKDEK	38.145	Phospho (ST)	0.0020000000000.0	0.169	0.004	0.183	0.016	0	0	0	0	0	0	-0.161653	-9999	-9999	-9999	NaN	NaN	NaN
	352 : CALD1 Isoform 4 of Caldesmon	IPI00218696,	RGSIGENQIK	27.245	Phospho (ST)	0.0020000000.0	0.099	0.004	0.114	0.013	0	0	0	0	0	0	-0.244685	-9999	-9999	-9999	NaN	NaN	NaN
212	353 : ACIN1 Isoform 1 of Apoptotic chromatin condensation inducer in the nucleus	IPI00007334,	GVPAGNSDTEGGQPGR	33.28	Phospho (ST)	0.0000000020000000.0	0.034	0.003	0.026	0.001	0.081	0.006	0	0	0.061	0.005	0.308011	1.93508	1.34937	-9999	9999	9999	0.582074
	353 : ACIN1 Isoform 1 of Apoptotic chromatin condensation inducer in the nucleus	IPI00007334,	GVPAGNSDTEGGQPGR	45.07	Phospho (ST)	0.0000002000000000.0	0.034	0.003	0.027	0	0.081	0.006	0	0	0.061	0.005	0.258217	1.87539	1.29514	-9999	9999	9999	0.577248
	353 : ACIN1 Isoform 1 of Apoptotic chromatin condensation inducer in the nucleus	IPI00007334,	AESPAEKVPEESVLPLVQK	40.547	Phospho (ST)	0.0020000000000000000.0	0.034	0.002	0.023	0.002	0.039	0.002	0.045	0.004	0.035	0.001	0.530071	1.08746	0.761285	0.892197	0.183963	-0.115597	0.321928
	353 : ACIN1 Isoform 1 of Apoptotic chromatin condensation inducer in the nucleus	IPI00007334,	RLSQPESAEK	46.294	Phospho (ST)	0.0020000000.0	0.159	0.01	0.095	0.015	0.03	0.003	0.1	0.005	0.023	0.001	0.70044	-1.35476	-1.90509	-0.0159576	-1.3474	-1.87303	0.547943
213	354 : PHF6 Isoform 1 of PHD finger protein 6	IPI00395568,	TAHNSEADLEESFNEHELEPSSPK	35.4	Phospho (ST)	0.000000000000000000002000.0	0.066	0.003	0.061	0.006	0.105	0.009	0.116	0.003	0.058	0.004	0.0745054	1.09153	0.0551957	0.831877	0.249749	-0.761213	1.03351
	354 : PHF6 Isoform 1 of PHD finger protein 6	IPI00395568,	TAHNSEADLEESFNEHELEPSSPK	29.511	Phospho (ST)	0.000000000000000000000200.0	0.066	0.003	0.062	0.005	0.104	0.011	0.116	0.003	0.058	0.004	0.0524159	1.05381	0.0328061	0.809003	0.233888	-0.761213	1.01792
	354 : PHF6 Isoform 1 of PHD finger protein 6	IPI00395568,	DRSPHRSSPSDTRPK	27.2	2 Phospho (ST)	0.000000220000000.0	0.007	0.002	0	0	0.006	0.001	0.03	0.001	0.013	0.004	9999	9999	9999	9999	-2.04692	-0.994241	-1.02621
214	355 : SART1 U4/U6.U5 tri-snRNP-associated protein 1	IPI00021417,	RVSEVEEEKEPVPQPLPSDDTR	54.319	Phospho (ST)	0.0020000000000000000000.0	0.05	0.004	0.042	0.003	0.041	0.001	0.074	0.002	0.049	0.004	0.211635	0.280956	0.365133	0.734655	-0.463947	-0.354759	-0.0877334
215	356 : C13orf8 Zinc finger protein KIAA1802	IPI00064212,	TAPTLSPEHWK	33.05	Phospho (ST)	0.00000200000.0	0.031	0.001	0.038	0.002	0.047	0.006	0	0	0.029	0	-0.360305	0.584	-0.270556	-9999	9999	9999	0.851199
	356 : C13orf8 Zinc finger protein KIAA1802	IPI00064212,	KPGPPLSPEIR	33.745	Phospho (ST)	0.00000020000.0	0.059	0.001	0.057	0.004	0.065	0.002	0.095	0.003	0.116	0.007	0.0071955	0.492622	1.168	0.647084	-0.164884	0.537048	-0.678072
	356 : C13orf8 Zinc finger protein KIAA1802	IPI00064212,	KPSGSPDLWK	31.46	Phospho (ST)	0.0000200000.0	0	0	0	0	0	0	0.042	0.002	0.044	0.002	NaN	NaN	9999	9999	-9999	0.329985	-9999
216	357 : ZC3HAV1 Isoform 2 of Zinc finger CCCH type antiviral protein 1	IPI00332936,	ASLEDAPVDDLTR	52.298	Phospho (ST)	0.0200000000000.0	0.055	0.002	0.059	0.002	0.029	0.002	0	0	0	0	-0.142417	-0.68966	-9999	-9999	9999	NaN	9999
217	358 : ST13 Hsc70-interacting protein	IPI00032826,	KVEEDLKADEPSSEESDLEIDK	44.94	2 Phospho (ST)	0.0000000000002002000000.0	0.012	0.005	0.017	0.003	0.019	0.001	0.014	0.004	0.056	0.002	-0.537424	0.423309	1.82538	-0.356606	0.768925	2.19724	-1.40354
	358 : ST13 Hsc70-interacting protein	IPI00032826,	KVEEDLKADEPSSEESDLEIDK	38.778	3 Phospho (ST)	0.0000000000022002000000.0	0.047	0.013	0.049	0.007	0.051	0.002	0.05	0.007	0.118	0.003	-0.123434	0.351628	1.3989	-0.0831412	0.424385	1.49723	-1.0499
	358 : ST13 Hsc70-interacting protein	IPI00032826,	KVEEDLKADEPSSEESDLEIDK	64.8	3 Phospho (ST)	0.0000000000022002000000.0	0.038	0.001	0.043	0.002	0.035	0.002	0.042	0.002	0.063	0.006	-0.204233	0.0172093	0.687061	-0.110916	0.117695	0.813114	-0.673463
218	359 : TMPO Isoform Beta of Lamina-associated polypeptide 2, isoforms beta/gamma	IPI00030131,	HASPILPITEFSDIPR	51.24	Phospho (ST)	0.0020000000000000.0	0	0	0	0	0.002	0	0.014	0.001	0.01	0.001	NaN	9999	9999	9999	-2.40354	-0.195946	-2.18442
	359 : TMPO Isoform Beta of Lamina-associated polypeptide 2, isoforms beta/gamma	IPI00030131,	HASPILPITEFSDIPR	28.945	Phospho (ST)	0.0020000000000000.0	0	0	0	0	0	0	0.02	0.001	0.013	0	NaN	NaN	9999	9999	-9999	-0.442222	-9999
	359 : TMPO Isoform Beta of Lamina-associated polypeptide 2, isoforms beta/gamma	IPI00030131,	GPPDFSSDEEREPTPVLGSGAAAAGR	41.07	2 Phospho (ST)	0.00000220000000000000000000.0	0.036	0.006	0.046	0.001	0.048	0.005	0.054	0.006	0.03	0.004	-0.37707	0.370722	-0.477944	0.154454	0.206643	-0.617056	0.846393
219	36 : EIF3S4 Eukaryotic translation initiation factor 3 subunit 4	IPI00290460,	GIPLATGDTSPEPELLPGAPLPPPK	30.64	Phospho (ST)	0.0000020000000000000000000.0	0.078	0.014	0.071	0.005	0.064	0.001	0.052	0.013	0.122	0.008	0.0908534	0.153157	0.909965	-0.554273	0.696884	1.48078	-0.761213
	36 : EIF3S4 Eukaryotic translation initiation factor 3 subunit 4	IPI00290460,	GIPLATGDTSPEPELLPGAPLPPPK	44.064	Phospho (ST)	0.0000000002000000000000000.0	0.075	0.01	0.076	0.005	0.064	0.001	0.052	0.013	0.122	0.008	-0.0664274	0.051024	0.809003	-0.646112	0.686164	1.46989	-0.761213
	36 : EIF3S4 Eukaryotic translation initiation factor 3 subunit 4	IPI00290460,	GIPLATGDTSPEPELLPGAPLPPPK	58.914	Phospho (ST)	0.0000000002000000000000000.0	0.238	0.009	0.232	0.021	0.164	0.021	0.213	0.007	0.271	0.008	-0.00868224	-0.194295	0.358396	-0.210897	0.00575927	0.584963	-0.556393
	36 : EIF3S4 Eukaryotic translation initiation factor 3 subunit 4	IPI00290460,	GIPLATGDTSPEPELLPGAPLPPPK	68.29	Phospho (ST)	0.0000000020000000000000000.0	0.238	0.009	0.232	0.021	0.164	0.021	0.214	0.007	0.271	0.008	-0.00868224	-0.194295	0.358396	-0.209228	0.00288251	0.582074	-0.556393
220	360 : IARS IARS protein	IPI00013234,	APLKPYPVSPSDK	34.747	Phospho (ST)	0.0000000020000.0	0.048	0.004	0.04	0.001	0	0	0.04	0.003	0.046	0.006	0.227741	-9999	0.344828	-0.0877334	-9999	0.447844	-9999
221	364 : EIF4G1 EIF4G1 variant protein (Fragment)	IPI00220365,	EAALPPVSPLK	33.239	Phospho (ST)	0.00000002000.0	0.554	0.02	0.541	0.014	0.069	0	0.102	0.006	0.6	0.043	-0.0101344	-2.6529	0.283329	-2.49818	-0.163268	2.7995	-2.94342
	364 : EIF4G1 EIF4G1 variant protein (Fragment)	IPI00220365,	SFSKEVEER	59.09	Phospho (ST)	0.002000000.0	0.171	0.042	0.166	0.074	0.166	0.016	0.233	0.006	0.206	0.086	-0.00723157	0.306846	0.443607	0.392867	-0.0969617	0.0662614	-0.140826
	364 : EIF4G1 EIF4G1 variant protein (Fragment)	IPI00220365,	AASLTEDRDR	30.43	Phospho (ST)	0.0020000000.0	0.053	0.005	0.063	0.013	0.024	0.002	0.069	0.007	0.046	0.003	-0.305788	-1.06794	-0.33825	0.0200577	-1.09851	-0.341903	-0.734563
222	365 : NOLC1 Isoform Beta of Nucleolar phosphoprotein p130	IPI00216654,	RASSPFR	26.29	Phospho (ST)	0.0002000.0	0.057	0.004	0.09	0.011	0.082	0.008	0.223	0.017	0.086	0.004	-0.703689	0.164786	0.0648829	1.2135	-1.05889	-1.13289	0.0962619
	365 : NOLC1 Isoform Beta of Nucleolar phosphoprotein p130	IPI00216654,	GKGSPRPQAPK	31.705	Phospho (ST)	0.00020000000.0	0.138	0.017	0.108	0.012	0.099	0.026	0.143	0.014	0.045	0.019	0.304511	0.173767	-1.11716	0.303342	-0.139236	-1.40736	1.28924
	365 : NOLC1 Isoform Beta of Nucleolar phosphoprotein p130	IPI00216654,	GSPRPQAPK	30.82	Phospho (ST)	0.020000000.0	0.043	0.038	0	0	0.09	0.01	0.15	0.014	0.028	0.022	9999	9999	9999	9999	-0.358454	-2.191	1.85479
223	366 : ARHGEF2 Rho/rac guanine nucleotide exchange factor (GEF) 2	IPI00291316,	EPALPLEPDSGGNTSPGVTANGEAR	27.14	Phospho (ST)	0.0000000000000020000000000.0	0.026	0.004	0.028	0.002	0	0	0.022	0.001	0.028	0.004	-0.190997	-9999	0.141433	-0.444184	-9999	0.601221	-9999
	366 : ARHGEF2 Rho/rac guanine nucleotide exchange factor (GEF) 2	IPI00291316,	EPALPLEPDSGGNTSPGVTANGEAR	47.787	Phospho (ST)	0.0000000000000020000000000.0	0.05	0.003	0.052	0.001	0	0	0.058	0.003	0.052	0.002	-0.103147	-9999	0.125651	0.0593553	-9999	0.0827026	-9999
	366 : ARHGEF2 Rho/rac guanine nucleotide exchange factor (GEF) 2	IPI00291316,	EPALPLEPDSGGNTSPGVTANGEAR	39.89	Phospho (ST)	0.0000000002000000000000000.0	0.051	0.003	0.052	0.001	0	0	0.058	0.003	0.052	0.002	-0.0908029	-9999	0.125651	0.0607392	-9999	0.0799754	-9999
224	367 : SGPP1 Sphingosine-1-phosphate phosphatase 1	IPI00306840,	RNSLTGEEGQLAR	59.448	Phospho (ST)	0.0020000000000.0	0.127	0.004	0.116	0.007	0.099	0.013	0.09	0.005	0.145	0.009	0.0935602	0.0745054	0.45628	-0.448115	0.511974	0.919149	-0.384584
225	369 : ITGB4 Isoform Beta-4A of Integrin beta-4 precursor	IPI00220845,	MTTTSAAAYGTHLSPHVPHR	62.12	Oxidation (M); Phospho (ST)	0.10000000000002000000.0	0.014	0	0.009	0.006	0	0	0	0	0.057	0.003	0.60027	-9999	2.77062	-9999	NaN	9999	-9999
	369 : ITGB4 Isoform Beta-4A of Integrin beta-4 precursor	IPI00220845,	LTAGVPDTPTR	49.026	Phospho (ST)	0.00000002000.0	0.095	0.001	0.057	0.019	0.035	0	0	0	0.118	0.005	0.696884	-0.39973	1.19346	-9999	9999	9999	-1.5951
	369 : ITGB4 Isoform Beta-4A of Integrin beta-4 precursor	IPI00220845,	SPSGSQRPSVSDDTEHLVNGR	70.627	Phospho (ST)	0.200000000000000000000.0	0.087	0.003	0.092	0.002	0	0	0	0	0.116	0.005	-0.129734	-9999	0.471968	-9999	NaN	9999	-9999
	369 : ITGB4 Isoform Beta-4A of Integrin beta-4 precursor	IPI00220845,	LLELQEVDSLLR	49.67	Phospho (ST)	0.000000002000.0	0.017	0.003	0.01	0.001	0	0	0.009	0.006	0.005	0	0.751892	-9999	-0.771027	-0.207561	-9999	-0.547932	-9999
226	37 : ARS2 Isoform B of Arsenite-resistance protein 2	IPI00220038,	TQLWASEPGTPPLPTSLPSQNPILK	39.682	Phospho (ST)	0.0000000002000000000000000.0	0.048	0.003	0.033	0.005	0.072	0.008	0.056	0.007	0.076	0.005	0.519039	1.44626	1.34993	0.672652	0.762136	0.692427	0.0935602
	37 : ARS2 Isoform B of Arsenite-resistance protein 2	IPI00220038,	TQLWASEPGTPPLPTSLPSQNPILK	40.82	Phospho (ST)	0.0000020000000000000000000.0	0.048	0.003	0.033	0.005	0.072	0.008	0.056	0.007	0.05	0.033	0.519039	1.44731	0.736388	0.672652	0.763836	0.0786098	0.708408
	37 : ARS2 Isoform B of Arsenite-resistance protein 2	IPI00220038,	TQLWASEPGTPPLPTSLPSQNPILK	34.22	Phospho (ST)	0.0000020000000000000000000.0	0.027	0.003	0.016	0.002	0.028	0.005	0.041	0.005	0.03	0.003	0.708408	1.07587	1.01364	1.23205	-0.166503	-0.202572	0.0579701
	37 : ARS2 Isoform B of Arsenite-resistance protein 2	IPI00220038,	TQLWASEPGTPPLPTSLPSQNPILK	43.128	Phospho (ST)	0.0000000002000000000000000.0	0.027	0.003	0.016	0.002	0.028	0.005	0.041	0.005	0.03	0.003	0.708408	1.07519	1.01364	1.23143	-0.166503	-0.202572	0.0579701
	37 : ARS2 Isoform B of Arsenite-resistance protein 2	IPI00220038,	ERFSPPR	28.13	Phospho (ST)	0.0002000.0	0.555	0.004	0.484	0.078	0.577	0.028	0.684	0.115	0.35	0.037	0.153157	0.560715	-0.330973	0.407081	0.14274	-0.72261	0.889084
	37 : ARS2 Isoform B of Arsenite-resistance protein 2	IPI00220038,	HELSPPQKR	41.09	Phospho (ST)	0.000200000.0	0	0	0	0	0.058	0.001	0.081	0.014	0.036	0.004	NaN	9999	9999	9999	-0.093879	-0.926865	0.85599
227	370 : SLC38A1 Solute carrier family 38 member 1	IPI00023030,	RSLTNSHLEK	27.78	Phospho (ST)	0.0200000000.0	0.078	0.005	0.088	0.003	0.023	0.003	0.028	0	0.022	0.002	-0.231075	-1.63039	-1.88897	-1.77103	0.126973	-0.106249	0.255803
	370 : SLC38A1 Solute carrier family 38 member 1	IPI00023030,	SLTNSHLEK	47.879	Phospho (ST)	0.200000000.0	0.361	0.013	0.384	0.023	0.1	0.003	0.166	0.004	0.056	0.002	-0.134477	-1.63935	-2.64386	-1.30045	-0.347399	-1.32916	1.00288
228	373 : EPHA2 Ephrin type-A receptor 2 precursor	IPI00021267,	LPSTSGSEGVPFR	30.05	Phospho (ST)	0.0000200000000.0	0.264	0.013	0.232	0.007	0.009	0.006	0.138	0.004	0.19	0.015	0.141433	-4.38082	-0.153607	-0.844251	-3.53952	0.704872	-4.2109
	373 : EPHA2 Ephrin type-A receptor 2 precursor	IPI00021267,	LPSTSGSEGVPFR	38.785	Phospho (ST)	0.0002000000000.0	0.264	0.013	0.232	0.007	0.02	0.002	0.138	0.004	0.19	0.015	0.141433	-3.26534	-0.153607	-0.841663	-2.4344	0.703987	-3.1078
	373 : EPHA2 Ephrin type-A receptor 2 precursor	IPI00021267,	LPSTSGSEGVPFR	38.94	Phospho (ST)	0.0020000000000.0	0.262	0.014	0.231	0.007	0.019	0.001	0.138	0.004	0.19	0.015	0.138814	-3.26534	-0.150401	-0.83908	-2.4344	0.703101	-3.12029
229	374 : OGFR OGFR protein	IPI00449112,	SQGDEAGGHGEDRPEPLSPK	33.468	Phospho (ST)	0.00000000000000000200.0	0.125	0.008	0.11	0.007	0.026	0.002	0	0	0.056	0.005	0.137504	-1.78588	-0.841663	-9999	9999	9999	-0.948976
230	375 : MAPK1 Mitogen-activated protein kinase 1	IPI00003479,	VADPDHDHTGFLTEYVATR	41.9	Phospho (ST)	0.0000000000002000000.0	0.006	0.002	0.008	0.002	0.008	0	0	0	0.038	0.003	-0.434403	0.285698	2.45154	-9999	9999	9999	-2.17137
	375 : MAPK1 Mitogen-activated protein kinase 1	IPI00003479,	VADPDHDHTGFLTEYVATR	59.215	Phospho (Y)	0.0000000000000030000.0	0.097	0.004	0.024	0	0.04	0.002	0.011	0.001	0.068	0.005	1.94598	1.02432	1.59884	-1.30757	2.31991	2.92067	-0.577767
231	376 : OSBPL3 Isoform 1a of Oxysterol-binding protein-related protein 3	IPI00023555,	ALVHQLSNESR	32.65	Phospho (ST)	0.00000020000.0	0.091	0.005	0.077	0.001	0	0	0	0	0.047	0.006	0.199123	-9999	-0.579922	-9999	NaN	9999	-9999
232	378 : NOC2L CDNA FLJ35172 fis, clone PLACE6013232	IPI00385785,	DLFDLNSSEEDDTEGFSER	66.537	2 Phospho (ST)	0.0000002200000000000.0	0.037	0.004	0.028	0.004	0.033	0.007	0.027	0.004	0	0	0.382944	0.565597	-9999	-0.158429	0.712816	-9999	9999
233	379 : PGM1 Isoform 2 of Phosphoglucomutase-1	IPI00217872,	AIGGIILTASHNPGGPNGDFGIK	71.038	Phospho (ST)	0.00000000020000000000000.0	0.033	0.003	0.028	0.001	0.064	0.007	0.017	0.001	0.077	0.001	0.204141	1.53157	1.60786	-0.810966	2.33085	2.43349	-0.0800879
	379 : PGM1 Isoform 2 of Phosphoglucomutase-1	IPI00217872,	AIGGIILTASHNPGGPNGDFGIK	68.369	Phospho (ST)	0.00000000020000000000000.0	0.018	0.001	0.019	0.001	0.024	0.001	0.012	0.001	0.042	0.002	-0.123434	0.636915	1.3051	-0.790859	1.41792	2.11237	-0.671164
234	380 : C1orf144 Uncharacterized protein C1orf144	IPI00470594,	ILGSASPEEEQEKPILDRPTR	48.518	Phospho (ST)	0.000002000000000000000.0	0.022	0.002	0.025	0.006	0.01	0.002	0.044	0.001	0.02	0.002	-0.24127	-1.01159	-0.182786	0.695103	-1.71786	-0.862496	-0.831358
235	383 : DYNC1LI1 Cytoplasmic dynein 1 light intermediate chain 1	IPI00007675,	DFQEYVEPGEDFPASPQR	49.379	Phospho (ST)	0.000000000000002000.0	0.099	0.003	0.096	0.001	0.076	0.005	0.06	0.004	0.094	0.004	0.0071955	-0.0262051	0.117695	-0.756331	0.718964	0.888305	-0.147202
236	385 : CTAGE5 Isoform MEA6 of Cutaneous T-cell lymphoma-associated antigen 5	IPI00006122,	AFLSPPTLLEGPLR	32.246	Phospho (ST)	0.00020000000000.0	0.021	0.006	0.018	0.001	0.026	0.023	0.01	0.001	0.043	0.007	0.151859	0.825379	1.36177	-0.907793	1.72378	2.28599	-0.53952
237	386 : UBAP2L Isoform 2 of Ubiquitin-associated protein 2-like	IPI00029019,	SPAVATSTAAPPPPSSPLPSK	50.9	Phospho (ST)	0.000000000000000000020.0	0.051	0.004	0.024	0.002	0.038	0.006	0.026	0.005	0.046	0.002	1.03281	0.947105	1.05797	-0.00723157	0.943359	1.08066	-0.114035
	386 : UBAP2L Isoform 2 of Ubiquitin-associated protein 2-like	IPI00029019,	SPAVATSTAAPPPPSSPLPSK	57.59	Phospho (ST)	0.000000000000000200000.0	0.051	0.004	0.024	0.002	0.038	0.006	0.027	0.006	0.046	0.002	1.03422	0.945608	1.05936	0.0621217	0.871844	1.01221	-0.117161
	386 : UBAP2L Isoform 2 of Ubiquitin-associated protein 2-like	IPI00029019,	STSAPQMSPGSSDNQSSSPQPAQQK	33.46	Phospho (ST)	0.0020000000000000000000000.0	0.022	0.001	0.019	0.002	0.024	0	0.011	0.001	0.018	0.001	0.164786	0.617298	0.0662614	-0.915936	1.52356	0.997834	0.54893
	386 : UBAP2L Isoform 2 of Ubiquitin-associated protein 2-like	IPI00029019,	RYPSSISSSPQK	25.26	Phospho (ST)	0.000000002000.0	0.146	0.008	0.202	0.01	0.224	0.018	0.182	0.013	0.163	0.006	-0.512514	0.458382	-0.176251	-0.237864	0.685267	0.077243	0.631337
238	387 : CDC5L Cell division cycle 5-like protein	IPI00465294,	LVLPAPQISDAELQEVVK	67.734	Phospho (ST)	0.000000002000000000.0	0.046	0.003	0.07	0.002	0.065	0.002	0.158	0.005	0.13	0.007	-0.639355	0.194087	1.03351	1.08474	-0.902389	-0.0365259	-0.841663
239	388 : SSH3 Isoform 4 of Protein phosphatase Slingshot homolog 3	IPI00016485,	SPPGSGASTPVGPWDQAVQR	98.268	Phospho (ST)	0.20000000000000000000.0	0.053	0.001	0.062	0.002	0.029	0.002	0	0	0.039	0.003	-0.2567	-0.798366	-0.545824	-9999	9999	9999	-0.254978
240	390 : CTPS CTP synthase 1	IPI00290142,	SGSSSPDSEITELK	49.938	Phospho (ST)	0.00020000000000.0	0.238	0.006	0.232	0.007	0.092	0.009	0.143	0.002	0.193	0.006	-0.00723157	-1.02915	-0.132894	-0.793357	-0.246395	0.676267	-0.899695
	390 : CTPS CTP synthase 1	IPI00290142,	SGSSSPDSEITELK	56.856	Phospho (ST)	0.00002000000000.0	0.238	0.006	0.232	0.007	0.091	0.009	0.143	0.002	0.193	0.006	-0.00868224	-1.03801	-0.132894	-0.793357	-0.254978	0.676267	-0.907793
	390 : CTPS CTP synthase 1	IPI00290142,	SGSSSPDSEITELK	30.68	2 Phospho (ST)	0.00022000000000.0	0.105	0.002	0.099	0.006	0.072	0.003	0.072	0.001	0.064	0.007	0.0426443	-0.147202	-0.490051	-0.550043	0.392867	0.077243	0.339137
	390 : CTPS CTP synthase 1	IPI00290142,	SGSSSPDSEITELK	29.94	2 Phospho (ST)	0.00202000000000.0	0.105	0.001	0.102	0.004	0.072	0.003	0.072	0.001	0.062	0.006	0.00288251	-0.187707	-0.567041	-0.590745	0.391768	0.0384362	0.377401
241	391 : RGPD8 similar to RAN binding protein 2 isoform 4	IPI00760764,	EDALDDSVSSSSVHASPLASSPVR	26.47	Phospho (ST)	0.000000000000000000002000.0	0	0	0.015	0.001	0	0	0.013	0.001	0.01	0	-9999	-9999	-0.424688	-0.24127	-9999	-0.168123	-9999
	391 : RGPD8 similar to RAN binding protein 2 isoform 4	IPI00760764,	EDALDDSVSSSSVHASPLASSPVRK	44.98	Phospho (ST)	0.0000000000020000000000000.0	0.033	0.001	0.036	0	0.023	0.003	0.053	0.001	0.028	0.003	-0.158429	-0.320126	-0.200913	0.482332	-0.813499	-0.666576	-0.123434
	391 : RGPD8 similar to RAN binding protein 2 isoform 4	IPI00760764,	EDALDDSVSSSSVHASPLASSPVRK	43.977	Phospho (ST)	0.0000000000000000000020000.0	0.033	0.001	0.035	0.001	0.023	0.003	0.054	0.002	0.028	0.003	-0.123434	-0.281036	-0.15682	0.537048	-0.828793	-0.678072	-0.12658
	391 : RGPD8 similar to RAN binding protein 2 isoform 4	IPI00760764,	EDALDDSVSSSSVHASPLASSPVRK	39.432	Phospho (ST)	0.0000000000000002000000000.0	0.033	0.001	0.036	0	0.023	0.004	0.054	0.002	0.028	0.003	-0.161653	-0.298673	-0.200913	0.505891	-0.813499	-0.691989	-0.100051
242	395 : SFRS2IP SFRS2-interacting protein	IPI00181359,	FHSPSTTWSPNK	27.29	Phospho (ST)	0.002000000000.0	0.045	0.001	0.041	0.003	0.031	0	0.032	0.001	0.016	0.002	0.107018	-0.101598	-1.17462	-0.430509	0.317304	-0.72977	1.07108
243	396 : SPAG9 Isoform 6 of C-jun-amino-terminal kinase-interacting protein 4	IPI00303397,	SASQSSLDKLDQELK	42.055	Phospho (ST)	0.000002000000000.0	0	0	0.007	0.002	0.014	0.002	0.018	0.002	0.042	0.003	-9999	1.29042	2.67785	1.25942	0.0200577	1.43403	-1.39214
	396 : SPAG9 Isoform 6 of C-jun-amino-terminal kinase-interacting protein 4	IPI00303397,	SASQSSLDKLDQELK	39.17	Phospho (ST)	0.002000000000000.0	0	0	0.007	0.002	0.014	0.002	0.018	0.002	0.042	0.003	-9999	1.29514	2.67785	1.26003	0.0243197	1.43349	-1.38458
	396 : SPAG9 Isoform 6 of C-jun-amino-terminal kinase-interacting protein 4	IPI00303397,	SASQSSLDKLDQELK	40.975	Phospho (ST)	0.002000000000000.0	0.031	0.003	0.036	0.003	0.05	0.001	0.062	0.003	0.085	0.003	-0.248108	0.786596	1.3774	0.691534	0.0840643	0.702214	-0.595097
	396 : SPAG9 Isoform 6 of C-jun-amino-terminal kinase-interacting protein 4	IPI00303397,	SASQSSLDKLDQELK	50.151	Phospho (ST)	0.000002000000000.0	0.031	0.003	0.036	0.003	0.05	0.001	0.063	0.002	0.086	0.003	-0.248108	0.78576	1.38957	0.71721	0.0579701	0.687956	-0.606035
	396 : SPAG9 Isoform 6 of C-jun-amino-terminal kinase-interacting protein 4	IPI00303397,	SASQSSLDKLDQELK	35.96	2 Phospho (ST)	0.002002000000000.0	0.097	0.002	0.083	0.005	0.062	0.004	0.099	0.011	0.049	0.003	0.173767	-0.117161	-0.639355	0.159629	-0.288065	-0.78339	0.518031
	396 : SPAG9 Isoform 6 of C-jun-amino-terminal kinase-interacting protein 4	IPI00303397,	SASQSSLDKLDQELK	41.95	2 Phospho (ST)	0.002020000000000.0	0.097	0.002	0.084	0.004	0.061	0.005	0.099	0.011	0.048	0.003	0.159629	-0.153607	-0.664288	0.144046	-0.309359	-0.793357	0.507921
244	397 : BAT2D1 BAT2-iso	IPI00083708,	LPDLSPVENK	32.963	Phospho (ST)	0.0000200000.0	0.034	0.001	0.041	0.004	0.027	0.003	0.063	0.003	0.062	0.002	-0.311148	-0.289827	0.75873	0.539035	-0.841663	0.235114	-1.05289
245	398 : RSRC2 arginine/serine-rich coiled-coil 2 isoform a	IPI00419791,	DGLAPEKTSPDRDK	32.385	Phospho (ST)	0.00000000200000.0	0.036	0.003	0.021	0.003	0.049	0.004	0.051	0.004	0.046	0.006	0.762987	1.56365	1.30334	1.2135	0.339137	0.105678	0.257011
	398 : RSRC2 arginine/serine-rich coiled-coil 2 isoform a	IPI00419791,	DGLAPEKTSPDRDK	34.64	Phospho (ST)	0.00000002000000.0	0.036	0.003	0.02	0.003	0.05	0.005	0.051	0.004	0.046	0.006	0.783247	1.60407	1.32481	1.2394	0.353888	0.100305	0.276199
	398 : RSRC2 arginine/serine-rich coiled-coil 2 isoform a	IPI00419791,	EQSEVSVSPR	34.817	Phospho (ST)	0.0000000200.0	0	0	0.119	0.014	0.136	0.007	0.114	0.009	0.082	0.007	-9999	0.49057	-0.407364	-0.163268	0.643394	-0.227692	0.894527
246	399 : SORBS3 Isoform Alpha of Vinexin	IPI00419847,	SPADPTDLGGQTSPR	71.493	Phospho (ST)	0.000000000000200.0	0.114	0.007	0.12	0.007	0.076	0.011	0	0	0.032	0.003	-0.118727	-0.341903	-1.77596	-9999	9999	9999	1.42868
247	4 : BCLAF1 Isoform 1 of Bcl-2-associated transcription factor 1	IPI00006079,	SSATSGDIWPGLSAYDNSPR	49.032	Phospho (ST)	0.00000000000000000200.0	0.061	0.002	0.027	0.004	0.068	0.001	0.047	0.001	0.057	0.004	1.10367	1.61164	1.17568	0.687956	0.913033	0.503858	0.432959
	4 : BCLAF1 Isoform 1 of Bcl-2-associated transcription factor 1	IPI00006079,	SSATSGDIWPGLSAYDNSPR	50.62	Phospho (ST)	0.00000000000020000000.0	0.061	0.001	0.027	0.004	0.068	0.001	0.047	0.001	0.057	0.004	1.09761	1.61164	1.17568	0.687956	0.913033	0.50284	0.432959
	4 : BCLAF1 Isoform 1 of Bcl-2-associated transcription factor 1	IPI00006079,	YSPSQNSPIHHIPSR	44.066	Phospho (ST)	0.000000200000000.0	0.172	0.005	0.122	0.002	0.061	0.006	0.115	0.057	0.13	0.011	0.454176	-0.680382	0.230203	-0.174621	-0.516636	0.420078	-0.913216
	4 : BCLAF1 Isoform 1 of Bcl-2-associated transcription factor 1	IPI00006079,	IDISPSTLR	50.29	Phospho (ST)	0.000200000.0	0.386	0.012	0.279	0.011	0.475	0.037	0.552	0.024	0.497	0.018	0.422233	1.07313	0.964953	0.890641	0.171207	0.0894982	0.105678
	4 : BCLAF1 Isoform 1 of Bcl-2-associated transcription factor 1	IPI00006079,	YSPSQNSPIHHIPSR	54.225	Phospho (ST)	0.020000000000000.0	0.171	0.004	0.121	0.002	0.161	0.009	0.151	0.008	0.123	0.002	0.449957	0.713696	0.155749	0.221568	0.481299	-0.0499049	0.553852
	4 : BCLAF1 Isoform 1 of Bcl-2-associated transcription factor 1	IPI00006079,	AEGEWEDQEALDYFSDKESGK	65.735	Phospho (ST)	0.000000000000002000000.0	0.063	0.004	0.044	0.001	0.104	0.011	0.096	0.001	0.075	0.004	0.474047	1.54646	0.909965	1.02998	0.505891	-0.104697	0.633199
	4 : BCLAF1 Isoform 1 of Bcl-2-associated transcription factor 1	IPI00006079,	QKSPEIHR	37.366	Phospho (ST)	0.00200000.0	0.126	0.022	0.117	0.02	0	0	0.1	0.054	0.078	0.064	0.051024	-9999	-0.454032	-0.325539	-9999	-0.112475	-9999
	4 : BCLAF1 Isoform 1 of Bcl-2-associated transcription factor 1	IPI00006079,	KAEGEPQEESPLK	27.635	Phospho (ST)	0.0000000002000.0	0.033	0.013	0.037	0.005	0.072	0.002	0.085	0.007	0.066	0.004	-0.244685	1.24793	0.950095	1.0861	0.15056	-0.120294	0.293959
	4 : BCLAF1 Isoform 1 of Bcl-2-associated transcription factor 1	IPI00006079,	AEGEWEDQEALDYFSDKESGK	60.059	Phospho (ST)	0.000000000000002000000.0	0.062	0.004	0.044	0.002	0.043	0.004	0.067	0.004	0.045	0.008	0.448901	0.286881	0.155749	0.507921	-0.231075	-0.336428	0.128293
	4 : BCLAF1 Isoform 1 of Bcl-2-associated transcription factor 1	IPI00006079,	YSPSQNSPIHHIPSR	36.923	2 Phospho (ST)	0.020000200000000.0	0.18	0.004	0.128	0.006	0.259	0.023	0.319	0.012	0.208	0.018	0.446786	1.32654	0.840765	1.22712	0.0894982	-0.37146	0.483364
	4 : BCLAF1 Isoform 1 of Bcl-2-associated transcription factor 1	IPI00006079,	STFREESPLR	32.337	Phospho (ST)	0.0000002000.0	0.124	0.001	0.125	0.01	0.17	0.004	0.306	0.001	0.196	0.017	-0.0573917	0.746743	0.77905	1.19912	-0.461959	-0.405451	-0.0350469
	4 : BCLAF1 Isoform 1 of Bcl-2-associated transcription factor 1	IPI00006079,	LKDLFDYSPPLHK	43.233	Phospho (ST)	0.0000000200000.0	0.182	0.005	0.12	0.004	0.228	0.018	0.231	0.012	0.142	0.003	0.555816	1.23389	0.378512	0.858379	0.365133	-0.463947	0.851999
	4 : BCLAF1 Isoform 1 of Bcl-2-associated transcription factor 1	IPI00006079,	YSPSQNSPIHHIPSR	49.969	Phospho (ST); Phospho (Y)	0.300000200000000.0	0.103	0.013	0.058	0.007	0.115	0.004	0.194	0.005	0.11	0.019	0.772308	1.28511	1.04824	1.64155	-0.367732	-0.577767	0.233888
	4 : BCLAF1 Isoform 1 of Bcl-2-associated transcription factor 1	IPI00006079,	YSPSQNSPIHHIPSR	51.395	2 Phospho (ST)	0.020000200000000.0	0.103	0.013	0.058	0.007	0.116	0.004	0.195	0.005	0.109	0.019	0.772308	1.29337	1.03492	1.64247	-0.360305	-0.592919	0.254594
	4 : BCLAF1 Isoform 1 of Bcl-2-associated transcription factor 1	IPI00006079,	DLFDYSPPLHK	48.23	Phospho (ST)	0.00000200000.0	0.148	0.005	0.089	0.003	0.182	0.008	0.242	0.006	0.122	0.005	0.68437	1.33171	0.584963	1.34028	-0.018878	-0.739372	0.744161
	4 : BCLAF1 Isoform 1 of Bcl-2-associated transcription factor 1	IPI00006079,	LKDLFDYSPPLHK	40.758	Phospho (ST)	0.0000000200000.0	0.075	0.002	0.054	0.008	0.066	0.002	0.098	0.005	0.045	0.004	0.43082	0.583038	-0.125006	0.763836	-0.190997	-0.873027	0.703987
	4 : BCLAF1 Isoform 1 of Bcl-2-associated transcription factor 1	IPI00006079,	RIDISPSTLR	33.243	Phospho (ST)	0.0000200000.0	0.14	0.009	0.141	0	0.169	0.013	0.179	0.006	0.058	0.008	-0.0573917	0.575312	-1.13606	0.259423	0.304511	-1.38082	1.70797
	4 : BCLAF1 Isoform 1 of Bcl-2-associated transcription factor 1	IPI00006079,	SQEEPKDTFEHDPSESIDEFNK	26	Phospho (ST)	0.2000000000000000000000.0	0.014	0.001	0.01	0.001	0.008	0	0.034	0.002	0	0	0.446786	0.0731347	-9999	1.67491	-1.61264	-9999	9999
248	40 : SYAP1 Synapse-associated protein 1	IPI00059242,	TPPVVIK	30.113	Phospho (ST)	0.2000000.0	0.075	0.003	0.088	0.002	0	0	0.054	0.001	0.041	0.002	-0.272297	-9999	-0.968605	-0.785875	-9999	-0.166503	-9999
249	400 : FLJ36874 CDNA FLJ36874 fis, clone ASTRO2018169, weakly similar to Oocyte- specific protein P100	IPI00760958,	STSPIIGSPPVR	25.7	Phospho (ST)	0.020000000000.0	0.107	0.002	0.091	0.003	0.093	0.007	0.032	0	0.029	0.002	0.186501	0.332278	-1.53533	-1.60823	1.92865	0.0894982	1.86196
	400 : FLJ36874 CDNA FLJ36874 fis, clone ASTRO2018169, weakly similar to Oocyte- specific protein P100	IPI00760958,	STSPIIGSPPVR	41.347	Phospho (ST)	0.002000000000.0	0.107	0.002	0.091	0.003	0.093	0.007	0.032	0	0.027	0.002	0.187768	0.332278	-1.60823	-1.60823	1.92865	0.0129262	1.93885
250	401 : RBM26 Isoform 1 of RNA-binding protein 26	IPI00166555,	LNHSPPQSSSR	40.373	Phospho (ST)	0.00020000000.0	0.111	0.004	0	0	0.036	0.035	0.022	0	0.031	0.018	9999	9999	9999	9999	1.06695	0.734655	0.355016
251	402 : RBM10 Hypothetical protein DKFZp686E2459	IPI00375731,	LASDDRPSPPR	29.533	Phospho (ST)	0.00000002000.0	0.156	0.014	0.124	0.042	0.216	0.057	0	0	0.074	0.006	0.288063	1.10434	-0.606035	-9999	9999	9999	1.70752
	402 : RBM10 Hypothetical protein DKFZp686E2459	IPI00375731,	LASDDRPSPPR	32.48	Phospho (ST)	0.00200000000.0	0.156	0.014	0.124	0.042	0.201	0.078	0	0	0.074	0.006	0.285698	0.997834	-0.612637	-9999	9999	9999	1.60786
	402 : RBM10 Hypothetical protein DKFZp686E2459	IPI00375731,	HSPTGPPGFPR	39.623	Phospho (ST)	0.02000000000.0	0.069	0.01	0.066	0.011	0.062	0.001	0.121	0.005	0.048	0.002	0.0313952	0.22404	-0.312939	0.787432	-0.573467	-1.0862	0.533065
252	404 : MAP1S CDNA FLJ14717 fis, clone NT2RP3001239, moderately similar to MICROTUBULE-ASSOCIATED PROTEIN 1B	IPI00045856,	LSLSPLR	46.382	Phospho (ST)	0.0002000.0	0.047	0.001	0.06	0.006	0.03	0.001	0	0	0.007	0.001	-0.384584	-0.685014	-2.9771	-9999	9999	9999	2.2916
253	405 : COBRA1 Negative elongation factor B	IPI00103483,	KPSPAQAAETPALELPLPSVPAPAPL	40.877	Phospho (ST)	0.00200000000000000000000000.0	0.034	0.001	0.011	0.002	0.025	0.003	0.016	0.001	0.035	0.003	1.5888	1.53057	1.82701	0.477159	1.04264	1.36513	-0.300448
	405 : COBRA1 Negative elongation factor B	IPI00103483,	KPSPAQAAETPALELPLPSVPAPAPL	31.01	Phospho (ST)	0.00000000020000000000000000.0	0.034	0.001	0.011	0.002	0.025	0.003	0.016	0.002	0.035	0.003	1.59311	1.54003	1.82944	0.513996	1.01578	1.33113	-0.293359
	405 : COBRA1 Negative elongation factor B	IPI00103483,	KPSPAQAAETPALELPLPSVPAPAPL	30.73	Phospho (ST)	0.00200000000000000000000000.0	0.02	0.003	0.009	0.001	0.015	0.003	0.015	0	0.024	0.002	1.18333	1.07176	1.58544	0.708408	0.352759	0.892197	-0.516636
254	406 : MDC1 Isoform 2 of Mediator of DNA damage checkpoint protein 1	IPI00470805,	LLLAEDSEEEVDFLSER	68.974	Phospho (ST)	0.00000020000000000.0	0.02	0.002	0.011	0.004	0.005	0.004	0.086	0.009	0.025	0.001	0.867106	-0.736966	1.33685	2.89453	-3.64386	-1.54372	-2.07704
255	408 : SH2D3A SH2 domain-containing protein 3A	IPI00305020,	TSSDPVLLK	31.22	Phospho (ST)	0.002000000.0	0.063	0.003	0.076	0.006	0	0	0	0	0.075	0.006	-0.298673	-9999	0.125651	-9999	NaN	9999	-9999
	408 : SH2D3A SH2 domain-containing protein 3A	IPI00305020,	SFSEDTLMDGPAR	65.839	Phospho (ST)	0.0020000000000.0	0.059	0.004	0.063	0.001	0	0	0.026	0.005	0.07	0.009	-0.153607	-9999	0.283329	-1.38836	-9999	1.6884	-9999
256	410 : STAT1 Isoform Alpha of Signal transducer and activator of transcription 1-alpha/beta	IPI00030781,	LQTTDNLLPMSPEEFDEVSR	40.735	Phospho (ST)	0.00000000002000000000.0	0.015	0.006	0.013	0	0	0	0	0	0.007	0	0.181421	-9999	-0.62371	-9999	NaN	9999	-9999
257	412 : CRKRS Cell division cycle 2-related protein kinase 7	IPI00021175,	NSSPAPPQPAPGK	28.79	Phospho (ST)	0.0200000000000.0	0	0	0	0	0.064	0.005	0	0	0.034	0.001	NaN	9999	9999	NaN	9999	9999	1.06557
	412 : CRKRS Cell division cycle 2-related protein kinase 7	IPI00021175,	NSSPAPPQPAPGK	37.57	Phospho (ST)	0.0020000000000.0	0	0	0	0	0.064	0.005	0	0	0.034	0.001	NaN	9999	9999	NaN	9999	9999	1.0635
258	414 : TOMM70A Mitochondrial precursor proteins import receptor	IPI00015602,	ASPAPGSGHPEGPGAHLDMNSLDR	34.317	Oxidation (M); Phospho (ST)	0.020000000000000000100000.0	0.058	0.002	0.056	0.004	0.076	0.006	0.075	0.002	0.079	0.007	0.0129262	0.745883	0.626673	0.326537	0.408168	0.314986	0.116365
	414 : TOMM70A Mitochondrial precursor proteins import receptor	IPI00015602,	ASPAPGSGHPEGPGAHLDMNSLDR	33.705	Phospho (ST)	0.020000000000000000000000.0	0.023	0.001	0.038	0.005	0.04	0.001	0.04	0.005	0.038	0.006	-0.766112	0.386259	0.153157	-0.00723157	0.382944	0.176323	0.228973
	414 : TOMM70A Mitochondrial precursor proteins import receptor	IPI00015602,	ASPAPGSGHPEGPGAHLDMNSLDR	53.076	Phospho (ST)	0.020000000000000000000000.0	0.162	0.01	0.199	0.003	0.221	0.017	0.218	0.002	0.175	0.007	-0.343732	0.458382	-0.0528949	0.0426443	0.404903	-0.0800879	0.507921
259	415 : SLC16A1 Monocarboxylate transporter 1	IPI00024650,	KESKEEETSIDVAGKPNEVTK	45.14	Phospho (ST)	0.002000000000000000000.0	0.067	0.003	0.068	0.002	0.036	0	0.045	0.003	0.043	0.005	-0.0634092	-0.599462	-0.512514	-0.68966	0.0799754	0.192825	-0.0892673
260	417 : PAK2 Serine/threonine-protein kinase PAK 2	IPI00419979,	YLSFTPPEK	55.748	Phospho (ST)	0.002000000.0	0.209	0.01	0.247	0.011	0.123	0.011	0.101	0.004	0.14	0.014	-0.286304	-0.696658	-0.685014	-1.38082	0.673556	0.710173	-0.0144996
261	419 : MAP2K2 Dual specificity mitogen-activated protein kinase kinase 2	IPI00003783,	LNQPGTPTR	35.252	Phospho (ST)	0.000002000.0	0.257	0.015	0.196	0.029	0.193	0.021	0.056	0.001	0.11	0.007	0.344828	0.284514	-0.701342	-1.90509	2.1776	1.21909	0.981853
262	42 : MATR3 Matrin-3	IPI00017297,	RDSFDDRGPSLNPVLDYDHGSR	46.062	Phospho (ST)	0.0020000000000000000000.0	0.037	0.002	0.026	0.002	0.024	0.002	0.059	0.005	0.044	0.004	0.466758	0.175045	0.890641	1.09626	-0.932361	-0.190997	-0.717857
	42 : MATR3 Matrin-3	IPI00017297,	RDSFDDRGPSLNPVLDYDHGSR	51.793	Phospho (ST)	0.0000000002000000000000.0	0.037	0.002	0.026	0.002	0.024	0.002	0.059	0.005	0.044	0.004	0.464668	0.173767	0.888305	1.09491	-0.932361	-0.190997	-0.717857
	42 : MATR3 Matrin-3	IPI00017297,	DSFDDRGPSLNPVLDYDHGSR	64.765	Phospho (ST)	0.000000002000000000000.0	0	0	0	0	0.011	0	0.026	0	0.005	0	NaN	9999	9999	9999	-0.800877	-2.16488	1.38791
	42 : MATR3 Matrin-3	IPI00017297,	DSFDDRGPSLNPVLDYDHGSR	63.29	Phospho (ST)	0.020000000000000000000.0	0	0	0	0	0.011	0	0.026	0	0.005	0	NaN	9999	9999	9999	-0.813499	-2.17137	1.38405
263	420 : NAP1L1 Nucleosome assembly protein 1-like 1	IPI00023860,	LDGLVETPTGYIESLPR	64.497	Phospho (ST)	0.00000020000000000.0	0.017	0	0.017	0.001	0	0	0.039	0.006	0.039	0.004	-0.0232698	-9999	1.32654	1.11237	-9999	0.230203	-9999
264	421 : CARHSP1 Calcium-regulated heat stable protein 1	IPI00304409,	TFSATVR	39.825	Phospho (ST)	0.0020000.0	0.14	0.006	0.194	0.002	0.251	0.014	0.054	0.003	0.09	0.006	-0.514573	0.678072	-0.9771	-1.94342	2.61141	0.982583	1.65168
265	422 : TMCC3 Transmembrane and coiled-coil domains protein 3	IPI00240059,	FGSADNIAHLK	71.983	Phospho (ST)	0.00200000000.0	0.039	0.002	0.041	0.001	0	0	0.053	0.003	0.024	0.002	-0.142417	-9999	-0.657445	0.27858	-9999	-0.92139	-9999
266	423 : TRIP6 Thyroid receptor-interacting protein 6	IPI00301561,	GGLRPGSLDAEIDLLSSTLAELNGGR	51.104	Phospho (ST)	0.00000020000000000000000000.0	0	0	0.005	0.001	0.001	0	0.003	0.001	0.001	0	-9999	-1.46993	-2.32916	-0.50226	-0.979942	-1.81097	0.852798
267	424 : PRR8;LOC732019 Glutamate-rich protein MGC20460	IPI00061758,	AADEDWDSELEDDLLGEDLLSGK	44.139	Phospho (ST)	0.00000002000000000000000.0	0.008	0.001	0.005	0.001	0.016	0.001	0.016	0.003	0.01	0	0.640621	2.02219	1.20101	1.62947	0.381837	-0.413115	0.818032
268	425 : TTLL12 Tubulin--tyrosine ligase-like protein 12	IPI00029048,	SSPGQTPEEGAQALAEFAALHGPALR	55.278	Phospho (ST)	0.02000000000000000000000000.0	0.069	0.005	0.051	0.002	0.035	0.003	0.063	0.006	0.048	0.002	0.389567	-0.212568	0.0579701	0.231432	-0.454032	-0.15682	-0.274041
269	426 : RAPGEF6 CDNA FLJ23738 fis, clone HEP15081, highly similar to PDZ domain- containing guanine nucleotide exchange factor I	IPI00719017,	RSSLLNAK	34.795	Phospho (ST)	0.00200000.0	0.035	0.001	0	0	0	0	0.063	0.001	0.021	0.006	9999	NaN	9999	9999	-9999	-1.32554	-9999
270	428 : TRIM28 Isoform 1 of Transcription intermediary factor 1-beta	IPI00438229,	SRSGEGEVSGLMR	47.678	Phospho (ST)	0.0020000000000.0	0.122	0.004	0.113	0.004	0	0	0.164	0.007	0.055	0.005	0.0662614	-9999	-0.905088	0.445727	-9999	-1.33643	-9999
271	43 : OXSR1 Serine/threonine-protein kinase OSR1	IPI00010080,	TEDGGWEWSDDEFDEESEEGK	75.125	Phospho (ST)	0.000000002000000000000.0	0.074	0.004	0.07	0.002	0.033	0.002	0.018	0.002	0.05	0.002	0.0313952	-0.766112	-0.356606	-2.05889	1.2857	1.71984	-0.411195
272	431 : SENP7 sentrin/SUMO-specific protease 7 isoform 1	IPI00218776,	LGRRPSSSEIITEGKR	28.9	3 Phospho (ST)	0.0000022000020000.0	0.028	0.003	0.019	0.003	0	0	0	0	0	0	0.489543	-9999	-9999	-9999	NaN	NaN	NaN
273	432 : DENR Density-regulated protein	IPI00306280,	LTVENSPK	30.955	Phospho (ST)	0.00000200.0	0	0	0	0	0.064	0.007	0	0	0.046	0.002	NaN	9999	9999	NaN	9999	9999	0.621993
274	433 : PCYT1B Isoform 2 of Choline-phosphate cytidylyltransferase B	IPI00001562,	MLQALSPK	43.536	Phospho (ST)	0.00000200.0	0.063	0.001	0.092	0.001	0.052	0.005	0	0	0.013	0.003	-0.590745	-0.526992	-2.68966	-9999	9999	9999	2.15672
	433 : PCYT1B Isoform 2 of Choline-phosphate cytidylyltransferase B	IPI00001562,	SHDLIQKWEEKSR	31.133	Phospho (ST)	0.2000000000000.0	0.289	0.006	0.303	0.01	0.248	0.02	0.369	0.023	0.32	0.019	-0.112475	0.015783	0.211635	0.191563	-0.186065	0.0356239	-0.199255
	433 : PCYT1B Isoform 2 of Choline-phosphate cytidylyltransferase B	IPI00001562,	MLQALSPK	37.12	Oxidation (M); Phospho (ST)	0.10000200.0	0.089	0.007	0.099	0.002	0.106	0.023	0.14	0.003	0.107	0.009	-0.195946	0.410341	0.252173	0.40163	-0.00288828	-0.134477	0.154454
275	434 : PLEKHG3 PLEKHG3 protein	IPI00291711,	SPLSPTETFSWPDVR	36.415	2 Phospho (ST)	0.200200000000000.0	0.021	0.003	0.018	0.001	0	0	0	0	0	0	0.173767	-9999	-9999	-9999	NaN	NaN	NaN
	434 : PLEKHG3 PLEKHG3 protein	IPI00291711,	SPLSPTETFSWPDVR	42.43	Phospho (ST)	0.000200000000000.0	0.01	0	0.011	0	0	0	0.021	0.001	0.009	0	-0.120294	-9999	-0.155213	0.860764	-9999	-1	-9999
276	435 : SAMHD1 SAM domain and HD domain-containing protein 1	IPI00294739,	TPSNTPSAEADWSPGLELHPDYK	34.21	Phospho (ST)	0.00000000000020000000000.0	0.015	0.002	0.006	0.001	0.01	0.002	0.018	0.004	0.008	0.001	1.3488	1.07587	0.650765	1.49211	-0.426625	-0.826233	0.422233
277	437 : TP53BP1 Isoform 1 of Tumor suppressor p53-binding protein 1	IPI00029778,	SEDPPTTPIR	25.23	Phospho (ST)	0.0000002000.0	0.062	0.003	0.07	0.006	0.046	0.002	0.086	0.005	0.068	0.003	-0.227692	-0.321928	0.0894982	0.199123	-0.531156	-0.0954196	-0.413115
	437 : TP53BP1 Isoform 1 of Tumor suppressor p53-binding protein 1	IPI00029778,	GNLLHFPSSQGEEEKEK	33.617	Phospho (ST)	0.00000000200000000.0	0.045	0.002	0.033	0.013	0.008	0.005	0.101	0.003	0.079	0.005	0.395063	-1.71312	1.36849	1.49774	-3.22432	-0.114035	-3.08314
	437 : TP53BP1 Isoform 1 of Tumor suppressor p53-binding protein 1	IPI00029778,	GNLLHFPSSQGEEEKEK	31.43	Phospho (ST)	0.00000002000000000.0	0.046	0.002	0.033	0.013	0.006	0.002	0.102	0.002	0.078	0.004	0.41684	-2.191	1.37072	1.52907	-3.73697	-0.142417	-3.55639
	437 : TP53BP1 Isoform 1 of Tumor suppressor p53-binding protein 1	IPI00029778,	MVIQGPSSPQGEAMVTDVLEDQK	67.403	Phospho (ST)	0.00000002000000000000000.0	0.02	0.002	0.018	0.001	0.022	0.002	0.033	0.003	0.021	0.002	0.0922074	0.571434	0.317304	0.762987	-0.202572	-0.430509	0.250962
	437 : TP53BP1 Isoform 1 of Tumor suppressor p53-binding protein 1	IPI00029778,	MVIQGPSSPQGEAMVTDVLEDQK	113.87	Phospho (ST)	0.00000020000000000000000.0	0.02	0.002	0.018	0.001	0.022	0.002	0.033	0.003	0.021	0.002	0.0922074	0.571434	0.317304	0.762136	-0.200913	-0.430509	0.250962
	437 : TP53BP1 Isoform 1 of Tumor suppressor p53-binding protein 1	IPI00029778,	GGPGKLSPR	60.31	Phospho (ST)	0.000000200.0	0.18	0.009	0.301	0.038	0.045	0.001	0.152	0.009	0.08	0.008	-0.790859	-2.4344	-1.78588	-1.08314	-1.35845	-0.682696	-0.650635
	437 : TP53BP1 Isoform 1 of Tumor suppressor p53-binding protein 1	IPI00029778,	IDEDGENTQIEDTEPMSPVLNSK	59.363	Phospho (ST)	0.00000000000000002000000.0	0.015	0.003	0.017	0.001	0.025	0.002	0.039	0.006	0.017	0.003	-0.28279	0.835116	0.137504	1.09424	-0.268817	-0.940645	0.695103
	437 : TP53BP1 Isoform 1 of Tumor suppressor p53-binding protein 1	IPI00029778,	SPEPEVLSTQEDLFDQSNK	52.904	Phospho (ST)	0.2000000000000000000.0	0.067	0.006	0.065	0.002	0.066	0.005	0.057	0.004	0.011	0	-0.0144996	0.320773	-2.46594	-0.274041	0.584963	-2.17788	2.78262
278	438 : IGF2BP2 insulin-like growth factor 2 mRNA binding protein 2 isoform a	IPI00179713,	ISYIPDEEVSSPSPPQR	30.939	Phospho (ST)	0.00000000002000000.0	0.07	0.001	0.062	0.002	0.019	0	0.084	0.002	0.048	0.005	0.144046	-1.36959	-0.231075	0.351628	-1.73216	-0.567041	-1.14242
279	439 : PIK4CB Isoform 1 of Phosphatidylinositol 4-kinase beta	IPI00002591,	RLSEQLAHTPTAFK	51.34	Phospho (ST)	0.00200000000000.0	0.031	0.001	0.038	0.003	0.022	0.004	0.035	0.007	0.023	0.016	-0.360305	-0.496142	-0.564905	-0.192645	-0.314733	-0.356606	0.0648829
280	44 : DYNC1I2 Isoform 2C of Cytoplasmic dynein 1 intermediate chain 2	IPI00216348,	EAEALLQSMGLTPESPIVPPPMSPSSK	43.835	Oxidation (M); Phospho (ST)	0.000000000000000000000100020.0	0.035	0.002	0.037	0.005	0.02	0.004	0.019	0.002	0.061	0.002	-0.107803	-0.60165	0.851999	-1.07097	0.457332	1.93734	-1.45799
	44 : DYNC1I2 Isoform 2C of Cytoplasmic dynein 1 intermediate chain 2	IPI00216348,	EAEALLQSMGLTPESPIVPPPMSPSSK	35.843	Oxidation (M); Phospho (ST)	0.000000000000000000000120000.0	0.035	0.002	0.037	0.005	0.02	0.004	0.019	0.002	0.061	0.002	-0.109359	-0.603841	0.851999	-1.07097	0.45628	1.93734	-1.45799
	44 : DYNC1I2 Isoform 2C of Cytoplasmic dynein 1 intermediate chain 2	IPI00216348,	EAEALLQSMGLTPESPIVPPPMSPSSK	34.545	Phospho (ST)	0.000000000000000000000000020.0	0.082	0.003	0.092	0.003	0.047	0.003	0.048	0.006	0.111	0.006	-0.215915	-0.662004	0.399445	-1.02621	0.351628	1.44095	-1.06492
	44 : DYNC1I2 Isoform 2C of Cytoplasmic dynein 1 intermediate chain 2	IPI00216348,	EAEALLQSMGLTPESPIVPPPMSPSSK	45.54	Phospho (ST)	0.000000000000000000000020000.0	0.082	0.003	0.093	0.003	0.047	0.003	0.049	0.006	0.11	0.006	-0.21927	-0.666576	0.38405	-1.02327	0.345964	1.42277	-1.05289
	44 : DYNC1I2 Isoform 2C of Cytoplasmic dynein 1 intermediate chain 2	IPI00216348,	EAEALLQSMGLTPESPIVPPPMSPSSK	42.208	Phospho (ST)	0.000000000000000000000000020.0	0.047	0.001	0.052	0.003	0.018	0.002	0.034	0.001	0.06	0.008	-0.190997	-1.17788	0.341417	-0.698998	-0.490051	1.05728	-1.52284
	44 : DYNC1I2 Isoform 2C of Cytoplasmic dynein 1 intermediate chain 2	IPI00216348,	EAEALLQSMGLTPESPIVPPPMSPSSK	29.07	Oxidation (M); Phospho (ST)	0.000000000000000000000120000.0	0.016	0.001	0.016	0	0.007	0.001	0.013	0	0.022	0.004	-0.0969617	-0.816037	0.575312	-0.454032	-0.373327	1.04544	-1.39593
	44 : DYNC1I2 Isoform 2C of Cytoplasmic dynein 1 intermediate chain 2	IPI00216348,	EAEALLQSMGLTPESPIVPPPMSPSSK	59.212	Phospho (ST)	0.000000000000000000000020000.0	0.047	0.001	0.052	0.003	0.018	0.002	0.034	0.002	0.06	0.008	-0.190997	-1.18771	0.341417	-0.675765	-0.520769	1.03351	-1.53116
	44 : DYNC1I2 Isoform 2C of Cytoplasmic dynein 1 intermediate chain 2	IPI00216348,	EAEALLQSMGLTPESPIVPPPMSPSSK	40.96	Oxidation (M); Phospho (ST)	0.000000000000000000000100020.0	0.016	0.001	0.016	0	0.007	0.001	0.013	0	0.022	0.002	-0.101598	-0.951764	0.564622	-0.438307	-0.522841	1.01935	-1.5187
281	442 : CAV1 Isoform Alpha of Caveolin-1	IPI00009236,	AMADELSEK	25.69	Phospho (ST)	0.000000200.0	0.217	0.184	0.34	0.022	0.214	0.023	0.165	0.03	0.099	0.02	-0.691989	-0.360305	-1.64386	-1.13289	0.762987	-0.494109	1.27977
282	443 : RBM25 RNA binding motif protein 25	IPI00004273,	LGASNSPGQPNSVK	44.223	Phospho (ST)	0.00000200000000.0	0.041	0.005	0	0	0.088	0.005	0.056	0	0.113	0.006	9999	9999	9999	9999	1.03562	1.25217	-0.192645
283	444 : EIF4G3 Isoform 1 of Eukaryotic translation initiation factor 4 gamma 3	IPI00646377,	RSPVPAQIAITVPK	41.819	Phospho (ST)	0.02000000000000.0	0.038	0.002	0.043	0.001	0.035	0.004	0.046	0.002	0.019	0.01	-0.236164	-0.00723157	-1.05889	-0.0203404	0.00288251	-1.02327	1.04893
284	445 : RAD50 Isoform 3 of DNA repair protein RAD50	IPI00107531,	VFQTEAELQEVISDLQSK	47.907	Phospho (ST)	0.000200000000000000.0	0.009	0.001	0.007	0.005	0.003	0	0.019	0.003	0.012	0.002	0.206643	-1.22769	0.871055	1.25882	-2.49818	-0.373327	-2.1016
	445 : RAD50 Isoform 3 of DNA repair protein RAD50	IPI00107531,	VFQTEAELQEVISDLQSK	75.459	Phospho (ST)	0.000200000000000000.0	0.012	0.001	0.013	0.003	0.004	0	0.025	0.007	0.016	0.002	-0.150401	-1.55216	0.434028	0.864731	-2.42663	-0.415037	-1.9885
285	449 : S100A16 Protein S100-A16	IPI00062120,	LIHEQEQQSSS	32.045	Phospho (ST)	0.00000000020.0	0.032	0.019	0.052	0.005	0	0	0	0	0	0	-0.751465	-9999	-9999	-9999	NaN	NaN	NaN
286	45 : CDC42EP4 Cdc42 effector protein 4	IPI00015894,	RSLLSR	28.08	Phospho (ST)	0.000020.0	0.073	0.003	0.1	0.002	0.066	0.011	0.047	0.003	0.176	0.066	-0.486004	-0.28279	0.953824	-1.16488	0.871844	2.13455	-1.24127
287	450 : KLC3 Isoform 3 of Kinesin light chain 3	IPI00465074,	AMSLNTLNVDAPR	69.874	Phospho (ST)	0.0020000000000.0	0.029	0.002	0.028	0.001	0.03	0.003	0	0	0	0	-0.0144996	0.370722	-9999	-9999	9999	NaN	9999
288	451 : STRN3 Isoform Beta of Striatin-3	IPI00011461,	NLEQILNGGESPK	45.177	Phospho (ST)	0.0000000000200.0	0.04	0.004	0.032	0.003	0.029	0.005	0	0	0.053	0.003	0.280956	0.168642	0.884403	-9999	9999	9999	-0.720232
289	452 : DNM1L Isoform 5 of Dynamin-1-like protein	IPI00037283,	SKPIPIMPASPQK	31.153	Phospho (ST)	0.0000000002000.0	0.159	0.005	0.095	0.002	0.151	0.016	0.07	0.004	0.243	0.021	0.696884	0.980391	1.49057	-0.53952	1.50843	2.04509	-0.514573
	452 : DNM1L Isoform 5 of Dynamin-1-like protein	IPI00037283,	SKPIPIMPASPQK	28.79	Oxidation (M); Phospho (ST)	0.0000001002000.0	0.072	0.003	0.04	0.004	0.055	0	0.056	0.002	0.121	0.004	0.788268	0.757877	1.71501	0.390668	0.356144	1.33971	-0.96016
290	453 : EIF2B5 Translation initiation factor eIF-2B subunit epsilon	IPI00011898,	GGSPQMDDIK	33.62	Phospho (ST)	0.0020000000.0	0.132	0.005	0.134	0.005	0.127	0.007	0.122	0.014	0.122	0.021	-0.0649175	0.232661	0.00863031	-0.224317	0.446786	0.248535	0.221568
291	454 : EIF2A CDA02 protein	IPI00012462,	SDKSPDLAPTPAPQSTPR	28.26	Phospho (ST)	0.200000000000000000.0	0.025	0.003	0.019	0.013	0	0	0.022	0.001	0.009	0	0.366252	-9999	-0.985645	0.158337	-9999	-1.12973	-9999
	454 : EIF2A CDA02 protein	IPI00012462,	SDKSPDLAPTPAPQSTPR	27.04	Phospho (ST)	0.000200000000000000.0	0.045	0.003	0.04	0.005	0	0	0.034	0.003	0.009	0.001	0.105678	-9999	-2.05289	-0.343732	-9999	-1.68966	-9999
292	455 : RCC1 regulator of chromosome condensation 1 isoform a	IPI00001661,	RRSPPADAIPK	25.9	Phospho (ST)	0.00200000000.0	0.171	0.023	0.044	0.007	0.054	0.003	0	0	0.191	0.023	1.90111	0.583038	2.24001	-9999	9999	9999	-1.662
	455 : RCC1 regulator of chromosome condensation 1 isoform a	IPI00001661,	RRSPPADAIPK	31.01	Phospho (ST)	0.00200000000.0	0.181	0.014	0.151	0.024	0.092	0.005	0.238	0.001	0.315	0.014	0.219091	-0.405451	1.19724	0.56267	-0.979942	0.649845	-1.60823
293	458 : RP1 Oxygen-regulated protein 1	IPI00011044,	QSVEAAIQVDPIEEETPK	25.89	Phospho (ST)	0.020000000000000000.0	0.088	0.016	0.192	0.01	0.216	0.012	0.17	0.01	0.113	0.041	-1.17137	0.476122	-0.625934	-0.272297	0.737254	-0.33825	1.09896
294	460 : ST6GAL2 ST6GAL2 protein	IPI00063048,	DYLTANKHGVR	28.87	Phospho (ST)	0.00020000000.0	0	0	0	0	0.031	0.002	0	0	0.026	0	NaN	9999	9999	NaN	9999	9999	0.411426
295	461 : MAP3K7 Isoform 1A of Mitogen-activated protein kinase kinase kinase 7	IPI00218566,	SIQDLTVTGTEPGQVSSR	84.783	Phospho (ST)	0.200000000000000000.0	0.037	0.002	0.043	0.001	0.024	0.022	0.047	0.001	0	0	-0.24127	-0.531156	-9999	0.0551957	-0.597278	-9999	9999
296	463 : TNFSF13B Tumor necrosis factor ligand superfamily member 13B	IPI00031802,	LKECVSILPR	26.945	Phospho (ST)	0.0000020000.0	0.14	0.009	0.141	0	0.184	0.023	0.18	0.006	0.059	0.007	-0.0573917	0.69332	-1.12973	0.260628	0.422233	-1.37333	1.81967
297	464 : RALY RNA binding protein (Fragment)	IPI00011268,	GRLSPVPVPR	47.804	Phospho (ST)	0.0002000000.0	0.147	0.004	0.257	0.002	0.278	0.01	0.451	0.019	0.328	0.016	-0.846843	0.422233	0.49057	0.719841	-0.309359	-0.21424	-0.0724828
298	466 : HARS2 Probable histidyl-tRNA synthetase, mitochondrial precursor	IPI00027445,	DLSPQHMVVR	36.34	Phospho (ST)	0.0020000000.0	0.086	0.004	0.086	0.007	0.085	0	0.067	0.004	0	0	-0.0380063	0.301002	-9999	-0.448115	0.737254	-9999	9999
299	468 : WRB 4 kDa protein	IPI00796517,	QELSTVNMMDEF	30.59	Oxidation (M); Phospho (ST)	0.000200010000.0	0.098	0.009	0.138	0.009	0.127	0.01	0.118	0.004	0.099	0	-0.537424	0.194087	-0.340075	-0.318326	0.50284	-0.00433459	0.530071
300	469 : API5 Isoform 4 of Apoptosis inhibitor 5	IPI00006684,	RASEDTTSGSPPKK	38.33	Phospho (ST)	0.00000000020000.0	0.078	0.096	0.246	0.037	0.015	0.001	0.353	0.005	0.021	0.002	-1.70369	-3.75633	-3.44222	0.428678	-4.18442	-3.85726	-0.314733
301	47 : NCL Isoform 1 of Nucleolin	IPI00604620,	KVVVSPTK	45.53	Phospho (ST)	0.00002000.0	0.211	0.013	0.086	0.009	0.109	0.016	0.058	0.007	0.062	0.007	1.25096	0.653519	-0.343732	-0.662004	1.30568	0.334568	0.993493
	47 : NCL Isoform 1 of Nucleolin	IPI00604620,	VVVSPTKK	36.034	Phospho (ST)	0.00020000.0	0.079	0.005	0.054	0.007	0.058	0.005	0.065	0.003	0.066	0.001	0.496718	0.396159	0.407081	0.166073	0.219091	0.255803	-0.013043
302	470 : LOC642051;LOC646192 similar to nucleolar protein 5A	IPI00300420,	EELMSSDLEETAGSTSLPK	102.75	Phospho (ST)	0.0000200000000000000.0	0.058	0.003	0.045	0.002	0.036	0.005	0.085	0.002	0.017	0.001	0.314986	-0.0144996	-1.25154	0.814755	-0.83908	-2.04692	1.23205
	470 : LOC642051;LOC646192 similar to nucleolar protein 5A	IPI00300420,	EELMSSDLEETAGSTSLPK	92.861	Phospho (ST)	0.0000020000000000000.0	0.058	0.003	0.045	0.002	0.036	0.005	0.085	0.002	0.017	0.001	0.314986	-0.0159576	-1.25154	0.813935	-0.83908	-2.04692	1.23143
303	471 : NUFIP2 Nuclear fragile X mental retardation-interacting protein 2	IPI00002349,	NDSWGSFDLR	30.51	Phospho (ST)	0.0020000000.0	0.024	0.002	0.011	0.007	0.009	0.001	0	0	0.026	0.001	1.14209	0.111031	1.42223	-9999	9999	9999	-1.31473
	471 : NUFIP2 Nuclear fragile X mental retardation-interacting protein 2	IPI00002349,	DYEIESQNPLASPTNTLLGSAK	83.276	Phospho (ST)	0.0000000000020000000000.0	0.051	0.002	0.04	0.001	0.03	0	0	0	0.06	0.002	0.302173	-0.100051	0.70044	-9999	9999	9999	-0.803393
	471 : NUFIP2 Nuclear fragile X mental retardation-interacting protein 2	IPI00002349,	RTSPQVLGSILK	32.914	Phospho (ST)	0.002000000000.0	0.04	0.003	0.038	0.002	0	0	0.027	0.005	0.073	0.005	0.0271541	-9999	1.05866	-0.584241	-9999	1.6581	-9999
	471 : NUFIP2 Nuclear fragile X mental retardation-interacting protein 2	IPI00002349,	TSPQVLGSILK	31.593	Phospho (ST)	0.02000000000.0	0.022	0.002	0.02	0.001	0.029	0.003	0.022	0.003	0.046	0.001	0.0922074	0.827006	1.33113	0.0717627	0.7433	1.27441	-0.508403
304	472 : RPL4 60S ribosomal protein L4	IPI00003918,	ILKSPEIQR	34.118	Phospho (ST)	0.000200000.0	0.047	0.004	0.036	0.025	0.073	0.003	0	0	0.064	0.005	0.313826	1.32251	0.950842	-9999	9999	9999	0.368489
305	474 : FKBP15 similar to Golgin subfamily A member 6	IPI00401282,	RPSQEQSASASSGQPQAPLNR	59.073	Phospho (ST)	0.000000200000000000000.0	0.054	0.002	0.064	0.008	0.031	0	0.085	0.006	0.053	0.004	-0.270556	-0.72261	-0.121863	0.327687	-1.0619	-0.432455	-0.603841
	474 : FKBP15 similar to Golgin subfamily A member 6	IPI00401282,	RPSQEQSASASSGQPQAPLNR	70.73	Phospho (ST)	0.002000000000000000000.0	0.054	0.002	0.063	0.008	0.031	0	0.085	0.006	0.053	0.004	-0.26708	-0.720232	-0.117161	0.332278	-1.06492	-0.434403	-0.608232
	474 : FKBP15 similar to Golgin subfamily A member 6	IPI00401282,	RPSQEQSASASSGQPQAPLNR	50.54	Phospho (ST)	0.000000000020000000000.0	0.054	0.002	0.063	0.008	0.031	0	0.087	0.005	0.052	0.005	-0.26708	-0.698998	-0.14401	0.361768	-1.07097	-0.492079	-0.558517
306	476 : RNF123 Isoform 1 of E3 ubiquitin-protein ligase RNF123	IPI00335085,	KDILAELTK	26.39	Phospho (ST)	0.000000020.0	0.059	0.006	0.073	0.015	0.062	0.006	0.073	0.017	0.051	0.003	-0.356606	0.0703893	-0.395929	-0.101598	0.16092	-0.281036	0.463622
307	478 : AP3D1 Isoform 2 of AP-3 complex subunit delta-1	IPI00289608,	NTETSKSPEKDVPMVEK	56.491	Phospho (ST)	0.00000020000000000.0	0.047	0.003	0.062	0.005	0.05	0.003	0.034	0.002	0.095	0.002	-0.440263	0.00863031	0.753605	-0.929611	0.928276	1.69822	-0.746616
	478 : AP3D1 Isoform 2 of AP-3 complex subunit delta-1	IPI00289608,	NTETSKSPEKDVPMVEK	36.31	Oxidation (M); Phospho (ST)	0.00002000000001000.0	0.038	0.005	0.035	0.003	0.025	0	0.027	0.001	0.052	0.002	0.0717627	-0.195946	0.718088	-0.469929	0.263034	1.20289	-0.915936
308	48 : DIDO1 Isoform 4 of Death-inducer obliterator 1	IPI00619921,	RNSVERPAEPVAGAATPSLVEQQK	31.68	Phospho (ST)	0.002000000000000000000000.0	0.021	0.001	0.018	0.001	0.012	0	0.029	0.001	0.02	0.001	0.186501	-0.249822	0.324235	0.592636	-0.854649	-0.253257	-0.577767
309	480 : ATXN1 Ataxin-1	IPI00432008,	IDSSTVER	26.55	Phospho (ST)	0.00200000.0	0.055	0.002	0.086	0.011	0	0	0	0	0	0	-0.691989	-9999	-9999	-9999	NaN	NaN	NaN
310	484 : KIAA0652 Hypothetical protein (Fragment)	IPI00604767,	AMETDLNSQDR	26.88	Oxidation (M); Phospho (ST)	0.01020000000.0	0	0	0.077	0.073	0	0	0.065	0.002	0.076	0.024	-9999	-9999	0.115033	-0.351074	-9999	0.482332	-9999
311	485 : PRCC Proline-rich protein PRCC	IPI00294618,	QITQEEDDSDEEVAPENFFSLPEK	36.67	Phospho (ST)	0.000000002000000000000000.0	0.013	0.001	0.01	0.002	0.016	0	0.016	0.001	0.025	0.003	0.328836	0.948601	1.39561	0.492622	0.445727	0.918386	-0.450084
	485 : PRCC Proline-rich protein PRCC	IPI00294618,	QITQEEDDSDEEVAPENFFSLPEK	37.17	Phospho (ST)	0.002000000000000000000000.0	0.013	0.001	0.011	0.002	0.016	0	0.016	0.001	0.025	0.003	0.263034	0.882839	1.32998	0.45628	0.415759	0.889084	-0.450084
	485 : PRCC Proline-rich protein PRCC	IPI00294618,	IAAPELHKGDSDSEEDEPTK	47.17	2 Phospho (ST)	0.00000000002020000000.0	0.026	0.006	0.035	0.002	0.04	0.001	0.046	0.003	0.056	0.003	-0.45799	0.478195	0.803227	0.297485	0.169925	0.521051	-0.327348
312	487 : IFI16 Isoform 1 of Gamma-interferon-inducible protein Ifi-16	IPI00003443,	EVDATSPAPSTSSTVK	26	Phospho (ST)	0.0000020000000000.0	0.04	0.004	0.025	0.001	0	0	0	0	0	0	0.598365	-9999	-9999	-9999	NaN	NaN	NaN
313	488 : EGFR Isoform 1 of Epidermal growth factor receptor precursor	IPI00018274,	ELVEPLTPSGEAPNQALLR	46.752	Phospho (ST)	0.0000002000000000000.0	0.031	0.003	0.02	0.001	0.017	0	0	0	0.079	0.005	0.583038	0.0758749	2.11337	-9999	9999	9999	-2.04097
314	489 : PELP1 Isoform 1 of Proline-, glutamic acid- and leucine-rich protein 1	IPI00006702,	AGSNEDPILAPSGTPPPTIPPDETFGGR	31.8	Phospho (ST)	0.0000000000000200000000000000.0	0	0	0.013	0.011	0.028	0.005	0.017	0.001	0.011	0.001	-9999	1.37629	-0.172994	0.271426	1.09424	-0.430509	1.54696
	489 : PELP1 Isoform 1 of Proline-, glutamic acid- and leucine-rich protein 1	IPI00006702,	GSPDGSLQTGKPSAPK	33.613	Phospho (ST)	0.0200000000000000.0	0.034	0.004	0.031	0.001	0.092	0.001	0.113	0.008	0.062	0.007	0.0607392	1.87696	1.12565	1.76426	0.10165	-0.62371	0.748461
315	49 : ZRANB2 Isoform 2 of Zinc finger Ran-binding domain-containing protein 2	IPI00219866,	ENVEYIEREESDGEYDEFGR	45.793	Phospho (ST)	0.00000000002000000000.0	0.047	0.004	0.05	0.004	0.04	0.003	0.059	0.003	0.056	0.005	-0.155213	-0.00433459	0.295135	0.129613	-0.14401	0.180148	-0.302226
	49 : ZRANB2 Isoform 2 of Zinc finger Ran-binding domain-containing protein 2	IPI00219866,	ENVEYIEREESDGEYDEFGR	49.982	Phospho (ST)	0.00000000002000000000.0	0.047	0.005	0.048	0.002	0.028	0	0.057	0.005	0.04	0.004	-0.086201	-0.454032	-0.134477	0.14274	-0.606035	-0.261881	-0.321928
	49 : ZRANB2 Isoform 2 of Zinc finger Ran-binding domain-containing protein 2	IPI00219866,	YNLDASEEEDSNKK	34.673	Phospho (ST)	0.00000200000000.0	0.075	0.005	0.035	0.019	0.037	0.001	0.074	0.003	0.043	0.002	1.0545	0.387363	0.428678	0.978196	-0.60165	-0.535332	-0.0439433
	49 : ZRANB2 Isoform 2 of Zinc finger Ran-binding domain-containing protein 2	IPI00219866,	SRSPESQVIGENTK	40.629	2 Phospho (ST)	0.20200000000000.0	0.139	0.003	0.125	0.007	0.051	0.005	0.131	0.003	0.039	0.003	0.109695	-0.974262	-1.52284	-0.0262051	-0.96016	-1.48197	0.546956
316	490 : SRPK1 Isoform 1 of Serine/threonine-protein kinase SRPK1	IPI00290439,	QEESESPVERPLK	29.325	Phospho (ST)	0.0000020000000.0	0.053	0.003	0.044	0.021	0.062	0.004	0.067	0.003	0.064	0.007	0.227741	0.8024	0.683472	0.512985	0.27858	0.186501	0.115033
317	492 : MYO9B Isoform Short of Myosin-IXb	IPI00306933,	VQEKPDSPGGSTQIQR	54.15	Phospho (ST)	0.0000002000000000.0	0.017	0.003	0.022	0.003	0.015	0.001	0.04	0.002	0.024	0.002	-0.42082	-0.234465	0.255803	0.768078	-1.0145	-0.496142	-0.494109
	492 : MYO9B Isoform Short of Myosin-IXb	IPI00306933,	VQEKPDSPGGSTQIQR	40.38	Phospho (ST)	0.0000002000000000.0	0.022	0.001	0.021	0.001	0.011	0.001	0.042	0.003	0.009	0.007	0.0342157	-0.537424	-1.12973	0.92524	-1.47393	-2.04097	0.589763
318	493 : EPRS glutamyl-prolyl tRNA synthetase	IPI00013452,	EYIPGQPPLSQSSDSSPTR	29.87	Phospho (ST)	0.0000000000000002000.0	0.27	0.015	0.187	0.112	0.093	0.093	0.212	0.019	0.278	0.02	0.484396	-0.701342	0.707525	0.0949116	-0.808437	0.627607	-1.4112
319	494 : PML Isoform PML-1 of Probable transcription factor PML	IPI00022348,	SPVIGSEVFLPNSNHVASGAGEAEER	36.055	Phospho (ST)	0.20000000000000000000000000.0	0.012	0.002	0.011	0.001	0.005	0	0.019	0.001	0	0	0.189034	-0.662004	-9999	0.72334	-1.39593	-9999	9999
320	495 : ZUBR1 Isoform 4 of Zinc finger UBR1-type protein 1	IPI00640981,	AAPPPPPPPPPLESSPR	30.835	Phospho (ST)	0.00000000000000200.0	0.064	0	0.035	0.036	0.024	0.004	0.105	0.009	0.057	0.011	0.839153	-0.194295	0.861558	1.514	-1.71786	-0.637109	-1.05889
	495 : ZUBR1 Isoform 4 of Zinc finger UBR1-type protein 1	IPI00640981,	HVTLPSSPR	32.47	Phospho (ST)	0.000000200.0	0.383	0.031	0.339	0.022	0.213	0.023	0.164	0.029	0	0	0.129613	-0.364013	-9999	-1.14242	0.767231	-9999	9999
321	496 : CD2BP2 CD2 antigen cytoplasmic tail-binding protein 2	IPI00006103,	KGPGQPSSPQR	43.247	Phospho (ST)	0.00000002000.0	0.061	0.015	0.092	0.009	0.057	0.001	0.114	0.045	0.131	0.039	-0.643856	-0.390245	0.633199	0.215368	-0.617056	0.43189	-1.02621
322	498 : AKAP11 A-kinase anchor protein 11	IPI00007411,	SVSPTFLNPSDENLK	29.465	Phospho (ST)	0.002000000000000.0	0	0	0	0	0.023	0.003	0	0	0.012	0.001	NaN	9999	9999	NaN	9999	9999	1.07382
323	5 : TNKS1BP1 182 kDa tankyrase 1-binding protein	IPI00304589,	SPSQDFSFIEDTEILDSAMYR	46.32	Oxidation (M); Phospho (ST)	0.000000200000000000100.0	0.015	0.002	0.012	0.002	0	0	0	0	0	0	0.176323	-9999	-9999	-9999	NaN	NaN	NaN
	5 : TNKS1BP1 182 kDa tankyrase 1-binding protein	IPI00304589,	SPSQDFSFIEDTEILDSAMYR	44.882	Oxidation (M); Phospho (ST)	0.002000000000000000100.0	0.015	0.002	0.013	0.002	0	0	0	0	0	0	0.176323	-9999	-9999	-9999	NaN	NaN	NaN
	5 : TNKS1BP1 182 kDa tankyrase 1-binding protein	IPI00304589,	SQEADVQDWEFR	94.803	Phospho (ST)	0.200000000000.0	0.089	0.004	0.101	0.002	0	0	0	0	0	0	-0.222633	-9999	-9999	-9999	NaN	NaN	NaN
	5 : TNKS1BP1 182 kDa tankyrase 1-binding protein	IPI00304589,	VSGAGFSPSSK	70.34	Phospho (ST)	0.00000000020.0	0.057	0.001	0.095	0.005	0	0	0	0	0	0	-0.77596	-9999	-9999	-9999	NaN	NaN	NaN
	5 : TNKS1BP1 182 kDa tankyrase 1-binding protein	IPI00304589,	VSGAGFSPSSK	54.167	Phospho (ST)	0.00000020000.0	0.057	0.001	0.095	0.005	0	0	0	0	0	0	-0.77596	-9999	-9999	-9999	NaN	NaN	NaN
	5 : TNKS1BP1 182 kDa tankyrase 1-binding protein	IPI00304589,	LDSPPPSPITEASEAAEAAEAGNLAVSSR	49.813	Phospho (ST)	0.00200000000000000000000000000.0	0.02	0.001	0.022	0.003	0.017	0	0	0	0	0	-0.236164	-0.118727	-9999	-9999	9999	NaN	9999
	5 : TNKS1BP1 182 kDa tankyrase 1-binding protein	IPI00304589,	KEVLASPDR	43.319	Phospho (ST)	0.000002000.0	0.047	0.006	0.047	0.005	0.031	0.001	0	0	0	0	-0.0424568	-0.275786	-9999	-9999	9999	NaN	9999
	5 : TNKS1BP1 182 kDa tankyrase 1-binding protein	IPI00304589,	HNGSLSPGLEAR	80.075	Phospho (ST)	0.000002000000.0	0.115	0.004	0.132	0.007	0.05	0.002	0	0	0	0	-0.24127	-1.08009	-9999	-9999	9999	NaN	9999
	5 : TNKS1BP1 182 kDa tankyrase 1-binding protein	IPI00304589,	LDSPPPSPITEASEAAEAAEAGNLAVSSR	58.44	Phospho (ST)	0.00200000000000000000000000000.0	0.011	0.01	0.024	0.002	0.009	0.001	0	0	0	0	-1.13924	-1.0862	-9999	-9999	9999	NaN	9999
	5 : TNKS1BP1 182 kDa tankyrase 1-binding protein	IPI00304589,	LDSPPPSPITEASEAAEAAEAGNLAVSSR	48.9	Phospho (ST)	0.00000000020000000000000000000.0	0.011	0.01	0.024	0.002	0.009	0.001	0	0	0	0	-1.13924	-1.0862	-9999	-9999	9999	NaN	9999
	5 : TNKS1BP1 182 kDa tankyrase 1-binding protein	IPI00304589,	LDSPPPSPITEASEAAEAAEAGNLAVSSR	42.89	Phospho (ST)	0.00000000000020000000000000000.0	0.024	0.003	0.024	0.002	0.009	0	0	0	0	0	-0.0247367	-1.16812	-9999	-9999	9999	NaN	9999
	5 : TNKS1BP1 182 kDa tankyrase 1-binding protein	IPI00304589,	LDSPPPSPITEASEAAEAAEAGNLAVSSR	72.53	Phospho (ST)	0.00000020000000000000000000000.0	0.01	0.009	0.024	0.002	0.008	0	0	0	0	0	-1.25498	-1.191	-9999	-9999	9999	NaN	9999
	5 : TNKS1BP1 182 kDa tankyrase 1-binding protein	IPI00304589,	LDSPPPSPITEASEAAEAAEAGNLAVSSR	67.45	2 Phospho (ST)	0.00000000020020000000000000000.0	0.02	0.002	0.031	0.004	0.009	0	0	0	0	0	-0.703689	-1.49818	-9999	-9999	9999	NaN	9999
	5 : TNKS1BP1 182 kDa tankyrase 1-binding protein	IPI00304589,	LDSPPPSPITEASEAAEAAEAGNLAVSSR	57.91	2 Phospho (ST)	0.00200000000020000000000000000.0	0.019	0.003	0.031	0.004	0.009	0	0	0	0	0	-0.72738	-1.49818	-9999	-9999	9999	NaN	9999
	5 : TNKS1BP1 182 kDa tankyrase 1-binding protein	IPI00304589,	SFGTRPLSSGFSPEEAQQQDEEFEK	77.068	Phospho (ST)	0.0000000020000000000000000.0	0.029	0.003	0.037	0.003	0.016	0.001	0	0	0.013	0.001	-0.42082	-0.943416	-1.38836	-9999	9999	9999	0.441483
	5 : TNKS1BP1 182 kDa tankyrase 1-binding protein	IPI00304589,	YESQEPLAGQESPLPLATR	79.519	Phospho (ST)	0.0000000000020000000.0	0.074	0.004	0.08	0.002	0.032	0.004	0	0	0.022	0.003	-0.15682	-1.01159	-1.71312	-9999	9999	9999	0.697774
	5 : TNKS1BP1 182 kDa tankyrase 1-binding protein	IPI00304589,	GSGGLFSPSTAHVPDGALGQR	62.097	Phospho (ST)	0.020000000000000000000.0	0.051	0.003	0.066	0.004	0.014	0.002	0.012	0.001	0.015	0.007	-0.405451	-1.96578	-2.01742	-2.49005	0.517024	0.489543	0.051024
	5 : TNKS1BP1 182 kDa tankyrase 1-binding protein	IPI00304589,	GSGGLFSPSTAHVPDGALGQR	77.686	Phospho (ST)	0.020000000000000000000.0	0.05	0.006	0.054	0.005	0.013	0.001	0.015	0.001	0.016	0.001	-0.163268	-1.76121	-1.61264	-1.95456	0.178874	0.356144	-0.155213
	5 : TNKS1BP1 182 kDa tankyrase 1-binding protein	IPI00304589,	SPSQDFSFIEDTEILDSAMYR	49.455	Phospho (ST)	0.000000200000000000000.0	0.02	0.002	0.024	0.002	0.005	0	0.008	0.001	0.004	0.001	-0.251539	-2.01742	-2.34373	-1.57347	-0.454032	-0.753896	0.323082
	5 : TNKS1BP1 182 kDa tankyrase 1-binding protein	IPI00304589,	SPSQDFSFIEDTEILDSAMYR	45.396	Phospho (ST)	0.002000000000000000000.0	0.02	0.003	0.024	0.002	0.005	0	0.008	0.001	0.004	0.001	-0.274041	-1.96016	-2.42663	-1.57777	-0.394032	-0.833927	0.463622
	5 : TNKS1BP1 182 kDa tankyrase 1-binding protein	IPI00304589,	RPSQGPPAR	35.92	Phospho (ST)	0.002000000.0	0.054	0.006	0.105	0.004	0.037	0.014	0.112	0.024	0.051	0.009	-1.01742	-1.18442	-0.897006	-0.00144342	-1.19429	-0.880976	-0.289827
	5,752,	IPI00304589,IPI00445973,	ASPEPPGPESSSR	39.169	Phospho (ST)	0.0200000000000.0	0.299	0.023	0.372	0.02	0.169	0.009	0.13	0.004	0.081	0.002	-0.362158	-0.836501	-2.05889	-1.61264	0.763836	-0.434403	1.22157
324	500 : ARAF ARAF protein	IPI00020578,	SASEPSLHR	36.629	Phospho (ST)	0.002000000.0	0.257	0.017	0.198	0.03	0.211	0.02	0	0	0.146	0.008	0.332278	0.40163	-0.302226	-9999	9999	9999	0.70044
325	501 : IRF3 Interferon regulatory factor 3	IPI00291901,	SPSLDNPTPFPNLGPSENPLK	43.485	Phospho (ST)	0.002000000000000000000.0	0.023	0.002	0.021	0.001	0.008	0	0	0	0.006	0	0.0299829	-1.06492	-1.82113	-9999	9999	9999	0.753605
	501 : IRF3 Interferon regulatory factor 3	IPI00291901,	SPSLDNPTPFPNLGPSENPLK	47.105	Phospho (ST)	0.200000000000000000000.0	0.023	0.002	0.022	0.001	0.008	0	0	0	0.006	0	0.0313952	-1.21759	-1.82623	-9999	9999	9999	0.606916
326	502 : CCNK Full-length cDNA clone CS0DA006YC23 of Neuroblastoma of Homo sapiens	IPI00431127,	AVVVSPKEENK	40.293	Phospho (ST)	0.00002000000.0	0.057	0.014	0.066	0.009	0.055	0.004	0.078	0.009	0.035	0.011	-0.272297	0.0384362	-0.773491	0.149259	-0.121863	-0.907793	0.809003
	502 : CCNK Full-length cDNA clone CS0DA006YC23 of Neuroblastoma of Homo sapiens	IPI00431127,	KPSPQPSSPR	34.53	Phospho (ST)	0.0000000200.0	0.037	0.001	0.06	0.007	0.038	0.004	0.059	0.006	0	0	-0.736966	-0.356606	-9999	-0.115597	-0.251539	-9999	9999
327	504 : AFF4 Isoform 1 of AF4/FMR2 family member 4	IPI00004344,	SSSPGKPQAVSSLNSSHSR	29.63	Phospho (ST)	0.0020000000000000000.0	0.017	0.002	0	0	0.011	0	0	0	0.014	0	9999	9999	9999	NaN	9999	9999	-0.199255
	504 : AFF4 Isoform 1 of AF4/FMR2 family member 4	IPI00004344,	DLLPSPAGPVPSK	25.39	Phospho (ST)	0.0000000000020.0	0	0	0	0	0.024	0	0.022	0.005	0.295	0.013	NaN	9999	9999	9999	0.496718	3.98605	-3.47393
328	509 : ADD1 OTTHUMP00000041238	IPI00794741,	SPGSPVGEGTGSPPK	34.08	Phospho (ST)	0.200000000000000.0	0.043	0.002	0.053	0.005	0.072	0.005	0.076	0.002	0.084	0.004	-0.360305	0.729444	0.777367	0.411426	0.308011	0.381837	-0.0513992
	509 : ADD1 OTTHUMP00000041238	IPI00794741,	SPGSPVGEGTGSPPK	36.918	Phospho (ST)	0.000200000000000.0	0.043	0.002	0.053	0.005	0.072	0.005	0.076	0.002	0.083	0.004	-0.360305	0.73292	0.768925	0.409255	0.313826	0.375178	-0.0394883
329	51 : NHN1 Conserved nuclear protein NHN1	IPI00328929,	LGVSVSPSR	71.275	Phospho (ST)	0.000000020.0	0.078	0.004	0.072	0.002	0.125	0.008	0	0	0.036	0.004	0.0607392	1.09085	-0.883635	-9999	9999	9999	1.97012
	51 : NHN1 Conserved nuclear protein NHN1	IPI00328929,	LGVSVSPSR	56.42	Phospho (ST)	0.000002000.0	0.078	0.004	0.072	0.002	0.125	0.008	0	0	0.036	0.004	0.0607392	1.09085	-0.883635	-9999	9999	9999	1.97012
	51,820,	IPI00328929,IPI00642285,	LGSPKPER	46.458	Phospho (ST)	0.00200000.0	0.098	0.015	0.098	0.02	0.13	0.001	0.234	0.016	0.181	0.014	-0.0484122	0.716332	1.01721	1.16221	-0.456009	-0.129734	-0.304006
330	510 : TXLNA Alpha-taxilin	IPI00470779,	RPEGPGAQAPSSPR	45.149	Phospho (ST)	0.00000000000200.0	0.028	0.007	0.049	0.007	0.033	0.004	0.07	0.007	0.062	0.007	-0.875672	-0.254978	0.463622	0.420078	-0.685014	0.0579701	-0.720232
	510 : TXLNA Alpha-taxilin	IPI00470779,	RPEGPGAQAPSSPR	47.87	Phospho (ST)	0.00000000002000.0	0.171	0.119	0.257	0.04	0.189	0.009	0.381	0.024	0.327	0.012	-0.637109	-0.137648	0.479231	0.471968	-0.619271	0.0229004	-0.619271
	510 : TXLNA Alpha-taxilin	IPI00470779,	RPEGPGAQAPSSPR	40.289	Phospho (ST)	0.00000000000200.0	0.171	0.119	0.257	0.04	0.189	0.008	0.381	0.024	0.326	0.012	-0.634867	-0.139236	0.480265	0.475085	-0.625934	0.0214797	-0.62371
331	512 : HNRPUL2 Heterogeneous nuclear ribonucleoprotein U-like protein 2	IPI00456887,	SGDETPGSEVPGDK	30.58	Phospho (ST)	0.20000000000000.0	0	0	0.012	0	0.063	0.008	0.062	0.002	0.047	0.003	-9999	2.6457	2.04719	2.23051	0.404903	-0.168123	0.595504
332	514 : NOB1 Similar to Phosphorylation regulatory protein HP-10	IPI00022373,	KDDSDDDGGGWITPSNIK	67.512	Phospho (ST)	0.000200000000000000.0	0.063	0.004	0.06	0.003	0.085	0.003	0.042	0.001	0.094	0.002	0.0299829	0.810649	0.783247	-0.608232	1.40708	1.40654	0.0243197
333	515 : MYH10 Isoform 1 of Myosin-10	IPI00397526,	QLHLEGASLELSDDDTESK	52.993	Phospho (ST)	0.0000000000020000000.0	0.02	0.005	0.029	0.003	0.009	0.003	0.012	0.003	0.009	0	-0.53952	-1.39593	-1.57777	-1.36587	-0.0409718	-0.195946	0.177599
334	516 : CDC2L1 Isoform SV4 of PITSLRE serine/threonine-protein kinase CDC2L1	IPI00337617,	DLLSDLQDISDSER	37.36	2 Phospho (ST)	0.00020000020000.0	0.014	0	0.015	0.004	0.028	0.003	0	0	0	0	-0.114035	1.25096	-9999	-9999	9999	NaN	9999
	516 : CDC2L1 Isoform SV4 of PITSLRE serine/threonine-protein kinase CDC2L1	IPI00337617,	AYTPVVVTLWYR	37.754	Phospho (ST)	0.002000000000.0	0.013	0.001	0.016	0.001	0.014	0.001	0.028	0.002	0.011	0.001	-0.316528	0.159629	-0.367732	0.70044	-0.552156	-1.05289	0.524064
	516,972,	IPI00337617,IPI00024413,	GTSPRPPEGGLGYSQLGDDDLK	54.457	Phospho (ST)	0.0020000000000000000000.0	0.025	0.002	0.023	0.001	0.027	0.004	0.032	0.002	0.033	0.001	0.0976108	0.56267	0.688852	0.418999	0.132248	0.284514	-0.129734
335	519 : RPLP0 60S acidic ribosomal protein P0	IPI00008530,	VEAKEESEESDEDMGFGLFD	33.94	2 Phospho (ST)	0.00000020020000000000.0	0.218	0.015	0.318	0.012	0.153	0.008	0.259	0.013	0.21	0.009	-0.588574	-0.751465	-0.461959	-0.386468	-0.37707	-0.0603973	-0.293359
336	520 : MGC11257 MGC11257 protein	IPI00031651,	ELDEEGSDPPLPGR	37.29	Phospho (ST)	0.00000020000000.0	0.055	0.022	0.066	0.027	0.022	0	0.11	0.015	0	0	-0.318326	-1.29336	-9999	0.639695	-1.94342	-9999	9999
337	521 : EIF4ENIF1 Isoform 1 of Eukaryotic translation initiation factor 4E transporter	IPI00291800,	APSPPLSQVFQTR	32.647	Phospho (ST)	0.0020000000000.0	0	0	0	0	0.056	0.003	0	0	0.04	0.001	NaN	9999	9999	NaN	9999	9999	0.629473
338	522 : RRP12 Isoform 1 of RRP12-like protein	IPI00101186,	GDSIEEILADSEDEEDNEEEER	61.892	Phospho (ST)	0.0000000000200000000000.0	0.047	0.003	0.036	0.003	0.042	0	0.023	0.005	0.015	0	0.336855	0.50284	-1.12343	-0.756331	1.24914	-0.351074	1.62387
339	523 : GTPBP1 GTP binding protein 1	IPI00010463,	SAMDSPVPASMFAPEPSSPGAAR	41.63	Phospho (ST)	0.00000000000000000200000.0	0.019	0.001	0.022	0.001	0	0	0	0	0	0	-0.293359	-9999	-9999	-9999	NaN	NaN	NaN
340	524 : SPAG9 Isoform 2 of C-jun-amino-terminal kinase-interacting protein 4	IPI00218097,	ERPISLGIFPLPAGDGLLTPDAQK	55.02	Phospho (ST)	0.000000000000000000200000.0	0.009	0.001	0.015	0.002	0.024	0.008	0.049	0.003	0.046	0.003	-0.703689	0.986957	1.77019	1.62994	-0.652901	0.155749	-0.785875
341	525 : ZC3H3 Isoform 1 of Zinc finger CCCH domain-containing protein 3	IPI00410013,	RLSLSR	26.14	Phospho (ST)	0.000020.0	0.315	0.198	0.598	0.041	0.101	0.06	0.047	0.003	0.195	0.039	-0.968605	-2.25843	-1.486	-3.75633	1.48697	2.28865	-0.778432
	525 : ZC3H3 Isoform 1 of Zinc finger CCCH domain-containing protein 3	IPI00410013,	QAREASLVVTCRTNK	26.225	2 Phospho (ST)	0.000000000200200.0	0.101	0.005	0.095	0.006	0.03	0.003	0.021	0.017	0.053	0.001	0.0384362	-1.35476	-0.698998	-2.25843	0.893751	1.57531	-0.659723
342	526 : SON Isoform F of SON protein	IPI00000192,	RSRTPSR	25.5	Phospho (ST)	0.0002000.0	0.058	0.009	0.1	0.018	0.088	0	0	0	0.159	0.006	-0.836501	0.121679	0.794104	-9999	9999	9999	-0.675765
	526 : SON Isoform F of SON protein	IPI00000192,	ESDQTLAALLSPK	53.188	Phospho (ST)	0.0000000000200.0	0	0	0	0	0.069	0.002	0.1	0.002	0.084	0.006	NaN	9999	9999	9999	-0.150401	-0.00144342	-0.125006
343	527 : PRKAB1 5'-AMP-activated protein kinase subunit beta-1	IPI00220409,	SHNNFVAILDLPEGEHQYK	75.642	Phospho (ST)	0.2000000000000000000.0	0.029	0.004	0.027	0.002	0.017	0	0.054	0.004	0.015	0.001	0.0342157	-0.356606	-0.708396	0.878921	-1.24811	-1.57347	0.348232
344	528 : STUB1 Isoform 1 of STIP1 homology and U box-containing protein 1	IPI00025156,	LGAGGGSPEKSPSAQELK	27.83	Phospho (ST)	0.000000200000000000.0	0.021	0.015	0.08	0.024	0.049	0.015	0.062	0.033	0.057	0.016	-1.96578	-0.386468	-0.360305	-0.463947	0.0662614	0.119024	-0.0291463
	528 : STUB1 Isoform 1 of STIP1 homology and U box-containing protein 1	IPI00025156,	LGAGGGSPEKSPSAQELK	44.623	Phospho (ST)	0.000000200000000000.0	0.127	0.003	0.109	0.007	0.061	0.004	0.088	0.008	0.065	0.009	0.180148	-0.535332	-0.617056	-0.403542	-0.140826	-0.1976	0.0799754
345	529 : UBE2J1 Ubiquitin-conjugating enzyme E2 J1	IPI00006937,	RLSTSPDVIQGHQPR	34.96	Phospho (ST)	0.002000000000000.0	0	0	0	0	0.03	0.003	0.022	0.006	0.033	0.004	NaN	9999	9999	9999	0.877352	0.867896	0.0328061
346	530 : ANKRD15 Ankyrin repeat domain-containing protein 15	IPI00339320,	SYSAGNASQLEQLSR	71.86	Phospho (ST)	0.002000000000000.0	0.024	0.021	0.026	0.001	0	0	0	0	0.025	0.001	-0.174621	-9999	0.0496308	-9999	NaN	9999	-9999
347	532 : KRT6A Keratin, type II cytoskeletal 6A	IPI00300725,	SGFSSVSVSR	69.233	Phospho (ST)	0.0000002000.0	0.025	0	0.049	0.001	0	0	0	0	0	0	-1.00868	-9999	-9999	-9999	NaN	NaN	NaN
348	533 : TWISTNB TWIST neighbor	IPI00005477,	KHSEEAEFTPPLK	29.34	Phospho (ST)	0.0020000000000.0	0.037	0.001	0.033	0.003	0	0	0	0	0.023	0.001	0.105678	-9999	-0.405451	-9999	NaN	9999	-9999
349	534 : PCM1 Isoform 3 of Pericentriolar material 1 protein	IPI00031376,	VTNDISPESSPGVGR	89.764	Phospho (ST)	0.000002000000000.0	0.044	0.027	0.075	0.004	0.111	0.013	0.065	0.001	0.031	0.002	-0.808437	0.878137	-1.13924	-0.293359	1.16157	-0.831358	2.01543
350	535 : BCKDK BCKDK protein	IPI00062344,	STSATDTHHVEMAR	43.399	Phospho (ST)	0.02000000000000.0	0.024	0.001	0.031	0.001	0.019	0.001	0.046	0.003	0	0	-0.403542	-0.37146	-9999	0.477159	-0.859876	-9999	9999
351	536 : LMNA Isoform A of Lamin-A/C	IPI00021405,	SGAQASSTPLSPTR	58.38	Phospho (ST)	0.00000020000000.0	0.431	0.005	0.288	0.021	0.211	0.014	0.26	0.011	0.755	0.02	0.536053	-0.142417	1.52306	-0.239566	0.0867838	1.77863	-1.67116
352	537 : PDHA1 Pyruvate dehydrogenase E1 component alpha subunit, somatic form, mitochondrial precursor	IPI00306301,	YGMGTSVER	63.01	Phospho (ST)	0.000002000.0	0.054	0.002	0.093	0.004	0.047	0.007	0	0	0.014	0.003	-0.833927	-0.671164	-2.61706	-9999	9999	9999	1.94073
	537 : PDHA1 Pyruvate dehydrogenase E1 component alpha subunit, somatic form, mitochondrial precursor	IPI00306301,	YHGHSMSDPGVSYR	45.707	Phospho (ST)	0.00000020000000.0	0.086	0.005	0.09	0.006	0.11	0.004	0.054	0.001	0.037	0	-0.125006	0.587845	-1.16165	-0.84944	1.42653	-0.295128	1.74459
353	54 : C20orf42 Isoform 2 of Unc-112-related protein 1	IPI00181744,	EPIIEDILNLESSPTASGSSVSPGLYSK	55.91	Phospho (ST)	0.0000000000000000200000000000.0	0.009	0	0.008	0.002	0	0	0	0	0.029	0.004	0.0922074	-9999	2.00432	-9999	NaN	9999	-9999
	54 : C20orf42 Isoform 2 of Unc-112-related protein 1	IPI00181744,	EPIIEDILNLESSPTASGSSVSPGLYSK	37.325	Phospho (ST)	0.0000000000000000000002000000.0	0.009	0	0.008	0.002	0	0	0	0	0.029	0.004	0.0468403	-9999	1.95791	-9999	NaN	9999	-9999
	54 : C20orf42 Isoform 2 of Unc-112-related protein 1	IPI00181744,	EPIIEDILNLESSPTASGSSVSPGLYSK	29.95	Phospho (ST)	0.0000000000000000000002000000.0	0.015	0.001	0.012	0.003	0	0	0	0	0.023	0.005	0.327687	-9999	1.09356	-9999	NaN	9999	-9999
	54 : C20orf42 Isoform 2 of Unc-112-related protein 1	IPI00181744,	EPIIEDILNLESSPTASGSSVSPGLYSK	54.077	Phospho (ST)	0.0000000000002000000000000000.0	0.015	0.001	0.012	0.003	0	0	0	0	0.023	0.005	0.27739	-9999	1.08338	-9999	NaN	9999	-9999
	54 : C20orf42 Isoform 2 of Unc-112-related protein 1	IPI00181744,	EPIIEDILNLESSPTASGSSVSPGLYSK	29.677	Phospho (ST)	0.0000000000000020000000000000.0	0.009	0	0.008	0.002	0	0	0	0	0.012	0.003	0.0840643	-9999	0.675364	-9999	NaN	9999	-9999
354	543 : - CDNA FLJ46080 fis, clone TESTI2004971	IPI00444119,	RGSLSVPASR	27.55	Phospho (ST)	0.0000200000.0	0	0	0.056	0.014	0.066	0.006	0.051	0.001	0.206	0.009	-9999	0.540027	2.01114	-0.229382	0.757877	2.2555	-1.47393
355	545 : HDGF2 hepatoma-derived growth factor-related protein 2 isoform 1	IPI00013290,	GVMAVTAVTATAASDR	29.63	Phospho (ST)	0.0000000000200000.0	0.043	0.005	0.066	0.003	0.033	0	0.03	0.002	0.02	0.002	-0.675765	-0.678072	-1.57777	-1.24127	0.553852	-0.320126	0.897628
	545 : HDGF2 hepatoma-derived growth factor-related protein 2 isoform 1	IPI00013290,	GVMAVTAVTATAASDR	35.34	Phospho (ST)	0.0000000000000200.0	0.043	0.005	0.066	0.003	0.033	0	0.03	0.002	0.02	0.002	-0.650635	-0.685014	-1.57347	-1.21759	0.520045	-0.340075	0.882839
356	546 : FIP1L1 Isoform 3 of Pre-mRNA 3'-end-processing factor FIP1	IPI00008449,	DHSPTPSVFNSDEER	69.465	Phospho (ST)	0.002000000000000.0	0.044	0.002	0.036	0.002	0.041	0.007	0.054	0.001	0.062	0.006	0.252173	0.49057	0.917623	0.482332	-0.00144342	0.451013	-0.430509
	546 : FIP1L1 Isoform 3 of Pre-mRNA 3'-end-processing factor FIP1	IPI00008449,	ERDHSPTPSVFNSDEER	58.12	Phospho (ST)	0.00000020000000000.0	0.029	0.001	0.029	0.001	0.034	0	0.049	0.002	0.05	0.002	-0.0499049	0.520045	0.913799	0.647084	-0.139236	0.282143	-0.397828
	546 : FIP1L1 Isoform 3 of Pre-mRNA 3'-end-processing factor FIP1	IPI00008449,	ERDHSPTPSVFNSDEER	64.137	Phospho (ST)	0.00002000000000000.0	0.03	0.002	0.03	0	0.033	0	0.049	0.002	0.049	0.004	-0.0649175	0.463622	0.84318	0.6107	-0.158429	0.24732	-0.382702
357	547 : SH2D4A SH2 domain-containing protein 4A	IPI00100731,	TLSSSAQEDIIR	74.067	Phospho (ST)	0.002000000000.0	0.025	0	0.025	0.016	0.047	0.002	0	0	0.055	0.003	-0.0306192	1.19472	1.2558	-9999	9999	9999	-0.0649175
358	549 : C17orf49 Homeodomain-like containing protein	IPI00373869,	VYEDSGIPLPAESPK	30.377	Phospho (ST)	0.000000000000200.0	0.052	0.004	0.051	0.008	0.101	0.011	0	0	0.055	0.002	-0.0380063	1.28274	0.235114	-9999	9999	9999	1.04404
	549 : C17orf49 Homeodomain-like containing protein	IPI00373869,	KVYEDSGIPLPAESPK	37.29	Phospho (ST)	0.0000000000000200.0	0.017	0.002	0.023	0.002	0.035	0.004	0.038	0.001	0.027	0.002	-0.500218	0.92448	0.353888	0.624803	0.288063	-0.254978	0.566572
359	55 : KLC1 Isoform P of Kinesin light chain 1	IPI00337465,	ALSASHTDLAH	34.735	Phospho (ST)	0.00000020000.0	0.127	0.005	0.158	0.004	0.057	0	0	0	0	0	-0.356606	-1.152	-9999	-9999	9999	NaN	9999
	55 : KLC1 Isoform P of Kinesin light chain 1	IPI00337465,	ALSASHTDLAH	71.938	Phospho (ST)	0.00002000000.0	0.127	0.005	0.158	0.004	0.057	0	0	0	0	0	-0.358454	-1.152	-9999	-9999	9999	NaN	9999
	55 : KLC1 Isoform P of Kinesin light chain 1	IPI00337465,	SRESLNVDVVK	45.48	Phospho (ST)	0.00020000000.0	0.141	0.007	0.142	0.001	0.047	0.002	0.123	0.004	0.079	0.004	-0.0528949	-1.2969	-0.713119	-0.296899	-1.01159	-0.39973	-0.588574
	55 : KLC1 Isoform P of Kinesin light chain 1	IPI00337465,	ASSLNVLNVGGK	56.51	Phospho (ST)	0.002000000000.0	0.068	0.005	0.063	0.003	0.027	0.003	0.067	0.006	0.041	0.002	0.0731347	-0.897006	-0.477944	-0.00723157	-0.899695	-0.456009	-0.422752
	55 : KLC1 Isoform P of Kinesin light chain 1	IPI00337465,	ASSLNVLNVGGK	44.61	Phospho (ST)	0.020000000000.0	0.068	0.005	0.063	0.003	0.027	0.003	0.068	0.005	0.041	0.002	0.077243	-0.888969	-0.471929	0.0214797	-0.92139	-0.477944	-0.42082
	55,864,	IPI00337465,IPI00020096,	SRESLNVDVVK	43.807	Phospho (ST)	0.20000000000.0	0.14	0.007	0.141	0.001	0.047	0.002	0.123	0.004	0.079	0.005	-0.0543923	-1.2969	-0.710756	-0.295128	-1.01159	-0.401635	-0.586406
360	550 : RIN1 Isoform RIN1 of Ras and Rab interactor 1	IPI00014454,	GSPATSPHLGR	29.955	2 Phospho (ST)	0.02000200000.0	0.106	0.004	0.11	0.006	0	0	0.129	0.006	0.094	0.011	-0.0969617	-9999	-0.0816138	0.145351	-9999	-0.210897	-9999
	550 : RIN1 Isoform RIN1 of Ras and Rab interactor 1	IPI00014454,	GSPATSPHLGR	35.748	Phospho (ST)	0.02000000000.0	0.037	0.004	0.057	0.006	0	0	0.065	0.004	0.045	0.002	-0.664288	-9999	-0.224317	0.0976108	-9999	-0.307573	-9999
	550 : RIN1 Isoform RIN1 of Ras and Rab interactor 1	IPI00014454,	GSPATSPHLGR	28.61	Phospho (ST)	0.00000200000.0	0.043	0.007	0.053	0.007	0	0	0.065	0.004	0.042	0	-0.343732	-9999	-0.210897	0.201634	-9999	-0.397828	-9999
361	551 : PHACTR4 Isoform 1 of Phosphatase and actin regulator 4	IPI00217851,	SSSPVQVEEEPVR	32.115	Phospho (ST)	0.0020000000000.0	0.184	0.003	0.202	0.012	0.089	0.005	0.222	0.009	0.241	0.015	-0.176251	-0.870387	0.392867	0.0426443	-0.924125	0.366252	-1.26534
362	552 : ARMC4 Armadillo repeat-containing protein 4	IPI00328409,	DDDPESEIK	25.22	Phospho (ST)	0.000002000.0	0.132	0.005	0.134	0.007	0.127	0.007	0.122	0.014	0.122	0.021	-0.0679388	0.230203	0.0071955	-0.227692	0.446786	0.249749	0.22033
363	553 : RBBP6 Isoform 1 of Retinoblastoma-binding protein 6	IPI00337315,	LEVTEIVKPSPK	28.433	Phospho (ST)	0.000000000200.0	0.024	0.001	0.034	0.004	0.029	0.003	0	0	0.037	0.004	-0.516636	0.0813396	0.257011	-9999	9999	9999	-0.177882
364	554 : CLASP1 Isoform 3 of CLIP-associating protein 1	IPI00744551,	SRSDIDVNAAASAK	34.787	Phospho (ST)	0.00200000000000.0	0.035	0.003	0.041	0.005	0.022	0.002	0.084	0.002	0.063	0.005	-0.288065	-0.606035	0.738119	0.935083	-1.55216	-0.181149	-1.3474
	554 : CLASP1 Isoform 3 of CLIP-associating protein 1	IPI00744551,	VLSTSTDLEAAVADALLLGDSR	70.98	Phospho (ST)	0.0020000000000000000000.0	0.004	0	0.004	0.001	0	0	0.023	0.005	0.004	0.001	-0.120294	-9999	0.105678	2.31441	-9999	-2.191	-9999
	554 : CLASP1 Isoform 3 of CLIP-associating protein 1	IPI00744551,	VLSTSTDLEAAVADALLLGDSR	73.895	Phospho (ST)	0.0000020000000000000000.0	0.004	0	0.003	0.002	0	0	0.023	0.004	0.004	0.001	0.204141	-9999	0.513996	2.74674	-9999	-2.21759	-9999
365	556 : ALS2 Isoform 1 of Alsin	IPI00295004,	SESPEPGYVVTSSGLLLPVLLPR	46.57	Phospho (Y)	0.00000003000000000000000.0	0.005	0.002	0.005	0.002	0.002	0.001	0.008	0.002	0.006	0.001	-0.142417	-1.30045	0.441483	0.598365	-1.9105	-0.140826	-1.74662
	556 : ALS2 Isoform 1 of Alsin	IPI00295004,	SESPEPGYVVTSSGLLLPVLLPR	61.888	Phospho (ST)	0.00200000000000000000000.0	0.005	0.002	0.005	0.002	0.002	0.001	0.008	0.002	0.006	0.001	-0.0892673	-1.26882	0.43082	0.641546	-1.92139	-0.194295	-1.70369
366	558 : JUP Junction plakoglobin	IPI00554711,	RVSVELTNSLFK	33.035	Phospho (ST)	0.002000000000.0	0.027	0.001	0.043	0	0.014	0.002	0	0	0	0	-0.694321	-1.32193	-9999	-9999	9999	NaN	9999
367	559 : PCTK1 CDNA FLJ16665 fis, clone THYMU2031249, highly similar to SERINE/THREONINE-PROTEIN KINASE PCTAIRE-1	IPI00442129,	RVSLSEIGFGK	28.265	Phospho (ST)	0.00200000000.0	0.026	0.002	0.017	0.011	0.016	0.004	0.017	0.001	0.033	0.016	0.595504	0.240009	1.12631	-0.0619024	0.291604	1.20414	-0.888969
368	56 : HSF1 Isoform Long of Heat shock factor protein 1	IPI00024071,	VEEASPGRPSSVDTLLSPTALIDSILR	39.506	Phospho (ST)	0.000000000000020000000000000.0	0.006	0.001	0.011	0.001	0.003	0	0.036	0.015	0.007	0.001	-0.810966	-1.46594	-0.415037	1.67897	-3.15843	-2.07704	-1.05289
369	560 : RAI14 Isoform 2 of Ankycorbin	IPI00292953,	SSPSVLIHSLGK	37.29	Phospho (ST)	0.020000000000.0	0.032	0.006	0.036	0.001	0.01	0	0	0	0	0	-0.202572	-1.59946	-9999	-9999	9999	NaN	9999
370	561 : RRM2 Ribonucleoside-diphosphate reductase M2 chain	IPI00011118,	VPLAPITDPQQLQLSPLK	53.677	Phospho (ST)	0.000000000000002000.0	0.019	0.002	0.025	0.003	0.011	0	0.084	0.006	0.191	0.016	-0.465938	-0.85726	3.05866	1.64939	-2.51457	1.42492	-3.92139
371	562 : ZNF289 GTPase-activating protein ZNF289	IPI00297322,	HGTDLWIDNMSSAVPNHSPEKK	27.88	Oxidation (M); Phospho (ST)	0.0000000001000000020000.0	0.009	0	0	0	0.003	0	0.005	0.001	0.023	0.002	9999	9999	9999	9999	-0.300448	2.33942	-2.61706
	562 : ZNF289 GTPase-activating protein ZNF289	IPI00297322,	HGTDLWIDNMSSAVPNHSPEKK	36.543	Phospho (ST)	0.0000000000000000020000.0	0.013	0.001	0.018	0.001	0.007	0.001	0.01	0.002	0.032	0.003	-0.550043	-1.18442	0.921436	-0.897006	-0.298673	1.8339	-2.1078
372	565 : C20orf74 Isoform 3 of 250 kDa substrate of Akt	IPI00455174,	LQMFETSLPR	26.795	Phospho (ST)	0.0000002000.0	0.124	0.001	0.125	0.01	0.17	0.004	0.306	0.001	0.196	0.018	-0.0573917	0.745883	0.77905	1.19849	-0.463947	-0.403542	-0.0365259
373	566 : EPS15L1 Epidermal growth factor receptor substrate 15-like 1	IPI00163849,	STPSHGSVSSLNSTGSLSPK	30.51	Phospho (ST)	0.00000000000000000200.0	0.026	0.004	0.031	0.002	0.025	0	0.042	0.003	0.035	0.002	-0.296899	-0.00288828	0.344828	0.377401	-0.390245	-0.0174171	-0.351074
	566 : EPS15L1 Epidermal growth factor receptor substrate 15-like 1	IPI00163849,	FHDTSSPLMVTPPSAEAHWAVR	39.89	Phospho (ST)	0.0000020000000000000000.0	0.021	0	0.025	0.002	0.02	0.002	0.026	0.005	0.015	0.002	-0.332789	0.0143553	-0.617056	-0.027675	0.0299829	-0.575615	0.62854
374	567 : SRRM1 Serine/arginine repetitive matrix 1	IPI00328293,	KPPAPPSPVQSQSPSTNWSPAVPVK	29.92	2 Phospho (ST)	0.0000002000200000000000000.0	0.071	0.006	0.063	0.007	0.06	0.006	0.034	0.002	0.043	0.009	0.120352	0.237564	-0.438307	-0.988504	1.21412	0.564622	0.672652
	567 : SRRM1 Serine/arginine repetitive matrix 1	IPI00328293,	RRTPSPPPR	31.208	2 Phospho (ST)	0.002020000.0	0.182	0.014	0.226	0.028	0.229	0.025	0.23	0.002	0.172	0.005	-0.364013	0.321928	-0.261881	-0.0694519	0.381837	-0.176251	0.58111
	567 : SRRM1 Serine/arginine repetitive matrix 1	IPI00328293,	AASPSPQSVR	26.83	2 Phospho (ST)	0.0020200000.0	0.121	0.012	0.115	0.025	0.07	0.011	0.183	0.01	0.095	0.002	0.0243197	-0.407364	-0.14401	0.58111	-1	-0.710756	-0.26708
	567 : SRRM1 Serine/arginine repetitive matrix 1	IPI00328293,	TRHSPTPQQSNR	30.907	Phospho (ST)	0.000200000000.0	0.039	0.006	0.064	0.01	0.064	0.027	0.091	0.018	0.04	0.017	-0.744197	0.305679	-0.526992	0.421156	-0.12658	-0.932361	0.828632
375	568 : BICD2 Isoform 1 of Protein bicaudal D homolog 2	IPI00178185,	KEGLAPPSPSLVSDLLSELNISEIQK	36.48	Phospho (ST)	0.00000000000020000000000000.0	0.003	0	0.005	0.001	0	0	0.003	0.002	0.001	0	-0.761213	-9999	-2.8997	-0.685014	-9999	-2.1976	-9999
376	569 : NDRG1 Protein NDRG1	IPI00022078,	SHTSEGAHLDITPNSGAAGNSAGPK	34.27	Phospho (ST)	0.0002000000000000000000000.0	0.053	0.003	0.07	0.009	0	0	0	0	0	0	-0.424688	-9999	-9999	-9999	NaN	NaN	NaN
377	57 : LSM14A Isoform 2 of LSM14 protein homolog A	IPI00410590,	SSPQLDPLRK	37.974	Phospho (ST)	0.0200000000.0	0.146	0.004	0.182	0.008	0.254	0.008	0.32	0.011	0.173	0.012	-0.358454	0.789938	0.0648829	0.724214	0.0551957	-0.643856	0.721591
	57 : LSM14A Isoform 2 of LSM14 protein homolog A	IPI00410590,	SPVSTRPLPSASQK	36.437	Phospho (ST)	0.20000000000000.0	0.032	0.02	0.065	0.001	0.074	0.005	0.112	0.006	0.048	0.003	-1.04097	0.507921	-0.305788	0.704872	-0.207561	-0.997117	0.811471
	57 : LSM14A Isoform 2 of LSM14 protein homolog A	IPI00410590,	SSPQLDPLR	34.155	Phospho (ST)	0.020000000.0	0.085	0.001	0.111	0.005	0.182	0.015	0.216	0.004	0.084	0.006	-0.422752	1.02361	-0.263612	0.870266	0.14274	-1.11716	1.28392
	57 : LSM14A Isoform 2 of LSM14 protein homolog A	IPI00410590,	KSPTMEQAVQTASAHLPAPAAVGR	31.57	Phospho (ST)	0.020000000000000000000000.0	0.024	0.001	0.03	0.001	0.043	0.003	0.063	0.001	0.022	0.002	-0.367732	0.809003	-0.330973	0.970854	-0.172994	-1.2863	1.13685
	57 : LSM14A Isoform 2 of LSM14 protein homolog A	IPI00410590,	SPVSTRPLPSASQK	39.866	Phospho (ST)	0.20000000000000.0	0.301	0.028	0.358	0.01	0.342	0.031	0.602	0.047	0.188	0.023	-0.298673	0.24245	-0.793357	0.658097	-0.426625	-1.43831	1.03351
	57 : LSM14A Isoform 2 of LSM14 protein homolog A	IPI00410590,	SPTMEQAVQTASAHLPAPAAVGR	36.143	Oxidation (M); Phospho (ST)	0.00210000000000000000000.0	0.061	0.001	0.062	0.002	0.082	0.007	0.115	0.002	0.034	0.001	-0.0923402	0.699552	-0.753896	0.792439	-0.103147	-1.53116	1.45101
	57 : LSM14A Isoform 2 of LSM14 protein homolog A	IPI00410590,	SPTMEQAVQTASAHLPAPAAVGR	35.733	Oxidation (M); Phospho (ST)	0.20010000000000000000000.0	0.061	0.001	0.062	0.002	0.082	0.007	0.116	0.002	0.034	0.001	-0.0923402	0.699552	-0.753896	0.794104	-0.104697	-1.53533	1.45154
	57 : LSM14A Isoform 2 of LSM14 protein homolog A	IPI00410590,	SPTMEQAVQTASAHLPAPAAVGR	49.855	Phospho (ST)	0.00200000000000000000000.0	0.1	0.003	0.11	0.007	0.183	0.018	0.239	0.007	0.06	0.001	-0.179515	1.05033	-0.72977	1.03492	0.00432161	-1.74662	1.7761
	57 : LSM14A Isoform 2 of LSM14 protein homolog A	IPI00410590,	SPTMEQAVQTASAHLPAPAAVGR	51.532	Phospho (ST)	0.20000000000000000000000.0	0.101	0.001	0.11	0.007	0.183	0.018	0.239	0.007	0.059	0.003	-0.161653	1.04963	-0.768568	1.03422	0.00575927	-1.78588	1.81435
	57 : LSM14A Isoform 2 of LSM14 protein homolog A	IPI00410590,	SPTMEQAVQTASAHLPAPAAVGR	50.31	Phospho (ST)	0.00000000000200000000000.0	0.035	0.006	0.043	0.008	0.039	0.004	0.114	0.006	0.021	0.004	-0.320126	0.154454	-0.905088	1.31441	-1.17137	-2.20423	1.05658
	57 : LSM14A Isoform 2 of LSM14 protein homolog A	IPI00410590,	SPTMEQAVQTASAHLPAPAAVGR	67.388	Phospho (ST)	0.20000000000000000000000.0	0.035	0.006	0.043	0.008	0.039	0.004	0.114	0.006	0.021	0.004	-0.320126	0.154454	-0.905088	1.31441	-1.17137	-2.20423	1.05589
378	570 : PTK2 PTK2 protein tyrosine kinase 2 isoform b variant	IPI00749256,	LQPQEISPPPTANLDR	35.57	Phospho (ST)	0.0000002000000000.0	0.072	0	0.097	0.002	0	0	0.043	0.028	0.107	0.009	-0.481969	-9999	0.27023	-1.25498	-9999	1.54003	-9999
379	571 : PTK2B 7 kDa protein	IPI00794465,	RNSLPQIPMLNLEAR	32.19	Phospho (ST)	0.002000000000000.0	0.022	0.002	0.027	0.002	0.01	0	0	0	0.427	0.012	-0.307573	-1.152	4.12077	-9999	9999	9999	-5.26534
	571 : PTK2B 7 kDa protein	IPI00794465,	RNSLPQIPMLNLEAR	36.12	Phospho (ST)	0.002000000000000.0	0.012	0.001	0.016	0.001	0	0	0.003	0.001	0.004	0.001	-0.444184	-9999	-2.02915	-2.60823	-9999	0.594549	-9999
380	572 : CTTN Src substrate cortactin	IPI00029601,	LPSSPVYEDAASFK	50.94	Phospho (ST)	0.00200000000000.0	0.536	0.009	0.533	0.018	0.238	0.011	0.282	0.008	0.634	0.03	-0.0380063	-0.85726	0.38405	-1.01159	0.144046	1.41143	-1.24469
381	573 : MAP4 Isoform 1 of Microtubule-associated protein 4	IPI00396171,	ELPPSPEKK	28.095	Phospho (ST)	0.000020000.0	0.325	0.174	0.145	0.122	0.263	0.027	0.302	0.011	0.143	0.008	1.1137	1.16285	0.115033	0.962734	0.189034	-0.831358	1.04474
	573 : MAP4 Isoform 1 of Microtubule-associated protein 4	IPI00396171,	SKVGSTENIK	27.66	Phospho (ST)	0.0000200000.0	0	0	0	0	0	0	0.049	0.003	0.019	0.002	NaN	NaN	9999	9999	-9999	-1.12973	-9999
382	574 : PXN Isoform Beta of Paxillin	IPI00335634,	SSPGGQDEGGFMAQGK	83.89	Phospho (ST)	0.0200000000000000.0	0.034	0.002	0.039	0.005	0	0	0	0	0	0	-0.231075	-9999	-9999	-9999	NaN	NaN	NaN
383	575 : BAT3 Isoform 1 of Large proline-rich protein BAT3	IPI00465128,	APPQTHLPSGASSGTGSASATHGGGSPPGTR	26.97	Phospho (ST)	0.0000000000000000200000000000000.0	0.037	0.001	0.011	0.001	0.028	0.001	0.02	0.001	0.053	0.003	1.71677	1.66448	2.40026	0.775683	0.878137	1.64016	-0.739372
	575 : BAT3 Isoform 1 of Large proline-rich protein BAT3	IPI00465128,	APPQTHLPSGASSGTGSASATHGGGSPPGTR	27.32	Phospho (ST)	0.0000000000000000000000000200000.0	0.037	0.001	0.011	0.002	0.028	0.001	0.02	0.001	0.053	0.003	1.71765	1.68032	2.42304	0.805705	0.863938	1.63273	-0.746616
	575 : BAT3 Isoform 1 of Large proline-rich protein BAT3	IPI00465128,	APPQTHLPSGASSGTGSASATHGGGSPPGTR	26.93	Phospho (ST)	0.0000000000000000000020000000000.0	0.037	0.001	0.011	0.002	0.028	0.001	0.02	0.001	0.053	0.003	1.71501	1.67942	2.41981	0.803227	0.865523	1.63227	-0.744197
	575 : BAT3 Isoform 1 of Large proline-rich protein BAT3	IPI00465128,	ENASPAPGTTAEEAMSR	30.19	Oxidation (M); Phospho (ST)	0.00020000000000100.0	0.021	0.002	0.024	0.004	0.013	0	0.026	0.002	0.049	0.003	-0.212568	-0.510457	1.20101	0.0299829	-0.550043	1.18587	-1.71312
	575 : BAT3 Isoform 1 of Large proline-rich protein BAT3	IPI00465128,	ENASPAPGTTAEEAMSR	94.55	Phospho (ST)	0.00020000000000000.0	0.034	0.003	0.047	0.004	0.032	0.001	0.052	0.002	0.081	0.005	-0.520769	-0.258425	0.922959	0.0662614	-0.334607	0.872632	-1.18442
384	576 : LBR Lamin-B receptor	IPI00292135,	SASASHQADIK	39.466	Phospho (ST)	0.00200000000.0	0.056	0.008	0.064	0.03	0.037	0.008	0.126	0.014	0.107	0.019	-0.24127	-0.490051	0.882839	0.882839	-1.38458	0.015783	-1.37707
385	579 : DENND4C DENN domain containing protein	IPI00100453,	SSPVPEMLEESQELLEPVVDDVPK	32.475	Phospho (ST)	0.020000000000000000000000.0	0.003	0.001	0.004	0	0.018	0.004	0.015	0.004	0.016	0.002	-0.224317	2.61164	2.21412	1.90111	0.699552	0.328836	0.393965
	579 : DENND4C DENN domain containing protein	IPI00100453,	STSLSALVR	26.78	Phospho (ST)	0.002000000.0	0.043	0.003	0.066	0.005	0.045	0.006	0.127	0.013	0.08	0.004	-0.659723	-0.261881	0.399445	0.842375	-1.11404	-0.426625	-0.664288
386	580 : SMARCC2 Isoform 2 of SWI/SNF-related matrix-associated actin-dependent regulator of chromatin subfamily C member 2	IPI00150057,	DMDEPSPVPNVEEVTLPK	29.33	Phospho (ST)	0.000002000000000000.0	0.034	0.003	0.035	0.003	0.047	0.006	0.052	0.005	0.026	0.002	-0.093879	0.732052	-0.289827	0.477159	0.244887	-0.751465	1.01935
	580 : SMARCC2 Isoform 2 of SWI/SNF-related matrix-associated actin-dependent regulator of chromatin subfamily C member 2	IPI00150057,	TLTDEVNSPDSDRR	30.028	Phospho (ST)	0.00000002000000.0	0.026	0.003	0.024	0.004	0.094	0.007	0.059	0.003	0.024	0.001	0.117695	2.29983	0.169925	1.23634	1.05311	-1.0499	2.12664
387	581 : ABCF1 Isoform 2 of ATP-binding cassette sub-family F member 1	IPI00013495,	LSVPTSDEEDEVPAPKPR	33.895	Phospho (ST)	0.000002000000000000.0	0.031	0.004	0.043	0.002	0.015	0.001	0.036	0.004	0.036	0.002	-0.514573	-1.23786	-0.093879	-0.327348	-0.92139	0.249749	-1.1488
	581 : ABCF1 Isoform 2 of ATP-binding cassette sub-family F member 1	IPI00013495,	KLSVPTSDEEDEVPAPKPR	28.717	3 Phospho (ST)	0.0020022000000000000.0	0.04	0.005	0.049	0.004	0.022	0.006	0.078	0.028	0	0	-0.336428	-0.821126	-9999	0.592636	-1.42275	-9999	9999
388	582 : CAD CAD protein	IPI00301263,	ASDPGLPAEEPK	54.888	Phospho (ST)	0.020000000000.0	0.091	0.004	0.114	0.002	0.087	0.007	0.144	0.006	0.233	0.017	-0.360305	-0.0709665	1.16736	0.244887	-0.327348	0.938098	-1.24127
	582 : CAD CAD protein	IPI00301263,	IHRASDPGLPAEEPK	37.383	Phospho (ST)	0.000020000000000.0	0.097	0.002	0.115	0.004	0.077	0.002	0.136	0.003	0.219	0.008	-0.302226	-0.284546	1.06143	0.149259	-0.444184	0.927517	-1.3474
	582 : CAD CAD protein	IPI00301263,	IHRASDPGLPAEEPK	28.49	Phospho (ST)	0.000020000000000.0	0.049	0.007	0.04	0.012	0.042	0.002	0.104	0.003	0.112	0.014	0.266637	0.385155	1.63831	1.30217	-0.926865	0.351628	-1.25498
389	583 : ARHGEF16 Isoform 2 of Rho guanine nucleotide exchange factor 16	IPI00328544,	SSSVPHPFQVTLLR	30.9	Phospho (ST)	0.02000000000000.0	0	0	0.043	0.002	0	0	0	0	0.033	0	-9999	-9999	-0.212568	-9999	NaN	9999	-9999
390	584 : MICAL1 Isoform 1 of NEDD9-interacting protein with calponin homology and LIM domains	IPI00157757,	LSSPERQR	26.17	Phospho (ST)	0.00200000.0	0.345	0.024	0.1	0.014	0.175	0.02	0.209	0.004	0.212	0.024	1.73725	1.10836	1.21971	0.972325	0.125651	0.263034	-0.114035
391	585 : KIAA1949 Isoform 1 of Uncharacterized protein KIAA1949	IPI00152853,	LSPGESAYQK	36.3	Phospho (ST)	0.0200000000.0	0.048	0.002	0.054	0.007	0	0	0	0	0.064	0.008	-0.207561	-9999	0.38405	-9999	NaN	9999	-9999
	585 : KIAA1949 Isoform 1 of Uncharacterized protein KIAA1949	IPI00152853,	RPSPGEMR	32.697	Phospho (ST)	0.00200000.0	0.051	0.005	0.054	0	0.044	0.007	0.132	0.019	0.05	0.001	-0.118727	0.00288251	0.0342157	1.19598	-1.20423	-1.14561	-0.0350469
392	586 : DHX9 146 kDa protein	IPI00742905,	GANLKDYYSR	25.15	Phospho (ST)	0.0000000020.0	0.09	0.015	0.09	0.002	0.053	0.007	0	0	0.054	0.005	-0.0454314	-0.440263	-0.599462	-9999	9999	9999	0.155749
393	588 : KIAA0368 KIAA0368 protein	IPI00157790,	NGPLPIPSEGSGFTK	26.12	Phospho (ST)	0.000000000000020.0	0.036	0.002	0.042	0.001	0	0	0	0	0	0	-0.279284	-9999	-9999	-9999	NaN	NaN	NaN
394	589 : RPL23A 60S ribosomal protein L23a	IPI00021266,	IRTSPTFR	32.99	Phospho (ST)	0.00000200.0	0.08	0.003	0.077	0.003	0.046	0.003	0	0	0.036	0.001	0.00575927	-0.434403	-0.954557	-9999	9999	9999	0.517024
395	59 : NUCKS1 Isoform 1 of Nuclear ubiquitous casein and cyclin-dependent kinases substrate	IPI00022145,	EMLMEDVGSEEEQEEEDEAPFQEK	62.617	Phospho (ST)	0.000000002000000000000000.0	0.048	0.002	0.039	0.001	0.06	0.003	0.018	0.002	0.035	0.003	0.254594	0.93885	-0.00723157	-1.17788	2.10668	1.1865	0.943359
	59 : NUCKS1 Isoform 1 of Nuclear ubiquitous casein and cyclin-dependent kinases substrate	IPI00022145,	VVDYSQFQESDDADEDYGR	84.218	Phospho (ST)	0.0000000002000000000.0	0.125	0.002	0.099	0	0.138	0.011	0.074	0.002	0.093	0.007	0.298658	0.792439	0.0426443	-0.500218	1.28214	0.557778	0.747602
396	590 : AAAS Aladin	IPI00024143,	FSPVLGR	27.17	Phospho (ST)	0.0200000.0	0.033	0.002	0.037	0.001	0.029	0.002	0.024	0.002	0	0	-0.231075	-0.0409718	-9999	-0.736966	0.686164	-9999	9999
397	591 : DST Isoform 10 of Bullous pemphigoid antigen 1, isoforms 6/9/10	IPI00015631,	AMVDSQQKSPVK	27.01	Phospho (ST)	0.000000002000.0	0.015	0.001	0.03	0.004	0	0	0	0	0.058	0.006	-1.05289	-9999	1.10903	-9999	NaN	9999	-9999
398	592 : MAP7D1 CDNA FLJ38620 fis, clone HEART2007767, weakly similar to Mus musculus E-MAP-115 protein	IPI00167009,	TPETLLPFAEAEAFLK	42.7	Phospho (ST)	0.2000000000000000.0	0.008	0	0.007	0.001	0.001	0	0.008	0.003	0	0	0.0922074	-2.12658	-9999	0.132248	-2.2723	-9999	9999
399	593 : ARHGEF5 108 kDa protein	IPI00457243,	GASPPISAIEEFSIIPEAPMR	30.62	Phospho (ST)	0.002000000000000000000.0	0.008	0.001	0.008	0.001	0	0	0	0	0	0	0.0100637	-9999	-9999	-9999	NaN	NaN	NaN
	593 : ARHGEF5 108 kDa protein	IPI00457243,	AEELSPAALSPSLEPIR	43.54	Phospho (ST)	0.00000000020000000.0	0.012	0.001	0.016	0	0	0	0	0	0	0	-0.50226	-9999	-9999	-9999	NaN	NaN	NaN
400	595 : FXR2 Fragile X mental retardation syndrome-related protein 2	IPI00016250,	AGYSTDESSSSSLHATR	31.64	2 Phospho (ST)	0.00000000002200000.0	0.069	0.004	0.086	0.006	0.076	0.004	0.065	0.009	0.064	0.005	-0.351074	0.129613	-0.291592	-0.492079	0.6107	0.214125	0.418999
	595 : FXR2 Fragile X mental retardation syndrome-related protein 2	IPI00016250,	AGYSTDESSSSSLHATR	52.32	2 Phospho (ST)	0.00022000000000000.0	0.069	0.004	0.086	0.006	0.076	0.004	0.065	0.009	0.064	0.005	-0.349235	0.130931	-0.293359	-0.490051	0.6107	0.211635	0.421156
	595 : FXR2 Fragile X mental retardation syndrome-related protein 2	IPI00016250,	AGYSTDESSSSSLHATR	32.91	Phospho (ST); Phospho (Y)	0.00302000000000000.0	0.069	0.004	0.086	0.005	0.077	0.003	0.066	0.01	0.061	0.002	-0.362158	0.132248	-0.37707	-0.481969	0.604071	0.120352	0.505891
401	597 : STK11IP LKB1 interacting protein	IPI00170934,	SPRPTGSDLLPGAPILSLR	45.39	Phospho (ST)	0.0000002000000000000.0	0.007	0.001	0.01	0.001	0.005	0	0.011	0	0.007	0.001	-0.545824	-0.77596	-0.341903	-0.0409718	-0.746616	-0.286304	-0.436354
402	598 : LOC441241 similar to vitamin K epoxide reductase complex, subunit 1-like 1	IPI00740468,	MATAVLLSVSVPR	27.17	Phospho (ST)	0.0000000002000.0	0.048	0.001	0.034	0.002	0.034	0.004	0	0	0.051	0.001	0.443607	0.304511	0.712816	-9999	9999	9999	-0.411195
	598 : LOC441241 similar to vitamin K epoxide reductase complex, subunit 1-like 1	IPI00740468,	MATAVLLSVSVPR	26.48	Phospho (ST)	0.0000000200000.0	0.048	0.001	0.034	0.002	0.034	0.004	0	0	0.051	0.001	0.442545	0.304511	0.712816	-9999	9999	9999	-0.411195
403	599 : GIT1 Isoform 1 of ARF GTPase-activating protein GIT1	IPI00384861,	SLSSPTDNLELSLR	38.287	Phospho (ST)	0.00020000000000.0	0.022	0.001	0.024	0.002	0.025	0.002	0	0	0	0	-0.179515	0.359521	-9999	-9999	9999	NaN	9999
404	60 : PGRMC2 Membrane-associated progesterone receptor component 2	IPI00005202,	LLKPGEEPSEYTDEEDTK	73.902	Phospho (ST)	0.000000000002000000.0	0.05	0.005	0.042	0	0.05	0	0	0	0.029	0.001	0.21661	0.570463	-0.39973	-9999	9999	9999	0.96643
	60 : PGRMC2 Membrane-associated progesterone receptor component 2	IPI00005202,	LLKPGEEPSEYTDEEDTKDHNKQD	56.594	Phospho (ST)	0.000000000002000000000000.0	0.207	0.008	0.216	0.009	0.218	0.016	0.146	0.004	0.174	0.006	-0.106249	0.319618	-0.177882	-0.650635	0.960512	0.489543	0.493647
	60 : PGRMC2 Membrane-associated progesterone receptor component 2	IPI00005202,	LLKPGEEPSEYTDEEDTKDHNK	51.699	Phospho (ST)	0.0000000000020000000000.0	0.129	0.02	0.131	0.013	0.115	0.009	0.076	0.003	0.083	0.004	-0.0740006	0.112367	-0.533242	-0.875672	0.97673	0.356144	0.643394
	60 : PGRMC2 Membrane-associated progesterone receptor component 2	IPI00005202,	LLKPGEEPSEYTDEEDTKDHNKQD	40.28	Phospho (ST)	0.000000002000000000000000.0	0.098	0.014	0.099	0.011	0.085	0.013	0.07	0.003	0.075	0.008	-0.0694519	0.0786098	-0.277534	-0.603841	0.672652	0.341417	0.353888
	60 : PGRMC2 Membrane-associated progesterone receptor component 2	IPI00005202,	LLKPGEEPSEYTDEEDTKDHNKQD	34.077	Phospho (ST)	0.000000000002000000000000.0	0.098	0.014	0.099	0.011	0.085	0.013	0.071	0.004	0.075	0.008	-0.0694519	0.077243	-0.281036	-0.586406	0.652601	0.320773	0.353888
	60 : PGRMC2 Membrane-associated progesterone receptor component 2	IPI00005202,	LLKPGEEPSEYTDEEDTK	67.13	Phospho (ST)	0.000000000002000000.0	0.045	0.002	0.034	0.001	0.033	0.002	0.021	0.001	0.02	0.002	0.345964	0.237564	-0.610433	-0.780909	1.00863	0.186501	0.844787
	60 : PGRMC2 Membrane-associated progesterone receptor component 2	IPI00005202,	LLKPGEEPSEYTDEEDTK	36.28	Phospho (ST)	0.000000002000000000.0	0.045	0.003	0.035	0	0.032	0.001	0.021	0.001	0.021	0.003	0.313826	0.204141	-0.625934	-0.795859	0.989139	0.185232	0.827006
405	600 : NAT12 N-acetyltransferase 12	IPI00219068,	SPAGGESATVAAK	42.98	Phospho (ST)	0.2000000000000.0	0.066	0.005	0.051	0.011	0.029	0.002	0	0	0.022	0.001	0.312665	-0.50226	-1.11092	-9999	9999	9999	0.605968
406	601 : ENSA Isoform 2 of Alpha-endosulfine	IPI00220797,	KSSLVTSK	33.701	2 Phospho (ST)	0.02000020.0	0.048	0.004	0.054	0.007	0.063	0.011	0.082	0.009	0.056	0.002	-0.215915	0.531069	0.182692	0.512985	0.0071955	-0.314733	0.344828
407	602 : MARK2 Isoform 7 of Serine/threonine-protein kinase MARK2	IPI00290158,	SRNSPLLER	25.35	Phospho (ST)	0.000200000.0	0.058	0.033	0.11	0.008	0.032	0.002	0.078	0.012	0.115	0.011	-0.96016	-1.486	0.197865	-0.58208	-0.913216	0.795767	-1.68501
408	603 : LMNB2 Lamin B2	IPI00009771,	LKLSPSPSSR	31.204	Phospho (ST)	0.0002000000.0	0.159	0.007	0.158	0.007	0.157	0.009	0.18	0.005	0.127	0.011	-0.0365259	0.297485	-0.182786	0.0908534	0.195348	-0.258425	0.477159
	603 : LMNB2 Lamin B2	IPI00009771,	LKLSPSPSSR	33.643	2 Phospho (ST)	0.0002020000.0	0	0	0.098	0.008	0.087	0.06	0.2	0.006	0.101	0.004	-9999	0.133564	0.181421	0.937344	-0.813499	-0.741783	-0.0499049
409	606 : WDR77 Methylosome protein 50	IPI00012202,	KETPPPLVPPAAR	25.3	Phospho (ST)	0.0020000000000.0	0.028	0.001	0.026	0.004	0.025	0.002	0.011	0.001	0.05	0.003	0.0840643	0.271426	1.09963	-1.32554	1.58688	2.44095	-0.831358
	606 : WDR77 Methylosome protein 50	IPI00012202,	KETPPPLVPPAAR	27.215	Phospho (ST)	0.0020000000000.0	0.192	0.015	0.151	0.02	0.109	0.022	0.058	0.004	0.19	0.019	0.306846	-0.166503	0.473008	-1.46594	1.28865	1.95345	-0.641604
410	609 : NIPBL Isoform 2 of Nipped-B-like protein	IPI00026466,	AITSLLGGGSPK	35.788	Phospho (ST)	0.000000000200.0	0.046	0.004	0.042	0.002	0.039	0.003	0.026	0.003	0.029	0.003	0.0908534	0.215368	-0.403542	-0.75877	0.962734	0.370722	0.614474
411	61 : C9orf78 Uncharacterized protein C9orf78	IPI00550191,	VGDTEKPEPERSPPNR	37.888	Phospho (ST)	0.0000000000020000.0	0.082	0.003	0.07	0.013	0.137	0.016	0.194	0.003	0.145	0.005	0.185232	1.28214	1.19409	1.38571	-0.114035	-0.176251	0.0854247
412	612 : SQSTM1 48 kDa protein	IPI00179473,	SRLTPVSPESSSTEEK	60.785	Phospho (ST)	0.0002000000000000.0	0.009	0.001	0.015	0.005	0.066	0.002	0.017	0.008	0.147	0.008	-0.878321	2.41603	3.39794	0.0538064	2.35078	3.35896	-0.985645
	612 : SQSTM1 48 kDa protein	IPI00179473,	SRLTPVSPESSSTEEK	67.305	Phospho (ST)	0.0002000000000000.0	0	0	0.012	0.003	0.094	0.01	0.035	0.004	0.193	0.022	-9999	3.3307	4.19369	1.5064	1.81394	2.70288	-0.865122
413	615 : KIAA1967 Isoform 2 of Protein KIAA1967	IPI00182757,	SVASNQSEMEFSSLQDMPK	70.7	Phospho (ST)	0.0002000000000000000.0	0.01	0.001	0	0	0.03	0.002	0.017	0.002	0.013	0.004	9999	9999	9999	9999	1.22033	-0.155213	1.3989
414	616 : DDX55 ATP-dependent RNA helicase DDX55	IPI00185361,	KREEGSDIEDEDMEELLNDTR	56.447	Phospho (ST)	0.000002000000000000000.0	0	0	0	0	0.028	0	0.025	0.004	0.009	0.002	NaN	9999	9999	9999	0.57918	-1.22095	1.82253
415	617 : SIN3A Paired amphipathic helix protein Sin3a	IPI00170596,	GDLSDVEEEEEEEMDVDEATGAVK	112.147	Phospho (ST)	0.000200000000000000000000.0	0.012	0.001	0.009	0	0.032	0.002	0.024	0.002	0.013	0	0.289244	2.11137	0.60027	1.32423	0.776525	-0.708396	1.50792
416	618 : CPD Carboxypeptidase D precursor	IPI00027078,	SLLSHEFQDETDTEEETLYSSK	50.19	2 Phospho (ST)	0.0000000000202000000000.0	0	0	0	0	0.026	0.005	0	0	0.011	0.002	NaN	9999	9999	NaN	9999	9999	1.38736
417	619 : CDC23 cell division cycle protein 23	IPI00005822,	RVSPLNLSSVTP	29.28	Phospho (ST)	0.002000000000.0	0.029	0.001	0.03	0.001	0.056	0.005	0.029	0.001	0	0	-0.0846703	1.21412	-9999	-0.153607	1.35783	-9999	9999
418	62 : EDC4 Isoform 1 of Enhancer of mRNA-decapping protein 4	IPI00376317,	TRSPDVISSASTALSQDIPEIASEALSR	77.741	Phospho (ST)	0.0020000000000000000000000000.0	0.071	0.003	0.056	0.006	0.061	0.004	0.151	0.022	0.098	0.011	0.280956	0.41684	0.934328	1.33571	-0.929611	-0.384584	-0.520769
	62 : EDC4 Isoform 1 of Enhancer of mRNA-decapping protein 4	IPI00376317,	TRSPDVISSASTALSQDIPEIASEALSR	58.29	Phospho (ST)	0.0000000200000000000000000000.0	0.071	0.003	0.056	0.006	0.061	0.004	0.151	0.022	0.098	0.011	0.27858	0.413594	0.930548	1.33113	-0.929611	-0.384584	-0.520769
	62 : EDC4 Isoform 1 of Enhancer of mRNA-decapping protein 4	IPI00376317,	TRSPDVISSASTALSQDIPEIASEALSR	38.115	Phospho (ST)	0.0020000000000000000000000000.0	0.011	0	0.008	0.001	0.007	0	0.031	0.006	0.013	0.002	0.350497	0.00432161	0.757877	1.78325	-1.79086	-1.01159	-0.756331
	62 : EDC4 Isoform 1 of Enhancer of mRNA-decapping protein 4	IPI00376317,	TRSPDVISSASTALSQDIPEIASEALSR	25.775	Phospho (ST)	0.0000000000000020000000000000.0	0.011	0	0.008	0.001	0.007	0	0.031	0.006	0.013	0.002	0.348232	0.00432161	0.757023	1.78241	-1.79086	-1.01159	-0.756331
419	621 : ATP2B1 Isoform D of Plasma membrane calcium-transporting ATPase 1	IPI00021695,	SATSSSPGSPLHSLETSL	34.11	Phospho (ST)	0.000000000000000020.0	0	0	0	0	0.051	0.002	0.014	0	0.016	0.001	NaN	9999	9999	9999	2.24215	0.464668	1.80074
420	622 : FAM44A CDNA: FLJ22312 fis, clone HRC05210 (Fragment)	IPI00788739,	DKDVTLSPVK	34.443	Phospho (ST)	0.0000002000.0	0.123	0.001	0.135	0.011	0.047	0.004	0.067	0.001	0.058	0.003	-0.172994	-1.2109	-1.09234	-1.1016	-0.118727	0.0257376	-0.121863
	622 : FAM44A CDNA: FLJ22312 fis, clone HRC05210 (Fragment)	IPI00788739,	DKDVTLSPVK	26.5	Phospho (ST)	0.0000200000.0	0.123	0.001	0.134	0.011	0.047	0.004	0.067	0.001	0.057	0.003	-0.172994	-1.21424	-1.09542	-1.1016	-0.121863	0.0214797	-0.121863
421	626 : PARP4 Poly [ADP-ribose] polymerase 4	IPI00296909,	AHSPASLSFASYR	36.56	Phospho (ST)	0.0020000000000.0	0	0	0	0	0.03	0.002	0.043	0	0	0	NaN	9999	NaN	9999	-0.12658	-9999	9999
422	627 : TP53I11 Hypothetical protein (Fragment)	IPI00017842,	KHSQTDLVSR	27.5	Phospho (ST)	0.0020000000.0	0	0	0	0	0.044	0.001	0	0	0.017	0	NaN	9999	9999	NaN	9999	9999	1.5509
	628,757,	IPI00029769,IPI00298625,	VIEDNEYTAR	38.9	Phospho (Y)	0.0000003000.0	0	0	0	0	0.062	0.003	0	0	0.059	0.063	NaN	9999	9999	NaN	9999	9999	0.250962
423	629 : MYEF2 Isoform 4 of Myelin expression factor 2	IPI00292940,	AEVPGATGGDSPHLQPAEPPGEPR	46.93	Phospho (ST)	0.000000000020000000000000.0	0.013	0.006	0.013	0.006	0.07	0.007	0.135	0.008	0.026	0.002	-0.0573917	2.72683	1.12499	3.27158	-0.556393	-2.13289	1.59884
	629 : MYEF2 Isoform 4 of Myelin expression factor 2	IPI00292940,	AEVPGATGGDSPHLQPAEPPGEPR	71.675	Phospho (ST)	0.000000000020000000000000.0	0.007	0.003	0.008	0.001	0.027	0.003	0.062	0	0.007	0.002	-0.106249	2.11503	-0.0380063	2.92182	-0.818579	-2.94342	2.14926
424	633 : CAMSAP1 Calmodulin-regulated spectrin-associated protein 1 (Fragment)	IPI00395444,	APVHFVEPLSPTGVAGHR	43.02	Phospho (ST)	0.000000000200000000.0	0.019	0.001	0.014	0.002	0.015	0	0.036	0.002	0.038	0.002	0.478195	0.465713	1.62293	1.33743	-0.880976	0.301002	-1.15843
425	634 : SAPS3 Isoform 4 of SAPS domain family member 3	IPI00019540,	IQQFDDGGSDEEDIWEEK	57.221	Phospho (ST)	0.000000002000000000.0	0.036	0	0.037	0.001	0.061	0.005	0.037	0	0.069	0.004	-0.0831412	1.03703	1.02503	-0.101598	1.12763	1.14143	0.00863031
426	636 : BCL2L13 Isoform 2 of Bcl-2-like 13 protein	IPI00011635,	SSPATSLFVELDEEEVK	42.768	Phospho (ST)	0.02000000000000000.0	0.005	0.001	0	0	0.029	0.003	0.023	0.003	0.031	0.001	9999	9999	9999	9999	0.762987	0.682573	0.102994
	636 : BCL2L13 Isoform 2 of Bcl-2-like 13 protein	IPI00011635,	SSPATSLFVELDEEEVK	42.7	Phospho (ST)	0.00002000000000000.0	0.004	0	0	0	0.029	0.003	0.023	0.002	0.031	0.001	9999	9999	9999	9999	0.732052	0.650765	0.104337
427	637 : PRR12 similar to CG17233-PA, isoform A isoform 2	IPI00738937,	TEDEEFLIQHLLQAPSPPR	32.027	Phospho (ST)	0.0000000000000002000.0	0.008	0.002	0.007	0.001	0.022	0.005	0.007	0	0.027	0.001	0.123004	1.95159	2.05901	-0.161653	2.10266	2.23603	-0.110916
428	638 : DIDO1 Isoform 1 of Death-inducer obliterator 1	IPI00249982,	SPPEGDTTLFLSR	56.053	Phospho (ST)	0.2000000000000.0	0	0	0	0	0.056	0.007	0.056	0.003	0	0	NaN	9999	NaN	9999	0.374066	-9999	9999
429	64 : USP15 Isoform 1 of Ubiquitin carboxyl-terminal hydrolase 15	IPI00000728,	SPGASNFSTLPK	44.288	Phospho (ST)	0.200000000000.0	0.044	0.001	0.05	0.002	0.021	0.016	0.041	0.001	0.048	0.002	-0.209228	-0.946194	0.0799754	-0.37707	-0.579922	0.471968	-1.02915
430	640 : FDPS Farnesyl diphosphate synthase	IPI00101405,	WLGSLR	27.09	Phospho (ST)	0.000200.0	0.456	0.018	0.598	0.042	0.198	0.009	0.048	0.002	0.195	0.039	-0.438307	-1.29336	-1.486	-3.73697	2.43643	2.26903	0.190299
431	643 : MID1 Isoform 1 of Midline-1	IPI00029324,	ASVSGPNSPSETR	50.213	Phospho (ST)	0.0000000200000.0	0.014	0.001	0.015	0.004	0.053	0.002	0	0	0.047	0.004	-0.0954196	2.13849	1.79327	-9999	9999	9999	0.342555
432	646 : CNOT2 Isoform 1 of CCR4-NOT transcription complex subunit 2	IPI00005011,	TNSMSSSGLGSPNR	63.723	Phospho (ST)	0.00000000002000.0	0	0	0	0	0.039	0	0	0	0.008	0.002	NaN	9999	9999	NaN	9999	9999	2.5472
433	647 : HTATSF1 HIV Tat-specific factor 1	IPI00013788,	DLDEEGSEKELHENVLDK	55.913	Phospho (ST)	0.000000200000000000.0	0.015	0.001	0.016	0.002	0.045	0.003	0	0	0	0	-0.174621	1.77737	-9999	-9999	9999	NaN	9999
	647 : HTATSF1 HIV Tat-specific factor 1	IPI00013788,	LFEESDDKEDEDADGKEVEDADEK	74.117	Phospho (ST)	0.000020000000000000000000.0	0.055	0.004	0.055	0.004	0.108	0.002	0.044	0.003	0.056	0.002	-0.0439433	1.28983	0.16092	-0.415037	1.6951	0.592636	1.12565
434	648 : HS1BP3 CDNA FLJ14249 fis, clone OVARC1001200, weakly similar to Mus musculus HS1 binding protein 3	IPI00008253,	GEDAEESLEEEEALDPLGIMR	57.818	Phospho (ST)	0.000000200000000000000.0	0.018	0.003	0.015	0.001	0.031	0.003	0.017	0.003	0.011	0.003	0.261832	1.41684	-0.284546	0.125651	1.28036	-0.394032	1.69733
435	65 : HSP90AB1 85 kDa protein	IPI00334775,	IEDVGSDEEDDSGKDKK	64.583	Phospho (ST)	0.00000200000000000.0	0.237	0.012	0.229	0.022	0.26	0.016	0.294	0.001	0.289	0.009	0	0.488515	0.466758	0.266637	0.211635	0.215368	0.0186342
	65 : HSP90AB1 85 kDa protein	IPI00334775,	IEDVGSDEEDDSGKDKK	64.639	Phospho (ST)	0.00000200000000000.0	0.053	0.002	0.044	0.009	0.057	0.001	0.082	0.002	0.071	0.007	0.240009	0.699552	0.835116	0.823749	-0.136062	0.0271541	-0.139236
	65 : HSP90AB1 85 kDa protein	IPI00334775,	EKEISDDEAEEEK	59.215	Phospho (ST)	0.0000200000000.0	0.04	0.001	0.03	0.001	0.044	0.001	0.046	0.005	0.038	0.003	0.40163	0.885965	0.515006	0.549916	0.325386	-0.018878	0.367371
	65 : HSP90AB1 85 kDa protein	IPI00334775,	IEDVGSDEEDDSGK	45.163	Phospho (ST)	0.00000200000000.0	0.216	0.009	0.233	0.014	0.223	0.013	0.235	0.008	0.192	0.013	-0.153607	0.246104	-0.142417	-0.0785637	0.313826	-0.0484122	0.385155
	65 : HSP90AB1 85 kDa protein	IPI00334775,	IEDVGSDEEDDSGKDK	45.919	Phospho (ST)	0.0000020000000000.0	0.04	0.006	0.071	0.007	0.081	0.011	0.085	0.01	0.069	0.002	-0.854649	0.507921	0.0935602	0.180148	0.317304	-0.0709665	0.411426
	65 : HSP90AB1 85 kDa protein	IPI00334775,	IEDVGSDEEDDSGKDK	95.697	Phospho (ST)	0.0000020000000000.0	0.271	0.021	0.274	0.021	0.254	0.012	0.334	0.009	0.259	0.017	-0.0603973	0.199123	0.0551957	0.194087	-0.00578235	-0.125006	0.141433
436	650 : TOP2A 183 kDa protein	IPI00178667,	SVVSDLEADDVK	48.685	Phospho (ST)	0.000200000000.0	0.009	0.002	0	0	0.042	0	0.047	0.005	0.017	0.002	9999	9999	9999	9999	0.244887	-1.17788	1.44573
437	651 : ATXN2 140 kDa protein	IPI00180154,	TSPSGGTWSSVVSGVPR	57.3	Phospho (ST)	0.00020000000000000.0	0.014	0.001	0.015	0	0.035	0.004	0.025	0.001	0.025	0.004	-0.227692	1.50386	0.832688	0.623867	0.869477	0.22404	0.668119
	651 : ATXN2 140 kDa protein	IPI00180154,	TSPSGGTWSSVVSGVPR	45.188	Phospho (ST)	0.02000000000000000.0	0.014	0.001	0.015	0	0.035	0.004	0.026	0.001	0.025	0.004	-0.224317	1.50944	0.835116	0.659011	0.839153	0.191563	0.67084
	651 : ATXN2 140 kDa protein	IPI00180154,	ENIKPNETSPSFSK	36.914	Phospho (ST)	0.00000000200000.0	0.033	0.001	0.028	0.004	0.057	0.002	0.055	0.009	0.035	0.016	0.226509	1.34483	0.489543	0.893751	0.440421	-0.388355	0.851999
438	652 : MORC2 MORC family CW-type zinc finger protein 2	IPI00455518,	SPPLPAVIR	37.16	Phospho (ST)	0.200000000.0	0.019	0.017	0.026	0.013	0	0	0.039	0.026	0.012	0.001	-0.475936	-9999	-0.940645	0.510962	-9999	-1.4344	-9999
439	653 : LIG3 ligase III, DNA, ATP-dependent isoform beta precursor	IPI00000156,	LTTTGQVTSPVK	40.815	Phospho (ST)	0.000000002000.0	0.517	0.018	0.425	0.019	0.049	0.005	0	0	0.122	0.109	0.23634	-2.79586	-1.662	-9999	9999	9999	-1.13924
440	655 : KIF23 Isoform 2 of Kinesin-like protein KIF23	IPI00293884,	SVSPSPVPLLFQPDQNAPPIR	55.555	Phospho (ST)	0.200000000000000000000.0	0.011	0.001	0.006	0.001	0.017	0.003	0.011	0.001	0.06	0.002	0.697774	1.73205	3.36541	0.654436	1.06695	2.7264	-1.63487
	655 : KIF23 Isoform 2 of Kinesin-like protein KIF23	IPI00293884,	SVSPSPVPLLFQPDQNAPPIR	60.543	Phospho (ST)	0.002000000000000000000.0	0.01	0.001	0.006	0.001	0.017	0.003	0.011	0	0.06	0.002	0.60027	1.72901	3.36429	0.679874	1.03844	2.69977	-1.63935
441	656 : PLEKHA5 Isoform 1 of Pleckstrin homology domain-containing family A member 5	IPI00029515,	AKSPTPESSTIASYVTLR	48.417	Phospho (ST)	0.000000020000000000.0	0.018	0.011	0.025	0.003	0.041	0.005	0.027	0.004	0.047	0.004	-0.494109	1.0072	1.05172	0.0328061	0.963474	1.03422	-0.0484122
	656 : PLEKHA5 Isoform 1 of Pleckstrin homology domain-containing family A member 5	IPI00029515,	AKSPTPESSTIASYVTLR	40.6	Phospho (ST)	0.000020000000000000.0	0.019	0.011	0.025	0.003	0.041	0.004	0.027	0.004	0.047	0.004	-0.452057	1.00648	1.04893	0.0342157	0.961994	1.03069	-0.0454314
	656 : PLEKHA5 Isoform 1 of Pleckstrin homology domain-containing family A member 5	IPI00029515,	AKSPTPESSTIASYVTLR	31.553	Phospho (ST)	0.002000000000000000.0	0.021	0.003	0.017	0.002	0.026	0.003	0.025	0.001	0.042	0.004	0.263034	0.956057	1.47508	0.470927	0.474047	1.01935	-0.522841
	656 : PLEKHA5 Isoform 1 of Pleckstrin homology domain-containing family A member 5	IPI00029515,	AKSPTPESSTIASYVTLR	51.17	Phospho (ST)	0.000020000000000000.0	0.021	0.003	0.017	0.002	0.026	0.002	0.025	0.001	0.042	0.004	0.280956	0.964214	1.4756	0.473008	0.481299	1.01792	-0.514573
	657 : WDR79 WD repeat protein 79	IPI00306087,	VFPEPTESGDEGEELGLPLLSTR	37.333	Phospho (ST)	0.00000002000000000000000.0	0.023	0.002	0.021	0.002	0.051	0.002	0.059	0.003	0.033	0.002	0.0908534	1.62901	0.80653	1.43242	0.186501	-0.610433	0.819668
442	657 : WDR79 WD repeat protein 79	IPI00306087,	VFPEPTESGDEGEELGLPLLSTR	46.327	Phospho (ST)	0.00000200000000000000000.0	0.023	0.003	0.021	0.002	0.051	0.002	0.059	0.003	0.032	0.002	0.145351	1.62994	0.753605	1.43296	0.186501	-0.664288	0.872632
443	658 : EPB41L1 Isoform 1 of Band 4.1-like protein 1	IPI00024062,	SLSPIIGK	26.853	Phospho (ST)	0.00200000.0	0	0	0	0	0.088	0.01	0	0	0.009	0.001	NaN	9999	9999	NaN	9999	9999	3.48723
	658 : EPB41L1 Isoform 1 of Band 4.1-like protein 1	IPI00024062,	SDSDTEGLLFSR	32.52	Phospho (ST)	0.002000000000.0	0.102	0.055	0.072	0.03	0.027	0.002	0.067	0.035	0.261	0.012	0.45628	-1.09542	1.99204	-0.186065	-0.92139	2.19251	-3.09542
444	659 : GPRC5A Retinoic acid-induced protein 3	IPI00022624,	AHAWPSPYKDYEVK	55.673	Phospho (Y)	0.00000003000000.0	0	0	0.01	0.002	0.099	0.007	0	0	0.005	0.001	-9999	3.66164	-0.915936	-9999	9999	9999	4.57489
445	66 : DNAJC5 Isoform 2 of DnaJ homolog subfamily C member 5	IPI00023780,	SLSTSGESLYHVLGLDK	76.24	Phospho (ST)	0.00020000000000000.0	0.094	0.01	0.132	0.026	0.052	0.003	0.029	0.017	0.102	0.023	-0.54372	-1.0499	-0.242977	-2.29336	1.23511	2.06729	-0.808437
	66 : DNAJC5 Isoform 2 of DnaJ homolog subfamily C member 5	IPI00023780,	SLSTSGESLYHVLGLDK	75.938	Phospho (ST)	0.00002000000000000.0	0.094	0.01	0.133	0.027	0.052	0.003	0.029	0.017	0.101	0.023	-0.552156	-1.05889	-0.2567	-2.30757	1.23756	2.06385	-0.803393
	66 : DNAJC5 Isoform 2 of DnaJ homolog subfamily C member 5	IPI00023780,	SLSTSGESLYHVLGLDK	56.52	Phospho (ST)	0.20000000000000000.0	0.094	0.01	0.133	0.027	0.052	0.003	0.029	0.017	0.101	0.023	-0.552156	-1.05889	-0.258425	-2.30757	1.2345	2.06212	-0.803393
	66 : DNAJC5 Isoform 2 of DnaJ homolog subfamily C member 5	IPI00023780,	SLSTSGESLYHVLGLDK	50.857	Phospho (ST)	0.00200000000000000.0	0.094	0.009	0.133	0.027	0.052	0.003	0.044	0.007	0.101	0.023	-0.547932	-1.06492	-0.261881	-1.67577	0.602172	1.43082	-0.805913
	66 : DNAJC5 Isoform 2 of DnaJ homolog subfamily C member 5	IPI00023780,	SLSTSGESLYHVLGLDK	113.871	Phospho (ST)	0.00200000000000000.0	0.496	0.018	0.457	0.032	0.219	0.037	0.258	0.022	0.273	0.024	0.0703893	-0.753896	-0.608232	-0.91866	0.153157	0.324235	-0.148801
	66 : DNAJC5 Isoform 2 of DnaJ homolog subfamily C member 5	IPI00023780,	SLSTSGESLYHVLGLDK	66.73	Phospho (ST)	0.00020000000000000.0	0.496	0.018	0.465	0.036	0.22	0.036	0.259	0.022	0.273	0.024	0.0482362	-0.771027	-0.630394	-0.937878	0.155749	0.320773	-0.142417
446	661 : APIP Isoform 2 of APAF1-interacting protein	IPI00449162,	DISGPSPSKK	41.683	Phospho (ST)	0.0000020000.0	0	0	0	0	0.055	0.007	0.167	0.007	0.057	0.004	NaN	9999	9999	9999	-1.21424	-1.32193	0.129613
447	662 : NFIC Isoform 4 of Nuclear factor 1 C-type	IPI00029795,	NWTEDMEGGISSPVKK	29.34	Phospho (ST)	0.0000000000020000.0	0.025	0.008	0.021	0.002	0.033	0	0.027	0.003	0	0	0.191563	0.946357	-9999	0.258217	0.67717	-9999	9999
448	663 : PTOV1 Prostate tumor overexpressed gene 1 protein	IPI00010118,	SRSWPASPR	27.243	Phospho (ST)	0.002000000.0	0	0	0	0	0.038	0	0	0	0.046	0.001	NaN	9999	9999	NaN	9999	9999	-0.107803
449	664 : RBM14;TMEM137 Isoform 1 of RNA-binding protein 14	IPI00013174,	QPTPPFFGR	35.981	Phospho (ST)	0.002000000.0	0.052	0.005	0.053	0	0.196	0.02	0.247	0.004	0.289	0.018	-0.0528949	2.20101	2.59	2.13586	0.0551957	0.469886	-0.392137
450	666 : CCNY Isoform 2 of Cyclin fold protein 1	IPI00334743,	SASADNLTLPR	63.96	Phospho (ST)	0.00200000000.0	0.078	0.004	0	0	0.054	0.003	0.058	0.003	0.051	0.003	9999	9999	9999	9999	0.284514	0.0579701	0.249749
451	667 : KIAA1618 Isoform 3 of Protein ALO17	IPI00218094,	EDQEAAELLSEPEEESER	31.78	Phospho (ST)	0.000000000200000000.0	0.012	0.001	0.017	0.001	0.033	0.001	0	0	0	0	-0.529073	1.30334	-9999	-9999	9999	NaN	9999
452	668 : PPM1H Protein phosphatase 1H	IPI00736251,	SSLPNGEGLQLK	45.09	Phospho (ST)	0.020000000000.0	0.02	0.002	0.02	0	0.032	0.002	0	0	0.038	0.002	-0.013043	0.996389	1.04893	-9999	9999	9999	-0.0558912
453	67 : TNRC15 150 kDa protein	IPI00169434,	ALSSGGSITSPPLSPALPK	26.46	Phospho (ST)	0.0000000002000000000.0	0.035	0.002	0	0	0.022	0.003	0.075	0.049	0.006	0.005	9999	9999	9999	9999	-1.39214	-3.33643	1.97085
454	670 : IGF2BP1 Insulin-like growth factor 2 mRNA-binding protein 1	IPI00008557,	QGSPVAAGAPAK	93.694	Phospho (ST)	0.002000000000.0	0	0	0	0	0.25	0.032	0.339	0.008	0.253	0.02	NaN	9999	9999	9999	-0.0543923	-0.179515	0.146655
455	671 : SLC9A3R1 Ezrin-radixin-moesin-binding phosphoprotein 50	IPI00003527,	EALAEAALESPRPALVR	66.63	Phospho (ST)	0.00000000020000000.0	0	0	0	0	0.022	0.002	0.026	0.002	0.024	0.002	NaN	9999	9999	9999	0.112367	0.0840643	0.051024
456	673 : THUMPD1 Hypothetical protein DKFZp686C1054	IPI00465054,	FTDKDQQPSGSEGEDDDAEAALKK	61.753	2 Phospho (ST)	0.000000002020000000000000.0	0.058	0.001	0.061	0.004	0.071	0.002	0.046	0.004	0.048	0.004	-0.139236	0.504875	-0.210897	-0.506353	1	0.31034	0.712816
457	675 : SSRP1 FACT complex subunit SSRP1	IPI00005154,	EGMNPSYDEYADSDEDQHDAYLER	63.713	Oxidation (M); Phospho (ST)	0.001000000000200000000000.0	0.032	0.001	0	0	0.102	0.011	0.047	0.003	0.044	0.004	9999	9999	9999	9999	1.49518	0.123004	1.39506
	675 : SSRP1 FACT complex subunit SSRP1	IPI00005154,	EGMNPSYDEYADSDEDQHDAYLER	59.027	Phospho (ST)	0.000000000000200000000000.0	0.034	0.005	0	0	0.146	0.014	0.071	0.003	0.042	0.003	9999	9999	9999	9999	1.41954	-0.510457	1.95196
458	676 : BAIAP2L1 Brain-specific angiogenesis inhibitor 1-associated protein 2-like protein 1	IPI00179326,	TPASTPVSGTPQASPMIER	64.34	Oxidation (M); Phospho (ST)	0.0000000000000201000.0	0	0	0.004	0	0.013	0.001	0.013	0.001	0.06	0.002	-9999	1.8984	3.88616	1.44996	0.438293	2.45154	-1.9885
	676 : BAIAP2L1 Brain-specific angiogenesis inhibitor 1-associated protein 2-like protein 1	IPI00179326,	TPASTPVSGTPQASPMIER	65.558	Phospho (ST)	0.0000000000000200000.0	0.006	0.002	0.01	0.001	0.03	0.002	0.039	0.002	0.099	0.011	-0.905088	1.8524	3.38764	1.81517	0.0271541	1.58785	-1.53952
459	678 : JARID1A Jumonji/ARID domain-containing protein 1A	IPI00021363,	DLDLEPLSDLEEGLEETR	35.09	Phospho (ST)	0.000000020000000000.0	0.004	0.001	0	0	0.007	0	0.009	0.002	0	0	9999	9999	NaN	9999	0.00575927	-9999	9999
	678 : JARID1A Jumonji/ARID domain-containing protein 1A	IPI00021363,	DLDLEPLSDLEEGLEETR	25.86	Phospho (ST)	0.000000000000000020.0	0.003	0.001	0	0	0.007	0.001	0.009	0.002	0	0	9999	9999	NaN	9999	-0.018878	-9999	9999
460	679 : SMARCC1 SWI/SNF-related matrix-associated actin-dependent regulator of chromatin subfamily C member 1	IPI00234252,	KHSPSPPPPTPTESR	36.743	2 Phospho (ST)	0.002020000000000.0	0.082	0.008	0.079	0.014	0	0	0.313	0.005	0.197	0.011	0.00863031	-9999	1.4526	1.88986	-9999	-0.422752	-9999
461	68 : PGK1 Phosphoglycerate kinase 1	IPI00169383,	ALESPERPFLAILGGAK	50.494	Phospho (ST)	0.00020000000000000.0	0.024	0.003	0.031	0.005	0.019	0.001	0.03	0.003	0.012	0.001	-0.428566	-0.424688	-1.2863	-0.155213	-0.279284	-1.11404	0.858379
	68 : PGK1 Phosphoglycerate kinase 1	IPI00169383,	ALESPERPFLAILGGAK	41.129	Phospho (ST)	0.00020000000000000.0	0.068	0.003	0.065	0.001	0.038	0	0.087	0.003	0.024	0.001	0.0271541	-0.471929	-1.27579	0.331132	-0.813499	-1.59074	0.800745
462	681 : GTF2F1 Transcription initiation factor IIF subunit alpha	IPI00017450,	GNSRPGTPSAEGGSTSSTLR	65.087	2 Phospho (ST)	0.00000020200000000000.0	0	0	0	0	0.016	0.002	0.036	0.001	0.029	0	NaN	9999	9999	9999	-0.753896	-0.0816138	-0.650635
	681 : GTF2F1 Transcription initiation factor IIF subunit alpha	IPI00017450,	GNSRPGTPSAEGGSTSSTLR	40.478	2 Phospho (ST)	0.00200020000000000000.0	0	0	0	0	0.016	0.002	0.036	0.001	0.029	0	NaN	9999	9999	9999	-0.756331	-0.086201	-0.648372
463	687 : SMC4 Isoform 2 of Structural maintenance of chromosomes protein 4	IPI00328298,	TESPATAAETASEELDNR	101.931	Phospho (ST)	0.002000000000000000.0	0.029	0.004	0.023	0.001	0.079	0.01	0.078	0.002	0.086	0.006	0.296311	2.06901	2.03245	1.66357	0.395063	0.385155	0.0328061
464	689 : KPNA3 Importin alpha-3 subunit	IPI00299033,	NVPQEESLEDSDVDADFK	35.227	Phospho (ST)	0.000000000020000000.0	0.041	0.001	0.042	0.001	0.04	0.002	0.03	0.005	0.051	0.005	-0.0709665	0.240009	0.399445	-0.567041	0.795767	0.981853	-0.163268
465	69 : CCDC86 Coiled-coil domain-containing protein 86	IPI00012199,	LGGLRPESPESLTSVSR	65.296	Phospho (ST)	0.00000002000000000.0	0.034	0.002	0.038	0.008	0.017	0.004	0.066	0.005	0.042	0.003	-0.189351	-0.821126	0.303342	0.711054	-1.54372	-0.392137	-1.12973
	69 : CCDC86 Coiled-coil domain-containing protein 86	IPI00012199,	AGLGSPERPPK	33.76	Phospho (ST)	0.00002000000.0	0.097	0.071	0.169	0.016	0.051	0.005	0.168	0.007	0.101	0.008	-0.83908	-1.42663	-0.608232	-0.100051	-1.33643	-0.492079	-0.821126
	69 : CCDC86 Coiled-coil domain-containing protein 86	IPI00012199,	ALVEFESNPEETREPGSPPSVQR	47.76	Phospho (ST)	0.00000000000200000000000.0	0.067	0.004	0.062	0.005	0.027	0	0.099	0.001	0.054	0.007	0.0690147	-0.878321	-0.0603973	0.57628	-1.46594	-0.621488	-0.818579
	69 : CCDC86 Coiled-coil domain-containing protein 86	IPI00012199,	ALVEFESNPEETREPGSPPSVQR	45.427	Phospho (ST)	0.00000000000000002000000.0	0.067	0.004	0.062	0.005	0.027	0	0.101	0.004	0.054	0.007	0.0690147	-0.878321	-0.0603973	0.607863	-1.49818	-0.652901	-0.821126
	69 : CCDC86 Coiled-coil domain-containing protein 86	IPI00012199,	LGGLRPESPESLTSVSR	47.178	Phospho (ST)	0.00000002000000000.0	0.107	0.002	0.103	0.001	0.028	0.007	0.191	0.002	0.075	0.006	0.0100637	-1.58641	-0.316528	0.805705	-2.40354	-1.1078	-1.27579
466	691 : RBMX2 RNA-binding motif protein, X-linked 2	IPI00032597,	EVQAEQPSSSSPR	25.11	Phospho (ST)	0.0000000000200.0	0.028	0.002	0.021	0.005	0.05	0.005	0.077	0.011	0.043	0.003	0.339137	1.53605	1.13291	1.76893	-0.242977	-0.621488	0.399445
467	693 : XRN2 Isoform 1 of 5'-3' exoribonuclease 2	IPI00100151,	NSPGSQVASNPR	69.703	Phospho (ST)	0.020000000000.0	0.01	0.002	0.014	0.001	0.118	0.01	0	0	0.079	0.003	-0.588574	3.38722	2.64224	-9999	9999	9999	0.741575
468	694 : EDD1 E3 ubiquitin-protein ligase EDD1	IPI00026320,	RISQSQPVR	27.938	Phospho (ST)	0.002000000.0	0.066	0.002	0.087	0.015	0	0	0.037	0.003	0.042	0.002	-0.456009	-9999	-0.910502	-1.32916	-9999	0.434028	-9999
469	695 : CXYorf3 Isoform 1 of Protein XE7	IPI00024024,	VVPEDGSPEKR	33.14	Phospho (ST)	0.00000020000.0	0.048	0.003	0.046	0.01	0	0	0.055	0	0	0	0.0313952	-9999	-9999	0.176323	-9999	-9999	NaN
470	696 : PLA2G4A Cytosolic phospholipase A2	IPI00026108,	HIVSNDSSDSDDESHEPK	91.507	Phospho (ST)	0.000000000200000000.0	0	0	0	0	0.124	0.011	0	0	0.047	0.004	NaN	9999	9999	NaN	9999	9999	1.57628
471	698 : SH3KBP1 Isoform 1 of SH3 domain-containing kinase-binding protein 1	IPI00294962,	ANSPSLFGTEGKPK	41.42	Phospho (ST)	0.00200000000000.0	0.08	0.002	0.048	0.003	0.055	0.008	0.089	0.025	0.085	0.012	0.675364	0.491597	0.950842	0.78157	-0.300448	0.183963	-0.461959
472	699 : CTR9 136 kDa protein	IPI00005625,	GGEFDEFVNDDTDDDLPISK	60.986	Phospho (ST)	0.00000000000200000000.0	0.023	0.007	0.017	0.004	0.049	0.006	0.015	0	0.031	0	0.382944	1.8339	0.991318	-0.222633	2.04544	1.22836	0.83996
	699 : CTR9 136 kDa protein	IPI00005625,	KGGEFDEFVNDDTDDDLPISK	51.88	Phospho (ST)	0.000000000000200000000.0	0.007	0.002	0.007	0	0.022	0.004	0.01	0.001	0.015	0.002	0.0114956	2.00863	1.28096	0.496718	1.50182	0.799916	0.725087
473	7 : PLEC1 Isoform 4 of Plectin-1	IPI00398779,	TQLASWSDPTEETGPVAGILDTETLEK	44.35	Phospho (ST)	0.000000200000000000000000000.0	0.017	0.004	0.02	0.002	0	0	0	0	0	0	-0.260152	-9999	-9999	-9999	NaN	NaN	NaN
	7 : PLEC1 Isoform 4 of Plectin-1	IPI00398779,	TQLASWSDPTEETGPVAGILDTETLEK	86.06	Phospho (ST)	0.000000000000200000000000000.0	0.017	0.004	0.019	0.002	0	0	0	0	0	0	-0.265345	-9999	-9999	-9999	NaN	NaN	NaN
	7 : PLEC1 Isoform 4 of Plectin-1	IPI00398779,	TQLASWSDPTEETGPVAGILDTETLEK	63.283	Phospho (ST)	0.000020000000000000000000000.0	0.017	0.004	0.02	0.002	0	0	0	0	0	0	-0.270556	-9999	-9999	-9999	NaN	NaN	NaN
	7 : PLEC1 Isoform 4 of Plectin-1	IPI00398779,	RASFAEK	29.734	Phospho (ST)	0.0020000.0	0.155	0.013	0.19	0.014	0.068	0.006	0	0	0.091	0.005	-0.343732	-1.18771	-0.929611	-9999	9999	9999	-0.260152
	7 : PLEC1 Isoform 4 of Plectin-1	IPI00398779,	TQLASWSDPTEETGPVAGILDTETLEK	89.957	Phospho (ST)	0.000020000000000000000000000.0	0.04	0.004	0.046	0.008	0	0	0	0	0.007	0.001	-0.232769	-9999	-2.51457	-9999	NaN	9999	-9999
	7 : PLEC1 Isoform 4 of Plectin-1	IPI00398779,	TSSEDNLYLAVLR	114.351	Phospho (ST)	0.0020000000000.0	0.426	0.019	0.5	0.013	0.123	0.003	0.265	0.013	0.58	0.012	-0.277534	-1.71786	0.347099	-1.01159	-0.720232	1.37351	-2.07097
	7 : PLEC1 Isoform 4 of Plectin-1	IPI00398779,	SSSVGSSSSYPISPAVSR	93.676	Phospho (ST)	0.002000000000000000.0	0.511	0.01	0.578	0.018	0.241	0.004	0.229	0.008	0.443	0.024	-0.224317	-0.954557	-0.251539	-1.42663	0.46048	1.1903	-0.706041
	7 : PLEC1 Isoform 4 of Plectin-1	IPI00398779,	SDEGQLSPATR	40.994	Phospho (ST)	0.00000020000.0	0.136	0.006	0.176	0.012	0.265	0.015	0.192	0.008	0.16	0.01	-0.415037	0.898402	-0.00288828	0.0384362	0.849599	-0.0262051	0.897628
	7 : PLEC1 Isoform 4 of Plectin-1	IPI00398779,	AQLEPVASPAK	35.026	Phospho (ST)	0.00000002000.0	0.136	0.008	0.114	0.001	0.094	0.035	0.232	0.005	0.154	0.013	0.205393	0.0328061	0.565597	0.932061	-0.910502	-0.351074	-0.535332
	7 : PLEC1 Isoform 4 of Plectin-1	IPI00398779,	SSSVGSSSSYPISPAVSR	86.187	Phospho (ST)	0.000000000000200000.0	0.501	0.01	0.572	0.018	0.234	0.007	0.22	0.004	0.106	0.007	-0.236164	-0.982791	-2.29336	-1.47393	0.480265	-0.805913	1.30918
	7 : PLEC1 Isoform 4 of Plectin-1	IPI00398779,	SSSVGSSSSYPISPAVSR	47.12	2 Phospho (ST)	0.002002000000000000.0	0.03	0.02	0.053	0.004	0.03	0.001	0.049	0.001	0	0	-0.873027	-0.541618	-9999	-0.217591	-0.334607	-9999	9999
474	70 : PSMD2 26S proteasome non-ATPase regulatory subunit 2	IPI00012268,	APVQPQQSPAAAPGGTDEKPSGK	54.732	Phospho (ST)	0.00000002000000000000000.0	0.035	0.001	0.021	0.004	0.032	0.002	0.021	0.001	0.064	0.004	0.665393	0.901494	1.70841	-0.101598	0.992768	1.82579	-0.810966
	70 : PSMD2 26S proteasome non-ATPase regulatory subunit 2	IPI00012268,	DKAPVQPQQSPAAAPGGTDEKPSGK	55.642	Phospho (ST)	0.0000000002000000000000000.0	0.048	0.003	0.039	0.001	0.042	0.003	0.05	0.006	0.093	0.004	0.252173	0.423309	1.39451	0.285698	0.126973	1.12367	-0.974262
475	700 : HRB Isoform 2 of Nucleoporin-like protein RIP	IPI00304693,	GTPSQSPVVGR	38.696	Phospho (ST)	0.00000200000.0	0	0	0	0	0.103	0.005	0	0	0.125	0.009	NaN	9999	9999	NaN	9999	9999	-0.112475
476	701 : CTNNB1 Isoform 1 of Catenin beta-1	IPI00017292,	RTSMGGTQQQFVEGVR	28.77	Phospho (ST)	0.0020000000000000.0	0	0	0.013	0	0	0	0	0	0.022	0	-9999	-9999	0.847997	-9999	NaN	9999	-9999
	701 : CTNNB1 Isoform 1 of Catenin beta-1	IPI00017292,	RTSMGGTQQQFVEGVR	56.06	Phospho (ST)	0.0000002000000000.0	0	0	0.013	0	0	0	0	0	0.022	0	-9999	-9999	0.847195	-9999	NaN	9999	-9999
	701 : CTNNB1 Isoform 1 of Catenin beta-1	IPI00017292,	RTSMGGTQQQFVEGVR	67.42	Oxidation (M); Phospho (ST)	0.0001002000000000.0	0.015	0.004	0.02	0.002	0	0	0	0	0.028	0.001	-0.506353	-9999	0.621056	-9999	NaN	9999	-9999
477	702 : ARID1A Isoform 2 of AT-rich interactive domain-containing protein 1A	IPI00642705,	SHHAPMSPGSSGGGGQPLAR	65.294	Phospho (ST)	0.00000020000000000000.0	0.03	0	0	0	0.043	0.002	0.027	0.001	0.037	0	9999	9999	9999	9999	1.06764	0.733788	0.35727
478	704 : ULK1 Serine/threonine-protein kinase ULK1	IPI00289357,	TPSSQNLLALLAR	41.75	Phospho (ST)	0.2000000000000.0	0	0	0	0	0.015	0.002	0.015	0.01	0.013	0.002	NaN	9999	9999	9999	0.389567	0.0703893	0.341417
	704 : ULK1 Serine/threonine-protein kinase ULK1	IPI00289357,	TPSSQNLLALLAR	26.46	Phospho (ST)	0.0020000000000.0	0	0	0	0	0.015	0.002	0.015	0.01	0.013	0.002	NaN	9999	9999	9999	0.387363	0.0676387	0.341417
	704 : ULK1 Serine/threonine-protein kinase ULK1	IPI00289357,	TPSSQNLLALLAR	37.907	Phospho (ST)	0.0002000000000.0	0	0	0	0	0.015	0.002	0.024	0.003	0.013	0.002	NaN	9999	9999	9999	-0.304006	-0.621488	0.341417
479	705 : MFAP1 Microfibrillar-associated protein 1	IPI00022790,	IVEPEVVGESDSEVEGDAWR	32.417	2 Phospho (ST)	0.00000000020200000000.0	0.024	0.003	0	0	0.033	0.001	0.044	0.01	0.046	0.002	9999	9999	9999	9999	-0.0203404	0.302173	-0.298673
	705 : MFAP1 Microfibrillar-associated protein 1	IPI00022790,	SLAALDALNTDDENDEEEYEAWK	63.783	Phospho (ST)	0.00000000020000000000000.0	0.02	0.002	0.014	0.002	0.024	0.001	0.037	0.003	0.032	0.003	0.415759	1.09288	1.31962	1.27679	-0.194295	0.0579701	-0.229382
	705 : MFAP1 Microfibrillar-associated protein 1	IPI00022790,	IVEPEVVGESDSEVEGDAWR	26.81	Phospho (ST)	0.00000000000200000000.0	0.012	0	0.012	0	0.009	0.001	0.021	0.003	0.009	0	-0.0484122	-0.134477	-0.246395	0.747602	-0.894322	-0.9771	0.108357
480	706 : TP53BP2 tumor protein p53 binding protein, 2 isoform 1	IPI00186808,	IPRPLSPTK	29.943	Phospho (ST)	0.000002000.0	0.035	0.001	0.028	0.001	0.056	0.003	0	0	0	0	0.276199	1.32193	-9999	-9999	9999	NaN	9999
481	708 : MED12 Mediator of RNA polymerase II transcription subunit 12	IPI00004068,	GDLAFGAPGPRPPSPFDDPADDPEHK	27.1	Phospho (ST)	0.00000000000002000000000000.0	0	0	0	0	0.02	0.003	0	0	0.01	0.007	NaN	9999	9999	NaN	9999	9999	1.14861
482	71 : SF3A1 Splicing factor 3 subunit 1	IPI00017451,	FGESEEVEMEVESDEEDDKQEK	55.816	Phospho (ST)	0.0000000000002000000000.0	0.133	0.012	0.132	0.006	0.172	0.009	0.212	0.014	0.214	0.002	-0.0409718	0.685267	0.831877	0.584963	0.0894982	0.261832	-0.148801
	71 : SF3A1 Splicing factor 3 subunit 1	IPI00017451,	FGESEEVEMEVESDEEDDKQEK	63.353	Phospho (ST)	0.0000000000002000000000.0	0.072	0.006	0.078	0.003	0.06	0.006	0.083	0.006	0.06	0.008	-0.16004	-0.0649175	-0.237864	-0.00723157	-0.0694519	-0.215915	0.168642
483	711 : CLIP1 CLIP1 protein	IPI00013455,	TASESISNLSEAGSIK	40.24	Phospho (ST)	0.0000000000000200.0	0	0	0	0	0.041	0.003	0	0	0.055	0.004	NaN	9999	9999	NaN	9999	9999	-0.258425
	711 : CLIP1 CLIP1 protein	IPI00013455,	TASESISNLSEAGSIK	31.63	Phospho (ST)	0.0000000002000000.0	0	0	0	0	0.041	0.003	0	0	0.055	0.004	NaN	9999	9999	NaN	9999	9999	-0.26708
484	713 : ZNRF2 E3 ubiquitin-protein ligase ZNRF2	IPI00293427,	DRPVGGSPGGPR	32.31	Phospho (ST)	0.000000200000.0	0.025	0.008	0.035	0.005	0.042	0.006	0.049	0.004	0.079	0.006	-0.547932	0.546956	1.30334	0.397255	0.138814	0.922198	-0.75877
485	715 : BBX Isoform 2 of HMG box transcription factor BBX	IPI00183699,	TADGRVSPAGGTLDDKPK	34.112	Phospho (ST)	0.000000200000000000.0	0.016	0.001	0.016	0.001	0.03	0.002	0.029	0.003	0.03	0.003	-0.0232698	1.25399	1.07108	0.805705	0.437228	0.280956	0.180148
486	718 : MTUS1 Hypothetical protein DKFZp586D1519	IPI00470640,	VTFSVSPIEATEK	52.87	Phospho (ST)	0.0000020000000.0	0.028	0.001	0.036	0.007	0.03	0.003	0.038	0.004	0.028	0.001	-0.405451	0.0799754	-0.209228	0.0214797	0.0482362	-0.21424	0.285698
487	72 : REPS1 Isoform 1 of RalBP1-associated Eps domain-containing protein 1	IPI00337530,	LKSEDELRPEVDEHTQK	36.174	Phospho (ST)	0.00200000000000000.0	0.082	0.004	0.084	0.005	0.05	0.001	0.085	0.002	0.091	0.008	-0.077041	-0.422752	0.253384	-0.07552	-0.358454	0.343692	-0.680382
	72 : REPS1 Isoform 1 of RalBP1-associated Eps domain-containing protein 1	IPI00337530,	TGSDHTNPTSPLLVKPSDLLEENK	58.76	Phospho (ST)	0.000000002000000000000000.0	0.062	0.008	0.052	0.001	0.025	0.001	0.075	0.007	0.075	0.006	0.200379	-0.724993	0.662661	0.435095	-1.17137	0.243669	-1.39214
	72 : REPS1 Isoform 1 of RalBP1-associated Eps domain-containing protein 1	IPI00337530,	TGSDHTNPTSPLLVKPSDLLEENK	53.665	Phospho (ST)	0.000000000200000000000000.0	0.062	0.008	0.052	0.001	0.025	0.001	0.075	0.007	0.075	0.006	0.214125	-0.72261	0.665393	0.443607	-1.17462	0.237564	-1.38836
	72 : REPS1 Isoform 1 of RalBP1-associated Eps domain-containing protein 1	IPI00337530,	LKSEDELRPEVDEHTQK	38.42	Phospho (ST)	0.00200000000000000.0	0.072	0.008	0.07	0.005	0.035	0.001	0.071	0.009	0.06	0.007	-0.011588	-0.687335	-0.100051	-0.0831412	-0.617056	-0.00144342	-0.592919
488	720 : RBMXL1;CCBL2 RNA binding motif protein, X-linked-like 1	IPI00061178,	DVYLSPR	27.053	Phospho (ST)	0.0000200.0	0.031	0.004	0.037	0.004	0.089	0.002	0.105	0.004	0.052	0.003	-0.275786	1.58785	0.636915	1.42331	0.153157	-0.771027	0.947853
489	721 : PKN1 Serine/threonine-protein kinase N1	IPI00002803,	TDVSNFDEEFTGEAPTLSPPR	49.772	Phospho (ST)	0.000000000000000002000.0	0.014	0.002	0.019	0.003	0.033	0.002	0.027	0.001	0.021	0.001	-0.467932	1.09828	0.261832	0.424385	0.663572	-0.147202	0.834307
490	722 : NUP160 nucleoporin 160kDa	IPI00221235,	LIRPEYAWIVQPVSGAVYDRPGASPK	42.03	Phospho (ST)	0.00000000000000000000000200.0	0.005	0.002	0.006	0	0.009	0	0.011	0	0.006	0.002	-0.309359	0.818851	0.0285692	0.70044	0.108357	-0.657445	0.787432
491	723 : MACF1 Microtubule-actin crosslinking factor 1	IPI00256859,	KSASRPGSRAGSR	29.64	Phospho (ST)	0.0002000000000.0	0.059	0.007	0.034	0.023	0.091	0.008	0.149	0.008	0.109	0.003	0.742437	1.72421	1.80941	2.03351	-0.320126	-0.209228	-0.0877334
492	724 : BICC1 Isoform 2 of Protein bicaudal C homolog 1	IPI00017921,	LLSDPELSATESPLADK	67.69	Phospho (ST)	0.00200000000000000.0	0.019	0.003	0.01	0.001	0.023	0.01	0	0	0	0	0.92524	1.57531	-9999	-9999	9999	NaN	9999
	724 : BICC1 Isoform 2 of Protein bicaudal C homolog 1	IPI00017921,	SPSHSGNAGDLK	50.57	Phospho (ST)	0.200000000000.0	0.025	0.001	0.032	0.012	0.044	0.014	0.027	0.002	0.029	0.009	-0.409278	0.770618	0.00288251	-0.341903	1.10232	0.360645	0.764686
493	725 : RAP1GAP RAP1 GTPase activating protein	IPI00640654,	AAGISLIVPGKSPTR	41.837	Phospho (ST)	0.000000000002000.0	0.007	0	0.02	0.008	0.05	0.005	0	0	0.032	0.003	-1.52699	1.66129	0.828632	-9999	9999	9999	0.829444
494	726 : GRLF1 Isoform 1 of Glucocorticoid receptor DNA-binding factor 1	IPI00334715,	TSFSVGSDDELGPIR	46.323	Phospho (ST)	0.000000200000000.0	0.034	0.003	0.034	0.004	0.046	0.003	0.035	0.003	0.025	0.003	-0.0513992	0.760434	-0.298673	-0.0634092	0.813935	-0.21927	1.05658
495	727 : SFRS16 splicing factor, arginine/serine-rich 16	IPI00013107,	RDSPTYDPYKR	40.24	Phospho (ST)	0.00200000000.0	0	0	0	0	0.035	0.001	0.037	0.004	0.015	0.005	NaN	9999	9999	9999	0.320773	-1.07097	1.41522
496	728 : XPC DNA-repair protein complementing XP-C cells	IPI00156793,	VIKDEALSDGDDLR	51.14	Phospho (ST)	0.00000002000000.0	0.034	0.005	0.026	0.002	0.072	0.004	0.039	0.002	0.046	0.017	0.337996	1.77779	0.963474	0.507921	1.25942	0.470927	0.811471
497	729 : RNF20 114 kDa protein	IPI00251559,	ALVVPEPEPDSDSNQER	33.76	Phospho (ST)	0.00000000000020000.0	0	0	0	0	0.045	0	0.032	0.002	0.016	0.001	NaN	9999	9999	9999	0.886745	-0.720232	1.63134
498	73 : KRT6B Keratin, type II cytoskeletal 6B	IPI00293665,	SLYGLGGSK	39.435	Phospho (ST)	0.200000000.0	0.048	0.003	0.088	0.005	0	0	0	0	0	0	-0.924125	-9999	-9999	-9999	NaN	NaN	NaN
499	731 : TMPO Lamina-associated polypeptide 2 isoform alpha	IPI00216230,	SHISDQSPLSSK	30.064	Phospho (ST)	0.000000200000.0	0	0	0	0	0.087	0.005	0	0	0.047	0.005	NaN	9999	9999	NaN	9999	9999	1.05936
	731 : TMPO Lamina-associated polypeptide 2 isoform alpha	IPI00216230,	GPPDFSSDEEREPTPVLGSGAAAAGR	30.13	2 Phospho (ST)	0.00000020000002000000000000.0	0.036	0.006	0.046	0.001	0.048	0.005	0.054	0.006	0.028	0.004	-0.378944	0.368489	-0.558517	0.151859	0.206643	-0.694321	0.92372
	731 : TMPO Lamina-associated polypeptide 2 isoform alpha	IPI00216230,	GPPDFSSDEEREPTPVLGSGAAAAGR	49.384	Phospho (ST)	0.00000020000000000000000000.0	0.058	0.002	0.048	0.002	0.057	0.008	0.127	0.003	0.03	0.006	0.23634	0.568519	-0.526992	1.32481	-0.766112	-1.8365	1.09153
500	733 : TJP3 Tight junction protein ZO-3	IPI00293451,	SPGGGSEANGLALVSGFK	95.53	Phospho (ST)	0.200000000000000000.0	0.017	0.002	0.014	0.001	0.03	0	0.017	0.002	0.016	0.001	0.258217	1.40545	0.374066	0.167358	1.22712	0.221568	1.02786
501	734 : FAM76B Isoform 2 of Protein FAM76B	IPI00827638,	ISNLSPEEEQGLWK	33.24	Phospho (ST)	0.00002000000000.0	0.016	0.002	0.017	0.005	0.03	0.005	0.027	0.003	0.027	0.004	-0.125006	1.14012	0.838347	0.580145	0.549916	0.273814	0.298658
502	735 : MGC24039 CDNA FLJ43333 fis, clone NT2RI3006376	IPI00419084,	RLSITSLTGK	29.28	Phospho (ST)	0.0020000000.0	0	0	0	0	0.046	0.003	0	0	0.019	0.002	NaN	9999	9999	NaN	9999	9999	1.4678
503	738 : MLF2 Myeloid leukemia factor 2	IPI00023095,	LAIQGPEDSPSR	33.01	Phospho (ST)	0.000000002000.0	0	0	0	0	0.064	0.002	0	0	0.064	0.027	NaN	9999	9999	NaN	9999	9999	0.149259
504	739 : CLN3 CLN3 protein	IPI00010906,	RFSDSEGEETVPEPR	37.88	Phospho (ST)	0.002000000000000.0	0.112	0.067	0.074	0.004	0.113	0.052	0.027	0.001	0.098	0.055	0.541019	0.90381	0.52707	-1.54372	2.43669	2.0861	0.372952
505	74 : SLC9A1 Isoform 1 of Sodium/hydrogen exchanger 1	IPI00020060,	LDSPTMSR	33.39	Phospho (ST)	0.00002000.0	0.054	0.002	0.085	0.01	0	0	0	0	0	0	-0.698998	-9999	-9999	-9999	NaN	NaN	NaN
	74 : SLC9A1 Isoform 1 of Sodium/hydrogen exchanger 1	IPI00020060,	LDSPTMSR	34.717	Phospho (ST)	0.00200000.0	0.054	0.002	0.086	0.011	0	0	0	0	0	0	-0.706041	-9999	-9999	-9999	NaN	NaN	NaN
506	740 : DDX21 Isoform 1 of Nucleolar RNA helicase 2	IPI00015953,	KKEEPSQNDISPK	49.54	Phospho (ST)	0.0000000000200.0	0.04	0.015	0.025	0.003	0.069	0.001	0.115	0.004	0.076	0.004	0.602172	1.74889	1.72421	2.09288	-0.354759	-0.352916	0.0214797
	740 : DDX21 Isoform 1 of Nucleolar RNA helicase 2	IPI00015953,	KKEEPSQNDISPK	43.29	Phospho (ST)	0.0000000000200.0	0.027	0.008	0.018	0.013	0	0	0.07	0.016	0	0	0.501821	-9999	-9999	1.83552	-9999	-9999	NaN
507	741 : ZNF609 Zinc finger protein 609	IPI00307591,	LVEPHSPSPSSK	26.693	Phospho (ST)	0.000002000000.0	0.017	0.001	0	0	0.034	0.001	0	0	0.032	0.003	9999	9999	9999	NaN	9999	9999	0.27262
508	742 : FAM21C Isoform 2 of Protein FAM21C	IPI00456853,	RTPSDDEEDNLFAPPK	38.86	Phospho (ST)	0.0002000000000000.0	0.026	0.003	0.035	0.012	0.022	0.002	0.045	0.027	0.015	0	-0.500218	-0.345564	-1.12029	0.258217	-0.614845	-1.36216	0.771463
	742 : FAM21C Isoform 2 of Protein FAM21C	IPI00456853,	GPIAQWADGAISPNGHRPQLR	58.98	Phospho (ST)	0.000000000002000000000.0	0.016	0.003	0.017	0	0	0	0.027	0.002	0	0	-0.169745	-9999	-9999	0.547943	-9999	-9999	NaN
509	743 : KPNA2 Importin alpha-2 subunit	IPI00002214,	NVSSFPDDATSPLQENR	37.917	Phospho (ST)	0.00000000002000000.0	0.024	0.003	0.021	0.002	0.064	0.007	0.038	0.011	0.082	0.005	0.147958	1.88596	2.06626	0.738119	1.1375	1.34369	-0.182786
	743 : KPNA2 Importin alpha-2 subunit	IPI00002214,	NVSSFPDDATSPLQENR	25.8	Phospho (ST)	0.00000000020000000.0	0	0	0.021	0.002	0.063	0.008	0.038	0.011	0.079	0.004	-9999	1.87735	2.02857	0.724214	1.14209	1.31904	-0.155213
510	744 : EPN1 Isoform 1 of Epsin-1	IPI00002495,	SPGAFDMSGVR	33.44	Phospho (ST)	0.20000000000.0	0.096	0.041	0.035	0.022	0.015	0.005	0	0	0.112	0.016	1.41197	-0.897006	1.82049	-9999	9999	9999	-2.71786
511	745 : IWS1 Isoform 1 of IWS1 homolog	IPI00296432,	NQASDSENEELPKPR	30.75	2 Phospho (ST)	0.000202000000000.0	0.103	0.002	0.089	0.003	0.099	0.003	0.118	0.008	0.107	0.008	0.173767	0.465713	0.39835	0.319618	0.136191	0.0935602	0.0648829
	745 : IWS1 Isoform 1 of IWS1 homolog	IPI00296432,	HQASDSENEELPKPR	31.96	2 Phospho (ST)	0.000202000000000.0	0.029	0.029	0.053	0.006	0.053	0	0.083	0.006	0.041	0.003	-0.913216	0.286881	-0.236164	0.550901	-0.274041	-0.771027	0.520045
	745 : IWS1 Isoform 1 of IWS1 homolog	IPI00296432,	HQASDSENEELPKPR	31.347	2 Phospho (ST)	0.000202000000000.0	0.049	0.016	0.062	0.006	0.03	0.023	0.092	0.008	0	0	-0.392137	-0.749038	-9999	0.464668	-1.22432	-9999	9999
512	746 : PSMA3 Isoform 2 of Proteasome subunit alpha type 3	IPI00171199,	ESLKEEDESDDDNM	30.755	Phospho (ST)	0.00000000200000.0	0.058	0.006	0.062	0.009	0.081	0.002	0.04	0.017	0.084	0.002	-0.134477	0.710173	0.585924	-0.710756	1.40871	1.31092	0.120352
513	747 : ASPH aspartate beta-hydroxylase isoform c	IPI00032449,	SSGNSSSSGSGSGSTSAGSSSPGAR	70.87	Phospho (ST)	0.0000000000000000000020000.0	0.006	0.002	0.011	0.003	0.044	0.01	0.025	0.01	0.013	0.004	-0.891643	2.31354	0.344828	1.1137	1.18903	-0.753896	1.96606
514	748 : KHDRBS1 Isoform 1 of KH domain-containing, RNA-binding, signal transduction-associated protein 1	IPI00008575,	SGSMDPSGAHPSVR	30.16	Phospho (ST)	0.00200000000000.0	0	0	0.023	0.002	0	0	0.103	0.009	0.024	0.002	-9999	-9999	0.233888	2.0895	-9999	-1.84166	-9999
515	749 : FAM62B Isoform 2 of Protein FAM62B	IPI00409635,	EPTPSIASDISLPIATQELR	26.88	Phospho (ST)	0.00002000000000000000.0	0	0	0	0	0.008	0	0	0	0.016	0.003	NaN	9999	9999	NaN	9999	9999	-0.823677
	749 : FAM62B Isoform 2 of Protein FAM62B	IPI00409635,	EPTPSIASDISLPIATQELR	28.25	2 Phospho (ST)	0.00200000002000000000.0	0.025	0.001	0.022	0.003	0.047	0.006	0.039	0.006	0.033	0.002	0.125651	1.39342	0.729444	0.748461	0.634129	-0.00433459	0.660837
	749 : FAM62B Isoform 2 of Protein FAM62B	IPI00409635,	EPTPSIASDISLPIATQELR	37.535	2 Phospho (ST)	0.00002000002000000000.0	0.025	0.002	0.022	0.003	0.046	0.007	0.039	0.006	0.033	0.002	0.140124	1.38073	0.724214	0.748461	0.621993	-0.00868224	0.653519
	749 : FAM62B Isoform 2 of Protein FAM62B	IPI00409635,	EPTPSIASDISLPIATQELR	57.495	2 Phospho (ST)	0.00200002000000000000.0	0.025	0.002	0.022	0.002	0.046	0.007	0.039	0.006	0.033	0.002	0.157044	1.39342	0.737254	0.764686	0.618239	-0.011588	0.652601
515	75 : THRAP3 Thyroid hormone receptor-associated protein 3	IPI00104050,	RIDISPSTFR	34.492	Phospho (ST)	0.0000200000.0	0.094	0.002	0.103	0.003	0.093	0.008	0	0	0	0	-0.187707	0.147958	-9999	-9999	9999	NaN	9999
	75 : THRAP3 Thyroid hormone receptor-associated protein 3	IPI00104050,	SYSPAHNR	45.28	Phospho (ST)	0.00200000.0	0.035	0.007	0.048	0.014	0	0	0	0	0.137	0.024	-0.473931	-9999	1.65901	-9999	NaN	9999	-9999
	75 : THRAP3 Thyroid hormone receptor-associated protein 3	IPI00104050,	IDISPSTFR	52.437	Phospho (ST)	0.000200000.0	0.382	0.011	0.305	0.002	0.423	0.044	0.247	0.006	0.39	0.009	0.279768	0.777367	0.487486	-0.395929	1.16221	0.899176	0.285698
	75 : THRAP3 Thyroid hormone receptor-associated protein 3	IPI00104050,	ERSPALK	31.113	Phospho (ST)	0.0020000.0	0.1	0.01	0.108	0.017	0.118	0.008	0.129	0.014	0.121	0.008	-0.147202	0.438293	0.308011	0.166073	0.261832	0.157044	0.126973
	75 : THRAP3 Thyroid hormone receptor-associated protein 3	IPI00104050,	SPPSTGSTYGSSQK	43.903	Phospho (ST)	0.20000000000000.0	0.098	0.007	0.056	0.005	0.102	0.008	0.115	0.001	0.087	0.007	0.762136	1.16993	0.78073	0.947853	0.211635	-0.152003	0.386259
	75 : THRAP3 Thyroid hormone receptor-associated protein 3	IPI00104050,	ERSPALKSPLQSVVVR	55.222	2 Phospho (ST)	0.0020000200000000.0	0.049	0.002	0.034	0.002	0.068	0.008	0.09	0	0	0	0.501821	1.31034	-9999	1.31846	-0.018878	-9999	9999
516	750 : HABP4 Isoform 2 of Intracellular hyaluronan-binding protein 4	IPI00103004,	SLPAPVAQRPDSPGGGLQAPGQK	29.577	Phospho (ST)	0.00000000000200000000000.0	0	0	0	0	0.052	0.003	0.035	0.002	0.017	0.002	NaN	9999	9999	9999	0.955313	-0.831358	1.81065
517	751 : C1orf35 Isoform 1 of Multiple myeloma tumor-associated protein 2	IPI00293746,	RPAEATSSPTSPERPR	25.14	Phospho (ST)	0.0000002000000000.0	0.026	0.001	0.022	0.002	0.041	0.004	0.041	0.001	0.043	0.002	0.202888	1.20664	1.1117	0.827819	0.367371	0.299831	0.0908534
	751 : C1orf35 Isoform 1 of Multiple myeloma tumor-associated protein 2	IPI00293746,	RPAEATSSPTSPERPR	26.63	2 Phospho (ST)	0.0000000200200000.0	0	0	0	0	0.034	0.002	0.039	0.002	0	0	NaN	9999	NaN	9999	0.175045	-9999	9999
518	752 : TNKS1BP1 CDNA FLJ42913 fis, clone BRHIP3024725	IPI00445973,	WLDDLLASPPPSGGGAR	30.34	Phospho (ST)	0.00000002000000000.0	0.025	0.001	0.016	0.001	0	0	0	0	0.009	0.001	0.627607	-9999	-0.599462	-9999	NaN	9999	-9999
519	754 : TRA2A Isoform Long of Transformer-2 protein homolog	IPI00013891,	SYTPEYR	40.487	Phospho (ST)	0.0020000.0	0.169	0.004	0.213	0.007	0.184	0.009	0.129	0.005	0.119	0.002	-0.380822	0.0949116	-0.708396	-0.816037	0.900722	0.124328	0.799916
	754 : TRA2A Isoform Long of Transformer-2 protein homolog	IPI00013891,	RRSPSPYYSR	29.583	Phospho (ST); Phospho (Y)	0.0020003000.0	0.121	0.005	0.076	0.005	0.199	0.002	0.384	0.019	0.239	0.04	0.621056	1.69064	1.77905	2.23848	-0.558517	-0.444184	-0.0923402
	754 : TRA2A Isoform Long of Transformer-2 protein homolog	IPI00013891,	RRSPSPYYSR	33.5	2 Phospho (ST)	0.0020200000.0	0.122	0.005	0.077	0.005	0.199	0.002	0.384	0.019	0.239	0.04	0.62293	1.68616	1.77737	2.23665	-0.560643	-0.444184	-0.093879
	754,857,	IPI00013891,IPI00793887,	RRSPSPYYSR	33.861	2 Phospho (ST)	0.0020200000.0	0.114	0.008	0.096	0.005	0.304	0.034	0.315	0.025	0.267	0.017	0.202888	1.96384	1.60217	1.61542	0.337996	0.00288251	0.358396
520	755 : PFAS Phosphoribosylformylglycinamidine synthase	IPI00004534,	NGQGDAPPTPPPTPVDLELEWVLGK	29.38	Phospho (ST)	0.0000000020000000000000000.0	0.002	0	0.002	0.001	0.009	0.001	0.002	0	0.002	0	-0.272297	2.31034	-0.345564	-0.104697	2.40409	-0.226004	2.65214
521	757 : LYN Isoform LYN A of Tyrosine-protein kinase Lyn	IPI00298625,	GKDSLSDDGVDLK	25.59	Phospho (ST)	0.0000020000000.0	0.018	0.001	0.019	0.013	0.04	0.002	0	0	0.028	0	-0.164884	1.35614	0.682573	-9999	9999	9999	0.67084
522	759 : - Thymopoietin zeta isoform	IPI00830089,	AKTPVTLK	32.088	Phospho (ST)	0.00200000.0	0.183	0.012	0.079	0.014	0.075	0.031	0.046	0.001	0.049	0.004	1.15963	0.222805	-0.564905	-0.878321	1.09018	0.328836	0.784923
523	76 : PRPF4B Serine/threonine-protein kinase PRP4 homolog	IPI00013721,	SLSPKPR	33.952	Phospho (ST)	0.0020000.0	0	0	0	0	0.034	0.005	0	0	0.101	0.005	NaN	9999	9999	NaN	9999	9999	-1.38836
	76 : PRPF4B Serine/threonine-protein kinase PRP4 homolog	IPI00013721,	SRSPVDLR	28.03	Phospho (ST)	0.00200000.0	0	0	0	0	0.055	0.004	0	0	0.165	0.007	NaN	9999	9999	NaN	9999	9999	-1.4112
	76 : PRPF4B Serine/threonine-protein kinase PRP4 homolog	IPI00013721,	KPIKSPSK	53.401	Phospho (ST)	0.00002000.0	0.026	0.003	0.025	0.002	0.039	0.006	0	0	0.031	0.004	0.0538064	0.972325	0.478195	-9999	9999	9999	0.49057
	76 : PRPF4B Serine/threonine-protein kinase PRP4 homolog	IPI00013721,	KPIKSPSK	38.02	Phospho (ST)	0.00000020.0	0.026	0.003	0.025	0.002	0.039	0.006	0	0	0.031	0.004	0.0648829	0.968644	0.461529	-9999	9999	9999	0.503858
	76 : PRPF4B Serine/threonine-protein kinase PRP4 homolog	IPI00013721,	EVIDASDKEGMSPAKR	25.18	Phospho (ST)	0.0000000000020000.0	0	0	0	0	0	0	0.019	0	0.019	0.002	NaN	NaN	9999	9999	-9999	0.249749	-9999
	76 : PRPF4B Serine/threonine-protein kinase PRP4 homolog	IPI00013721,	KKSPIINESR	48.798	Phospho (ST)	0.0020000000.0	0.053	0.002	0.053	0.001	0.106	0.011	0.109	0.008	0.075	0.004	-0.0619024	1.3051	0.635987	0.934328	0.359521	-0.28279	0.666302
	76 : PRPF4B Serine/threonine-protein kinase PRP4 homolog	IPI00013721,	EVIDASDKEGMSPAKR	33.76	2 Phospho (ST)	0.0000020000020000.0	0	0	0	0	0.026	0	0.023	0.002	0.014	0.001	NaN	9999	9999	9999	0.509949	-0.479955	1.01221
	76 : PRPF4B Serine/threonine-protein kinase PRP4 homolog	IPI00013721,	SLSPKPR	27.007	2 Phospho (ST)	0.2020000.0	0.053	0.006	0.055	0.008	0.097	0.006	0.146	0.005	0.033	0.002	-0.0846703	1.13619	-0.573467	1.32193	-0.1976	-1.87832	1.70531
	76 : PRPF4B Serine/threonine-protein kinase PRP4 homolog	IPI00013721,	KKSPIINESR	41.447	Phospho (ST)	0.0020000000.0	0.04	0.028	0.046	0.004	0	0	0.172	0.022	0	0	-0.2567	-9999	-9999	1.80735	-9999	-9999	NaN
524	762 : WRNIP1 Isoform 2 of ATPase WRNIP1	IPI00102997,	RPAAAAAAGSASPR	53.206	Phospho (ST)	0.00000000000200.0	0.042	0.054	0.086	0.011	0.076	0.011	0.201	0.025	0.101	0.016	-1.08927	0.125651	0.377401	1.1375	-1.02327	-0.746616	-0.253257
525	763 : DKC1 H/ACA ribonucleoprotein complex subunit 4	IPI00221394,	SLPEEDVAEIQHAEEFLIKPESK	33.003	Phospho (ST)	0.20000000000000000000000.0	0.006	0.001	0.004	0.001	0.014	0.001	0.018	0.003	0	0	0.420078	1.92676	-9999	1.9092	0.0071955	-9999	9999
526	764 : KIAA0515 Isoform 1 of Uncharacterized protein KIAA0515	IPI00844323,	LKFSDDEEEEEVVK	38.22	Phospho (ST)	0.00020000000000.0	0.043	0.001	0.045	0.003	0.052	0.004	0.049	0.003	0.028	0	-0.109359	0.52707	-0.537424	0.0342157	0.482332	-0.556393	1.06281
527	765 : OSBPL11 Oxysterol-binding protein-related protein 11	IPI00032970,	SFSLASSSNSPISQR	65.89	Phospho (ST)	0.000000020000000.0	0.026	0.001	0.02	0	0.026	0.001	0	0	0	0	0.358396	0.669934	-9999	-9999	9999	NaN	9999
528	766 : ATRX transcriptional regulator ATRX isoform 2	IPI00220109,	LTPVSLSNSPIK	36.34	Phospho (ST)	0.000000002000.0	0.024	0.014	0	0	0.037	0.004	0	0	0.03	0.001	9999	9999	9999	NaN	9999	9999	0.442545
529	767 : CIAPIN1 Isoform 3 of Anamorsin	IPI00025333,	KSSPSVKPAVDPAAAK	59.11	Phospho (ST)	0.0020000000000000.0	0	0	0	0	0.046	0.003	0.019	0.003	0.056	0.003	NaN	9999	9999	9999	1.66948	1.78409	-0.0923402
	767 : CIAPIN1 Isoform 3 of Anamorsin	IPI00025333,	KSSPSVKPAVDPAAAK	39.71	Phospho (ST)	0.0200000000000000.0	0	0	0	0	0.046	0.003	0.019	0.003	0.056	0.003	NaN	9999	9999	9999	1.66857	1.78325	-0.0923402
530	768 : SNRP70 Isoform 4 of U1 small nuclear ribonucleoprotein 70 kDa	IPI00219485,	YDERPGPSPLPHR	27.893	Phospho (ST)	0.0000000200000.0	0.06	0.006	0.058	0.001	0.161	0.006	0.188	0.006	0.197	0.007	0.0071955	1.78618	1.90227	1.60644	0.168642	0.311503	-0.118727
531	769 : LMO7 Isoform 3 of LIM domain only protein 7	IPI00291802,	SHSPSASQSGSQLR	44.34	Phospho (ST)	0.00200000000000.0	0.014	0.001	0.006	0.002	0.032	0.003	0.03	0.003	0.041	0.003	1.05728	2.61871	2.82762	2.13422	0.474047	0.708408	-0.212568
532	770 : WDR62 IMP dehydrogenase/GMP reductase family protein	IPI00470483,	SISLGDSEGPIVATLAQPLR	91.072	Phospho (ST)	0.00200000000000000000.0	0.008	0.001	0.008	0.001	0.017	0.002	0.104	0.006	0.012	0.002	0.0186342	1.43242	0.762987	3.6748	-2.25154	-2.8997	0.666302
533	771 : DYRK1B Isoform 1 of Dual specificity tyrosine-phosphorylation-regulated kinase 1B	IPI00000352,	IYQYIQSR	33.22	Phospho (Y)	0.00030000.0	0.033	0.007	0.044	0.016	0.052	0.006	0	0	0.016	0.001	-0.446148	0.537048	-1.34008	-9999	9999	9999	1.87381
534	773 : CCDC16 Coiled-coil domain-containing protein 16	IPI00043565,	KEEENADSDDEGELQDLLSQDWR	28.36	Phospho (ST)	0.00000002000000000000000.0	0	0	0	0	0.01	0	0	0	0.007	0.002	NaN	9999	9999	NaN	9999	9999	0.704872
535	774 : C20orf30 Chromosome 20 open reading frame 30	IPI00023023,	LSSTDDGYIDLQFK	77.05	Phospho (ST)	0.00020000000000.0	0	0	0.01	0	0.035	0.008	0	0	0.016	0.001	-9999	2.1564	0.883621	-9999	9999	9999	1.26963
536	775 : DEFB103A;DEFB103B Beta-defensin 103A precursor	IPI00027327,	CAVLSCLPK	26.52	Phospho (ST)	0.000020000.0	0.042	0.003	0.066	0.005	0.044	0.006	0.127	0.013	0.08	0.004	-0.696658	-0.279284	0.396159	0.83754	-1.12973	-0.426625	-0.680382
537	777 : RTN1 Isoform RTN1-A of Reticulon-1	IPI00003971,	GSISEDELITAIK	81.093	Phospho (ST)	0.0002000000000.0	0.009	0	0.01	0.001	0	0	0.054	0.003	0	0	-0.200913	-9999	-9999	2.37712	-9999	-9999	NaN
538	778 : MDC1 Isoform 1 of Mediator of DNA damage checkpoint protein 1	IPI00552897,	AIPGDQHPESPVHTEPMGIQGR	30.603	Phospho (ST)	0.0000000002000000000000.0	0.012	0.001	0.016	0.002	0.014	0.002	0.077	0.001	0.02	0.006	-0.510457	0.0648829	0.480265	2.16639	-2.11404	-1.67116	-0.41889
	778 : MDC1 Isoform 1 of Mediator of DNA damage checkpoint protein 1	IPI00552897,	AQPFGFIDSDTDAEEER	46.64	Phospho (ST)	0.00000000200000000.0	0.015	0.002	0.008	0.003	0.011	0	0.05	0.003	0.012	0.002	0.890641	0.775683	0.736388	2.56047	-1.79586	-1.81097	0.0356239
	778 : MDC1 Isoform 1 of Mediator of DNA damage checkpoint protein 1	IPI00552897,	AQPFGFIDSDTDAEEER	35.99	Phospho (ST)	0.00000000002000000.0	0.015	0.002	0.008	0.003	0.011	0	0.05	0.003	0.012	0.002	0.88049	0.766383	0.726831	2.55115	-1.79586	-1.81097	0.0356239
	778 : MDC1 Isoform 1 of Mediator of DNA damage checkpoint protein 1	IPI00552897,	GPGAPGLAHLQESQAGSDTDVEEGK	46.74	Phospho (ST)	0.0000000000000000200000000.0	0.007	0	0.009	0.001	0	0	0.057	0.005	0.009	0	-0.407364	-9999	0.111031	2.5435	-9999	-2.41889	-9999
	778 : MDC1 Isoform 1 of Mediator of DNA damage checkpoint protein 1	IPI00552897,	GPGAPGLAHLQESQAGSDTDVEEGK	33.56	Phospho (ST)	0.0000000000000000200000000.0	0.005	0.001	0.004	0	0	0	0.036	0.004	0	0	0.128293	-9999	-9999	2.97306	-9999	-9999	NaN
539	78 : DBN1 Drebrin	IPI00003406,	LSSPVLHR	52.278	Phospho (ST)	0.00200000.0	0.937	0.012	0.726	0.029	0.119	0.01	0.209	0.009	0.24	0.009	0.321928	-2.30757	-1.46196	-1.88364	-0.432455	0.438293	-0.846843
	78 : DBN1 Drebrin	IPI00003406,	LSSPVLHR	47.36	Phospho (ST)	0.02000000.0	0.937	0.012	0.726	0.029	0.119	0.01	0.209	0.009	0.24	0.009	0.321928	-2.30757	-1.46196	-1.88897	-0.432455	0.438293	-0.846843
	78 : DBN1 Drebrin	IPI00003406,	MAPTPIPTRSPSDSSTASTPVAEQIER	60.09	Oxidation (M); Phospho (ST)	0.100200000000000000000000000.0	0.041	0.003	0.039	0.001	0	0	0.03	0.003	0.009	0.001	0.0342157	-9999	-1.92139	-0.498179	-9999	-1.4112	-9999
	78 : DBN1 Drebrin	IPI00003406,	MAPTPIPTRSPSDSSTASTPVAEQIER	50.965	Oxidation (M); Phospho (ST)	0.100000000200000000000000000.0	0.041	0.003	0.039	0.001	0	0	0.03	0.003	0.009	0.001	0.0342157	-9999	-1.92139	-0.492079	-9999	-1.41504	-9999
	78 : DBN1 Drebrin	IPI00003406,	MAPTPIPTRSPSDSSTASTPVAEQIER	51.965	Oxidation (M); Phospho (ST)	0.100000000000020000000000000.0	0.041	0.003	0.039	0.001	0	0	0.03	0.002	0.009	0.002	0.0342157	-9999	-1.96578	-0.477944	-9999	-1.46993	-9999
	78 : DBN1 Drebrin	IPI00003406,	MAPTPIPTRSPSDSSTASTPVAEQIER	64.185	Oxidation (M); Phospho (ST)	0.100000000002000000000000000.0	0.041	0.003	0.039	0.001	0	0	0.03	0.002	0.009	0.002	0.0342157	-9999	-1.96578	-0.475936	-9999	-1.47393	-9999
	78 : DBN1 Drebrin	IPI00003406,	MAPTPIPTRSPSDSSTASTPVAEQIER	53.38	Oxidation (M); Phospho (ST)	0.100000000000000200000000000.0	0.041	0.003	0.039	0.001	0	0	0.03	0.002	0.009	0.002	0.0342157	-9999	-1.96578	-0.475936	-9999	-1.47393	-9999
	78 : DBN1 Drebrin	IPI00003406,	MAPTPIPTRSPSDSSTASTPVAEQIER	32.695	Phospho (ST)	0.000000020000000000000000000.0	0.02	0.001	0.02	0.001	0	0	0.03	0.001	0.008	0.002	-0.0380063	-9999	-1.26188	0.494672	-9999	-1.74178	-9999
	78 : DBN1 Drebrin	IPI00003406,	MAPTPIPTRSPSDSSTASTPVAEQIER	37.96	Phospho (ST)	0.000000000200000000000000000.0	0.02	0.001	0.02	0.001	0	0	0.03	0.001	0.008	0.002	-0.0543923	-9999	-1.27579	0.484396	-9999	-1.74662	-9999
	78 : DBN1 Drebrin	IPI00003406,	MAPTPIPTRSPSDSSTASTPVAEQIER	42.16	Phospho (ST)	0.000000000002000000000000000.0	0.02	0.001	0.02	0.001	0	0	0.03	0.001	0.007	0.002	-0.0846703	-9999	-1.31115	0.482332	-9999	-1.78091	-9999
	78 : DBN1 Drebrin	IPI00003406,	MAPTPIPTRSPSDSSTASTPVAEQIER	42.91	Phospho (ST)	0.000000000000000200000000000.0	0.02	0.001	0.02	0.001	0	0	0.03	0.001	0.007	0.002	-0.0484122	-9999	-1.32554	0.494672	-9999	-1.80591	-9999
	78 : DBN1 Drebrin	IPI00003406,	SPSDSSTASTPVAEQIER	122.52	Phospho (ST)	0.002000000000000000.0	0.243	0.009	0.189	0.005	0.009	0.001	0.095	0.003	0	0	0.320773	-4.01159	-9999	-1.0862	-2.93236	-9999	9999
	78 : DBN1 Drebrin	IPI00003406,	SPSDSSTASTPVAEQIER	128.764	Phospho (ST)	0.200000000000000000.0	0.243	0.009	0.189	0.005	0.009	0.001	0.095	0.003	0	0	0.319618	-4.01159	-9999	-1.0862	-2.93236	-9999	9999
540	780 : VIM Vimentin	IPI00418471,	DGQVINETSQHHDDLE	32.8	Phospho (ST)	0.0000000020000000.0	0.084	0.008	0.061	0.009	0.014	0.002	0.045	0.019	0.052	0.014	0.414677	-1.79086	-0.0923402	-0.54372	-1.26188	0.465713	-1.70369
	780 : VIM Vimentin	IPI00418471,	ISLPLPNFSSLNLR	43.187	Phospho (ST)	0.02000000000000.0	0	0	0	0	0.001	0	0.026	0.004	0	0	NaN	9999	NaN	9999	-4.29336	-9999	9999
541	782 : SNW1 SNW domain-containing protein 1	IPI00013830,	GPPSPPAPVMHSPSR	28.75	Oxidation (M); 2 Phospho (ST)	0.000200000102000.0	0	0	0	0	0.015	0.002	0.067	0.008	0.024	0.007	NaN	9999	9999	9999	-1.77103	-1.23107	-0.516636
	782 : SNW1 SNW domain-containing protein 1	IPI00013830,	GPPSPPAPVMHSPSR	32.837	2 Phospho (ST)	0.000200000002000.0	0.044	0.027	0	0	0.027	0.008	0.203	0.001	0.067	0.013	9999	9999	9999	9999	-2.50635	-1.35476	-1.12658
542	783 : PGM3 Isoform 1 of Phosphoacetylglucosamine mutase	IPI00030116,	STIGVMVTASHNPEEDNGVK	61.153	Phospho (ST)	0.00000000020000000000.0	0.012	0.001	0.014	0.006	0.032	0.002	0.061	0.002	0.025	0.007	-0.312939	1.4489	0.947105	1.97159	-0.533242	-1.00868	0.498761
543	784 : MAPK14 Isoform CSBP2 of Mitogen-activated protein kinase 14	IPI00002857,	HTDDEMTGYVATR	30.135	Phospho (Y)	0.0000000030000.0	0.09	0.014	0.058	0.004	0.064	0.002	0.085	0.004	0.064	0.013	0.593593	0.455229	0.27858	0.45628	-0.011588	-0.161653	0.172488
544	785 : HMGA1 Isoform HMG-I of High mobility group protein HMG-I/HMG-Y	IPI00179700,	KQPPVSPGTALVGSQKEPSEVPTPK	37.58	Phospho (ST)	0.0000000000000200000000000.0	0	0	0	0	0	0	0.138	0.002	0.022	0.004	NaN	NaN	9999	9999	-9999	-2.38836	-9999
545	786 : PPIG Isoform 1 of Peptidyl-prolyl cis-trans isomerase G	IPI00006298,	SETPPHWR	39.89	Phospho (ST)	0.00200000.0	0.05	0.001	0	0	0.054	0	0.091	0.004	0.135	0.022	9999	9999	9999	9999	-0.365871	0.80653	-1.1488
546	787 : MLLT4 Isoform 4 of Afadin	IPI00023461,	TSSVVTLEVAK	71.103	Phospho (ST)	0.00200000000.0	0.061	0.001	0.069	0.002	0	0	0.081	0.005	0.047	0.001	-0.222633	-9999	-0.413115	0.138814	-9999	-0.537424	-9999
547	788 : CEP170 Isoform 1 of Centrosomal protein of 170 kDa	IPI00186194,	QGSFTIEKPSPNIPIELIPHINK	40.79	Phospho (ST)	0.00002000000000000000000.0	0.007	0	0.004	0.001	0.008	0.001	0.02	0.001	0.008	0.001	0.631337	1.14405	0.97306	2.11736	-0.982791	-1.12973	0.168642
	788 : CEP170 Isoform 1 of Centrosomal protein of 170 kDa	IPI00186194,	TPLTSADEHVHSK	37.97	Phospho (ST)	0.0000200000000.0	0.025	0.001	0.039	0.001	0.03	0.004	0.072	0.003	0.024	0.001	-0.668868	-0.0528949	-0.53952	0.803227	-0.865122	-1.32554	0.483364
548	789 : SSFA2 Isoform 3 of Sperm-specific antigen 2	IPI00386170,	SQSLPTTLLSPVR	72.637	Phospho (ST)	0.0020000000000.0	0.014	0.001	0.017	0.001	0.01	0	0.056	0.006	0.03	0.003	-0.316528	-0.50226	0.919149	1.60549	-2.12029	-0.671164	-1.42275
549	790 : EIF3S1 Eukaryotic translation initiation factor 3 subunit 1	IPI00290461,	VLTPEEQLADK	41.85	Phospho (ST)	0.00200000000.0	0.02	0.002	0.02	0	0.032	0.002	0	0	0.038	0.002	-0.0159576	0.994218	1.05172	-9999	9999	9999	-0.0603973
550	791 : HMGA2 High mobility group protein HMGI-C	IPI00005996,	KQQQEPTGEPSPK	36.56	Phospho (ST)	0.0000000000200.0	0	0	0	0	0.005	0	0.142	0.011	0.012	0.005	NaN	9999	9999	9999	-4.35107	-3.29336	-1.03801
551	793 : LARP7 Lupus La protein family protein	IPI00294742,	SRPTSEGSDIESTEPQK	29.855	Phospho (ST)	0.00000002000000000.0	0.022	0.007	0.009	0.006	0.013	0.001	0.062	0.004	0.007	0.004	1.24245	0.765535	-0.232769	2.67061	-1.91594	-2.88897	0.995665
552	794 : GPATCH8 G patch domain containing 8	IPI00457284,	SQSPHYFR	40.558	Phospho (ST)	0.00200000.0	0.027	0.001	0.032	0.002	0.035	0.002	0.064	0.007	0.047	0.003	-0.281036	0.442545	0.699552	0.929033	-0.498179	-0.21424	-0.260152
553	796 : EIF4G2 Eukaryotic translation initiation factor 4 gamma 2	IPI00015952,	FSPTMGR	31.855	Phospho (ST)	0.0200000.0	0.037	0.002	0.043	0.002	0	0	0.079	0.01	0	0	-0.281036	-9999	-9999	0.78576	-9999	-9999	NaN
554	798 : IK Protein Red	IPI00011875,	LLMTPRAAPTSAPPSK	28.465	Phospho (ST)	0.0000000002000000.0	0.024	0.001	0.024	0.001	0.047	0.003	0.075	0.004	0.051	0.004	-0.013043	1.301	1.24306	1.57773	-0.288065	-0.320126	0.0551957
555	799 : SPRY4 sprouty homolog 4	IPI00307426,	LLDHMAPPPVADQASPR	55.958	Phospho (ST)	0.00000000000000200.0	0.022	0.002	0.018	0.001	0	0	0.089	0.007	0.046	0.005	0.24245	-9999	1.4782	2.20945	-9999	-0.715486	-9999
556	8 : C11orf58 Small acidic protein	IPI00003419,	SASPDDDLGSSNWEAADLGNEER	116.867	Phospho (ST)	0.00200000000000000000000.0	0.123	0.008	0.106	0.004	0.207	0.027	0.106	0.004	0.138	0.014	0.163499	1.27083	0.516015	-0.0923402	1.35332	0.623867	0.751892
557	80 : JUB ajuba isoform 1	IPI00063605,	SSFASSSASDASKPSSPR	33.62	Phospho (ST)	0.000000000000000200.0	0.017	0.001	0.021	0.002	0	0	0	0	0.032	0.001	-0.325539	-9999	0.77484	-9999	NaN	9999	-9999
	80 : JUB ajuba isoform 1	IPI00063605,	LEPTAPALSPR	26.34	Phospho (ST)	0.00000000200.0	0.077	0.002	0.076	0.014	0	0	0	0	0.07	0.004	-0.0218044	-9999	0.0299829	-9999	NaN	9999	-9999
	80 : JUB ajuba isoform 1	IPI00063605,	SSFASSSASDASKPSSPR	32.11	Phospho (ST)	0.000000002000000000.0	0.049	0.001	0.046	0.001	0.009	0.001	0.017	0.001	0.054	0.004	0.0342157	-2.06492	0.341417	-1.50635	-0.56918	1.86433	-2.4112
	80 : JUB ajuba isoform 1	IPI00063605,	SSFASSSASDASKPSSPR	30.99	Phospho (ST)	0.000000000000000200.0	0.049	0.001	0.048	0.003	0.009	0.001	0.018	0.001	0.054	0.005	-0.00433459	-2.1078	0.311503	-1.53533	-0.58208	1.86235	-2.41889
	80 : JUB ajuba isoform 1	IPI00063605,	SSFASSSASDASKPSSPR	35.72	Phospho (ST)	0.000000200000000000.0	0.049	0.001	0.046	0.001	0.009	0.001	0.017	0.001	0.042	0.019	0.0271541	-2.06492	0.00575927	-1.50635	-0.567041	1.52857	-2.07097
558	800 : NUMA1 Isoform 2 of Nuclear mitotic apparatus protein 1	IPI00006196,	TQPDGTSVPGEPASPISQR	49.16	Phospho (ST)	0.0000020000000000000.0	0.054	0.001	0.045	0.001	0.06	0.001	0.081	0.003	0.116	0.006	0.231432	0.739848	1.50538	0.757877	-0.0291463	0.762987	-0.768568
	800 : NUMA1 Isoform 2 of Nuclear mitotic apparatus protein 1	IPI00006196,	TQPDGTSVPGEPASPISQR	49.33	Phospho (ST)	0.0000000000000200000.0	0.054	0.002	0.045	0.001	0.06	0.001	0.081	0.003	0.116	0.006	0.219091	0.731183	1.50386	0.757023	-0.0365259	0.762136	-0.77596
	800 : NUMA1 Isoform 2 of Nuclear mitotic apparatus protein 1	IPI00006196,	KNSLISSLEEEVSILNR	35.47	Phospho (ST)	0.00200000000000000.0	0.003	0	0	0	0	0	0.009	0.002	0.007	0.001	9999	NaN	9999	9999	-9999	-0.229382	-9999
	800 : NUMA1 Isoform 2 of Nuclear mitotic apparatus protein 1	IPI00006196,	KNSLISSLEEEVSILNR	33.26	Phospho (ST)	0.00200000000000000.0	0.001	0	0.001	0	0	0	0.007	0.004	0.002	0.002	0.660837	-9999	1.57192	2.92048	-9999	-1.33279	-9999
559	803 : CDC2L5 Isoform 2 of Cell division cycle 2-like protein kinase 5	IPI00029162,	ILELTPEPDRPR	30.71	Phospho (ST)	0.000020000000.0	0.024	0.001	0.033	0.003	0.053	0.001	0.038	0.002	0.031	0.003	-0.498179	1.02006	0.0524159	0.115033	0.894527	-0.046921	0.964214
560	804 : TPX2 Targeting protein for Xklp2	IPI00008477,	SSDQPLTVPVSPK	47.765	Phospho (ST)	0.0000000000200.0	0.019	0.009	0.029	0.002	0.027	0.001	0.085	0.006	0.08	0.005	-0.662004	0.195348	1.61023	1.45628	-1.2723	0.168642	-1.41889
561	805 : EMD Emerin	IPI00032003,	DSAYQSITHYRPVSASR	37.745	Phospho (ST)	0.00000000000002000.0	0	0	0	0	0.015	0	0.045	0.002	0.021	0.001	NaN	9999	9999	9999	-1.20756	-0.828793	-0.354759
562	809 : AHCTF1 Isoform 1 of AT-hook-containing transcription factor 1	IPI00170594,	EVSPSDVR	35.99	Phospho (ST)	0.00200000.0	0	0	0	0	0	0	0.253	0.002	0.048	0.001	NaN	NaN	9999	9999	-9999	-2.152	-9999
563	81 : LAD1 ladinin 1	IPI00386700,	LPSVEEAEVPKPLPPASK	46.693	Phospho (ST)	0.002000000000000000.0	0.1	0.011	0.1	0.005	0	0	0	0	0	0	-0.0409718	-9999	-9999	-9999	NaN	NaN	NaN
	81 : LAD1 ladinin 1	IPI00386700,	ALASEKSPTADAKPAPK	49.266	Phospho (ST)	0.00000020000000000.0	0.031	0.003	0.035	0.001	0	0	0	0	0.049	0.001	-0.204233	-9999	0.642471	-9999	NaN	9999	-9999
	81 : LAD1 ladinin 1	IPI00386700,	IPSKEEEADMSSPTQR	35.614	Phospho (ST)	0.0000000000020000.0	0.119	0.002	0.161	0.014	0	0	0	0	0.071	0.005	-0.483985	-9999	-1.04692	-9999	NaN	9999	-9999
	81 : LAD1 ladinin 1	IPI00386700,	GVPEKSPVLEK	43.164	Phospho (ST)	0.00000200000.0	0.395	0.011	0.383	0.035	0	0	0	0	0.157	0.018	0	-9999	-1.15521	-9999	NaN	9999	-9999
	81 : LAD1 ladinin 1	IPI00386700,	IPSKEEEADMSSPTQR	42.535	Phospho (ST)	0.0000000000200000.0	0.263	0.01	0.258	0.018	0	0	0	0	0.084	0.005	-0.0203404	-9999	-1.49411	-9999	NaN	9999	-9999
	81 : LAD1 ladinin 1	IPI00386700,	IPSKEEEADMSSPTQR	45.532	Phospho (ST)	0.0000000000020000.0	0.263	0.01	0.259	0.018	0	0	0	0	0.084	0.005	-0.0203404	-9999	-1.49411	-9999	NaN	9999	-9999
	81 : LAD1 ladinin 1	IPI00386700,	LPSVEEAEVPKPLPPASK	39.123	Phospho (ST)	0.002000000000000000.0	0.077	0.001	0.078	0.004	0	0	0	0	0.007	0.002	-0.077041	-9999	-3.27928	-9999	NaN	9999	-9999
564	810 : IL4R Isoform 1 of Interleukin-4 receptor alpha chain precursor	IPI00444383,	SSPPTTPLR	28.25	3 Phospho (ST)	0.220002000.0	0.053	0.007	0.062	0.02	0	0	0	0	0	0	-0.275786	-9999	-9999	-9999	NaN	NaN	NaN
565	811 : MICAL3 IMP dehydrogenase/GMP reductase family protein	IPI00737969,	RPDSPTRPTLR	29.723	Phospho (ST)	0.00020000000.0	0.062	0.004	0.072	0.008	0.036	0.001	0.107	0.013	0.086	0.001	-0.2567	-0.696658	0.397255	0.483364	-1.191	-0.0709665	-1.09542
566	812 : UBL7 Ubiquitin-like protein 7	IPI00305922,	DMPGGFLFEGLSDDEDDFHPNTR	32.805	Phospho (ST)	0.00000000000200000000000.0	0.004	0.001	0.006	0.001	0.011	0	0.026	0.003	0.011	0.001	-0.666576	1.16479	0.92448	1.9486	-0.795859	-1.00868	0.23634
567	813 : REXO1 RNA exonuclease 1 homolog	IPI00297396,	ASSRDER	28.4	Phospho (ST)	0.0020000.0	0.057	0.003	0.09	0.01	0.082	0.008	0.223	0.017	0.086	0.004	-0.710756	0.16221	0.0621217	1.21164	-1.05889	-1.13289	0.0962619
568	815 : NFATC2IP Isoform 1 of NFATC2-interacting protein	IPI00171475,	TEFLDLDNSPLSPPSPR	29.14	Phospho (ST)	0.00000000000000200.0	0.664	0.044	0.646	0.007	0.715	0.013	0.69	0.008	0.744	0.012	-0.00578235	0.453122	0.337996	0.00288251	0.438293	0.349365	0.112367
569	816 : HIST1H1B Histone H1.5	IPI00217468,	SETAPAETATPAPVEKSPAK	33.76	Phospho (ST)	0.00000000000000002000.0	0	0	0	0	0	0	0.105	0.005	0.034	0.002	NaN	NaN	9999	9999	-9999	-1.36587	-9999
	816 : HIST1H1B Histone H1.5	IPI00217468,	SETAPAETATPAPVEKSPAK	70.377	Phospho (ST)	0.00000000000000002000.0	0.019	0.002	0.024	0.001	0.026	0.001	0.135	0.022	0.033	0.005	-0.37146	0.39835	0.568519	2.39122	-2.00578	-1.80591	-0.172994
570	822 : - Similar to Glycerol-3-phosphate transporter	IPI00745467,	SRLTANFASR	28.04	Phospho (ST)	0.0000000020.0	0.138	0.016	0.108	0.012	0.1	0.026	0.143	0.014	0.045	0.019	0.298658	0.185232	-1.13606	0.302173	-0.12658	-1.42275	1.31962
571	823 : PPARBP Peroxisome proliferator-activated receptor-binding protein	IPI00427522,	LSSSDSIGPDVTDILSDIAEEASK	41.71	Phospho (ST)	0.000002000000000000000000.0	0	0	0	0	0.006	0	0.008	0	0.01	0.001	NaN	9999	9999	9999	0.0313952	0.56267	-0.508403
572	826 : DKFZp434K1815 Hypothetical protein DKFZp434K1815	IPI00069309,	ANSPEKPPEAGAAHKPR	68.36	Phospho (ST)	0.00200000000000000.0	0	0	0	0	0.03	0.006	0.065	0.007	0	0	NaN	9999	NaN	9999	-0.72977	-9999	9999
	826 : DKFZp434K1815 Hypothetical protein DKFZp434K1815	IPI00069309,	RPDDVPLSLSPSK	30.34	Phospho (ST)	0.0000000002000.0	0.03	0.001	0.078	0.004	0	0	0.034	0.001	0	0	-1.44222	-9999	-9999	-1.2723	-9999	-9999	NaN
573	827 : KIAA1212 Isoform 1 of Girdin	IPI00171134,	SSPVLQHK	27.78	Phospho (ST)	0.02000000.0	0.017	0.003	0.024	0.007	0.028	0.001	0.072	0.009	0.046	0.001	-0.577767	0.518031	1.04544	1.46519	-0.957356	-0.405451	-0.531156
574	828 : BRD4 Isoform 1 of Bromodomain-containing protein 4	IPI00440727,	IHSPIIR	31.01	Phospho (ST)	0.0020000.0	0.047	0.004	0.071	0.003	0	0	0	0	0	0	-0.630394	-9999	-9999	-9999	NaN	NaN	NaN
575	829 : TBC1D15 Isoform 2 of TBC1 domain family member 15	IPI00794613,	SLSQSFENLLDEPAYGLIQK	52.147	Phospho (ST)	0.00002000000000000000.0	0.008	0.001	0.005	0	0.008	0.002	0.014	0.003	0.008	0.001	0.554834	1.03351	0.814755	1.38073	-0.358454	-0.550043	0.215368
576	83 : PSMF1 Proteasome inhibitor PI31 subunit	IPI00009949,	ANVSSPHR	36.078	Phospho (ST)	0.00002000.0	0.078	0.016	0.134	0.011	0	0	0	0	0	0	-0.816037	-9999	-9999	-9999	NaN	NaN	NaN
577	830 : SASH1 SAM and SH3 domain-containing protein 1	IPI00304817,	RVSQDLEVEKPDASPTSLQLR	46.83	Phospho (ST)	0.002000000000000000000.0	0.008	0	0.008	0	0.008	0.001	0.045	0.004	0.014	0.001	-0.0694519	0.313826	0.987685	2.41197	-2.1078	-1.40736	-0.675765
	830 : SASH1 SAM and SH3 domain-containing protein 1	IPI00304817,	EVIKSPTASR	41.155	Phospho (ST)	0.0000200000.0	0	0	0	0	0.05	0	0.055	0.001	0	0	NaN	9999	NaN	9999	0.226509	-9999	9999
578	831 : AZI1 Isoform 1 of 5-azacytidine-induced protein 1	IPI00298883,	SGSPRPTEPTDFLMLFEGSPSGK	38.305	Phospho (ST)	0.00000000020000000000000.0	0.003	0.001	0.002	0.001	0.003	0.001	0.008	0.002	0.004	0.002	0.657183	1.34312	1.48954	2.20696	-0.875672	-0.701342	-0.150401
579	832 : MLLT1 Protein ENL	IPI00100630,	RPATADSPKPSAK	38.61	Phospho (ST)	0.0000002000000.0	0.021	0.007	0.021	0.001	0	0	0.038	0.015	0.039	0.008	-0.0291463	-9999	1.04614	0.759582	-9999	0.301002	-9999
580	837 : FAM82C Isoform 1 of Protein FAM82C	IPI00410079,	SQSLPNSLDYTQTSDPGR	66.305	Phospho (ST)	0.002000000000000000.0	0.029	0.002	0.025	0.001	0	0	0.053	0.003	0.02	0.002	0.172488	-9999	-0.169745	1.02857	-9999	-1.18442	-9999
581	838 : GAPVD1 GTPase activating protein and VPS9 domains 1	IPI00292753,	SRSSDIVSSVR	34.595	Phospho (ST)	0.00200000000.0	0.057	0.018	0	0	0.017	0.002	0.071	0.004	0.038	0.001	9999	9999	9999	9999	-1.63935	-0.646112	-0.971431
582	839 : PUM2 Isoform 3 of Pumilio homolog 2	IPI00022184,	GKASPFEEDQNR	36.397	Phospho (ST)	0.000200000000.0	0.016	0.003	0.032	0.015	0.042	0.005	0.075	0.002	0.043	0.003	-0.99137	0.733788	0.577248	1.16414	-0.440263	-0.571322	0.153157
583	84 : ANXA2 annexin A2 isoform 1	IPI00418169,	LSLEGDHSTPPSAYGSVK	47.453	Phospho (ST)	0.000000002000000000.0	0.096	0.009	0.104	0.005	0.078	0.004	0	0	0.079	0.007	-0.16004	-0.114035	-0.265345	-9999	9999	9999	0.147958
	84 : ANXA2 annexin A2 isoform 1	IPI00418169,	LSLEGDHSTPPSAYGSVK	52.607	Phospho (ST)	0.020000000000000000.0	0.078	0.036	0.104	0.004	0.077	0.005	0	0	0.079	0.007	-0.465938	-0.131313	-0.270556	-9999	9999	9999	0.136191
	84 : ANXA2 annexin A2 isoform 1	IPI00418169,	LSLEGDHSTPPSAYGSVK	33.642	Phospho (ST)	0.000000002000000000.0	0.072	0.016	0.098	0.007	0.085	0.003	0.044	0.001	0.134	0.011	-0.488026	0.0935602	0.582074	-1.24811	1.33285	1.8472	-0.490051
584	840 : SAFB Scaffold attachment factor B	IPI00300631,	SVVSFDKVK	29.688	Phospho (ST)	0.000200000.0	0.021	0.001	0.02	0.001	0.023	0.002	0.048	0.001	0.035	0.001	0.0676387	0.52707	0.980391	1.20226	-0.685014	-0.205896	-0.456009
585	841 : CRTC2 CREB-regulated transcription coactivator 2	IPI00375907,	VPLSPLSLLAGPADAR	47.625	Phospho (ST)	0.0002000000000000.0	0	0	0	0	0	0	0.036	0.004	0.017	0.001	NaN	NaN	9999	9999	-9999	-0.880976	-9999
586	842 : TBC1D10A TBC1 domain family member 10A	IPI00011167,	LRSLSPK	29.23	Phospho (ST)	0.0000200.0	0.072	0.004	0.107	0.006	0.01	0	0.03	0.002	0	0	-0.628162	-3.1078	-9999	-1.93236	-1.18442	-9999	9999
587	844 : DHX33 Isoform 1 of Putative ATP-dependent RNA helicase DHX33	IPI00302860,	RVAAISLATR	29.3	Phospho (ST)	0.0000000020.0	0	0	0	0	0	0	0.033	0.002	0.036	0.009	NaN	NaN	9999	9999	-9999	0.329985	-9999
588	845 : EPB41L2 4.1G protein (Fragment)	IPI00022133,	SSHETLNIVEEK	59.947	Phospho (ST)	0.020000000000.0	0	0	0	0	0.024	0	0.088	0.003	0.042	0.003	NaN	9999	9999	9999	-1.47794	-0.833927	-0.619271
589	846 : CCDC99 Isoform 1 of Coiled-coil domain-containing protein 99	IPI00061356,	SVSIHTPVVSLSPHK	57.433	Phospho (ST)	0.000000000002000.0	0	0	0	0	0.009	0.001	0.048	0.002	0	0	NaN	9999	NaN	9999	-2.01159	-9999	9999
590	847 : FAM122A Protein FAM122A	IPI00061087,	SNSAPLIHGLSDTSPVFQAEAPSAR	44.5	Phospho (ST)	0.0020000000000000000000000.0	0	0	0.005	0.001	0.006	0.001	0.014	0.003	0.012	0.002	-9999	0.558757	1.37685	1.35219	-0.805913	0.0398403	-0.821126
591	85 : CTTN CTTN protein	IPI00746806,	TQTPPVSPAPQPTEER	108.733	Phospho (ST)	0.0020000000000000.0	0.183	0.007	0.085	0.004	0.142	0.014	0.028	0	0.182	0.004	1.06488	1.05242	1.23573	-1.68038	2.72181	2.93168	-0.186065
	85 : CTTN CTTN protein	IPI00746806,	LPSSPVYEDAASFK	91.114	Phospho (ST)	0.00020000000000.0	0.536	0.009	0.533	0.018	0.238	0.011	0.282	0.008	0.634	0.03	-0.0380063	-0.85726	0.38405	-1.01159	0.144046	1.41143	-1.24469
	85,572,	IPI00746806,IPI00029601,	TQTPPVSPAPQPTEER	72.483	2 Phospho (ST)	0.0020002000000000.0	0.513	0.019	0.547	0.02	0.172	0.006	0.236	0.007	0.547	0.023	-0.137648	-1.36587	0.133564	-1.30045	-0.0724828	1.45101	-1.50226
592	852 : FLJ12949 68 kDa protein	IPI00639842,	AFVEDSEDEDGAGEGGSSLLQK	46.11	Phospho (ST)	0.0000020000000000000000.0	0	0	0	0	0.065	0.003	0.083	0.002	0.073	0	NaN	9999	9999	9999	0.045443	0.0565835	0.0114956
593	857 : SFRS10 13 kDa protein	IPI00793887,	RSPSPYYSR	28.51	2 Phospho (ST)	0.020200000.0	0.04	0.003	0.03	0.002	0.09	0.005	0.199	0.002	0.126	0.006	0.351628	1.87303	2.1865	2.6241	-0.761213	-0.422752	-0.316528
594	859 : UIMC1 Isoform 2 of Ubiquitin interaction motif-containing protein 1	IPI00384342,	KDVETTSSVSVK	25.01	2 Phospho (ST)	0.000000020200.0	0	0	0.03	0.016	0.034	0.013	0.072	0.007	0.046	0.007	-9999	0.496718	0.756169	1.18206	-0.696658	-0.411195	-0.263612
595	86 : JUNB Transcription factor jun-B	IPI00013439,	DATPPVSPINMEDQER	32.2	Phospho (ST)	0.0000002000000000.0	0.045	0.003	0.038	0.002	0	0	0	0	0	0	0.186501	-9999	-9999	-9999	NaN	NaN	NaN
596	860 : PPFIBP1 Isoform 2 of Liprin-beta-1	IPI00179172,	SSSLGNLKK	29.97	Phospho (ST)	0.002000000.0	0.043	0.003	0.067	0.005	0.045	0.006	0.127	0.013	0.08	0.004	-0.662004	-0.265345	0.396159	0.838347	-1.11404	-0.426625	-0.664288
597	862 : - 19 kDa protein	IPI00745951,	NTETQWAVSR	25.72	Phospho (ST)	0.0002000000.0	0.008	0	0.009	0.004	0	0	0.04	0.002	0	0	-0.22095	-9999	-9999	2.08644	-9999	-9999	NaN
598	863 : BFSP1 Isoform 1 of Filensin	IPI00030282,	LQLEAQFLQDDISAAK	28.38	Phospho (ST)	0.0000000000002000.0	0.102	0.07	0.142	0.011	0.168	0.008	0.188	0.014	0.052	0.006	-0.526992	0.547943	-1.32193	0.31034	0.226509	-1.61706	1.86711
599	865 : MYO15A Myosin-XV	IPI00152380,	MHSIRNLPSMR	25.12	Oxidation (M); Phospho (ST)	0.00200000010.0	0.011	0.001	0.011	0	0	0	0.068	0.001	0.03	0.002	-0.018878	-9999	1.58544	2.55041	-9999	-0.948976	-9999
600	866 : PLCG1 PLCG1 variant protein (Fragment)	IPI00742703,	RALPPPSR	27.28	Phospho (ST)	0.00000020.0	0	0	0	0	0	0	0.127	0.022	0.037	0.001	NaN	NaN	9999	9999	-9999	-1.53116	-9999
601	87 : SEPT2 Septin-2	IPI00014177,	IYHLPDAESDEDEDFKEQTR	40.11	Phospho (ST)	0.00000000200000000000.0	0.009	0.002	0.012	0.001	0.009	0.002	0.015	0.008	0.017	0.003	-0.524915	-0.150401	0.623867	0.167358	-0.32916	0.471968	-0.778432
	87 : SEPT2 Septin-2	IPI00014177,	IYHLPDAESDEDEDFK	40.548	Phospho (ST)	0.0000000020000000.0	0.082	0.004	0.065	0.003	0.056	0.001	0.061	0.001	0.062	0.003	0.284514	0.0867838	0.0635029	-0.187707	0.263034	0.265437	0.0200577
	87 : SEPT2 Septin-2	IPI00014177,	IYHLPDAESDEDEDFKEQTR	55.781	Phospho (ST)	0.00000000200000000000.0	0.792	0.035	0.83	0.013	0.57	0.04	0.746	0.041	0.732	0.035	-0.114035	-0.237864	-0.046921	-0.246395	-0.00144342	0.214125	-0.194295
	87 : SEPT2 Septin-2	IPI00014177,	IYHLPDAESDEDEDFKEQTR	55.653	Phospho (ST)	0.00000000200000000000.0	0.118	0.02	0.138	0.013	0.041	0.002	0.082	0.003	0.063	0.013	-0.270556	-1.4344	-0.985645	-0.836501	-0.610433	-0.134477	-0.452057
602	870 : MAN2C1 116 kDa protein	IPI00220817,	RLSNTDGLPR	31.71	Phospho (ST)	0.0020000000.0	0	0	0	0	0.001	0	0.157	0.002	0.25	0.023	NaN	9999	9999	9999	-6.38082	0.909965	-7.38082
603	871 : KIFC2 Kinesin-like protein KIFC2	IPI00059395,	ARMASLR	37.76	Oxidation (M); Phospho (ST)	0.0010200.0	0.057	0.003	0.091	0.011	0.082	0.008	0.223	0.016	0.086	0.004	-0.724993	0.157044	0.0565835	1.20539	-1.05889	-1.13289	0.0976108
604	872 : NOL1 Bacterial Fmu (Sun)/eukaryotic nucleolar NOL1/Nop2p domain containing protein	IPI00294891,	TNKSPEAKPLPGK	36.64	Phospho (ST)	0.2000000000000.0	0.018	0.001	0.016	0.001	0.042	0.005	0.036	0.002	0.047	0.003	0.14274	1.71326	1.72334	1.10836	0.594549	0.630405	-0.013043
605	874 : ERF ETS domain-containing transcription factor ERF	IPI00032936,	TPADTGFAFPDWAYKPESSPGSR	39.36	Phospho (ST)	0.00000000000000000020000.0	0	0	0	0	0.01	0.002	0.024	0.001	0	0	NaN	9999	NaN	9999	-0.897006	-9999	9999
606	876 : GTF3C2 Isoform 1 of General transcription factor 3C polypeptide 2	IPI00016861,	AHFNAMFQPSSPTR	39.48	Phospho (ST)	0.00000000000020.0	0.164	0.01	0.129	0.082	0.038	0.001	0.174	0.112	0.048	0.008	0.303342	-1.45799	-1.29336	0.342555	-1.81097	-1.62149	-0.166503
607	879 : XRCC1 DNA-repair protein XRCC1	IPI00002564,	TKPTQAAGPSSPQKPPTPEETK	28.23	2 Phospho (ST)	0.0000000002000000200000.0	0.058	0.007	0.048	0.008	0.1	0.002	0.094	0.001	0.068	0.001	0.222805	1.37239	0.633199	0.885965	0.475085	-0.237864	0.735522
	879 : XRCC1 DNA-repair protein XRCC1	IPI00002564,	AIGSTSKPQESPK	50.03	Phospho (ST)	0.0000000000200.0	0	0	0	0	0.017	0.003	0.084	0.013	0.049	0.004	NaN	9999	9999	9999	-1.95456	-0.520769	-1.4112
608	88 : HNRPH1 Heterogeneous nuclear ribonucleoprotein H	IPI00013881,	HTGPNSPDTANDGFVR	43	Phospho (ST)	0.0000020000000000.0	0.017	0.004	0.018	0.001	0.017	0.008	0.042	0.009	0.029	0.003	-0.182786	0.226509	0.809826	1.0861	-0.870387	-0.261881	-0.586406
	88 : HNRPH1 Heterogeneous nuclear ribonucleoprotein H	IPI00013881,	HTGPNSPDTANDGFVR	52.914	Phospho (ST)	0.0000020000000000.0	0.071	0.007	0.062	0.009	0.063	0.01	0.141	0.006	0.07	0.001	0.164786	0.348232	0.317304	1.10434	-0.766112	-0.771027	0.0271541
609	880 : WAPAL Isoform 1 of Wings apart-like protein homolog	IPI00375330,	RPESPSEISPIK	46.95	Phospho (ST)	0.000200000000.0	0.068	0.011	0.056	0.015	0.013	0.013	0.079	0.011	0.095	0.008	0.226509	-1.77103	0.903038	0.397255	-2.17788	0.522056	-2.68038
610	883 : CT45-1 Cancer/testis antigen CT45-2	IPI00556278,	QGAGDSLIAGSAMSKAK	31	Oxidation (M); Phospho (ST)	0.00000200000010000.0	0.01	0.005	0.013	0	0.02	0.001	0.031	0.004	0.048	0.002	-0.413115	0.933573	1.99567	1.15121	-0.227692	0.85997	-1.06492
611	885 : LOC730594 similar to Cell division cycle protein 27 homolog	IPI00787125,	AAAEGLMSLLR	27.89	Oxidation (M); Phospho (ST)	0.00000012000.0	0.306	0.009	0.34	0.028	0.324	0.015	0.097	0.012	0.162	0.012	-0.199255	0.238787	-0.935117	-1.89432	2.124	0.97673	1.16993
612	886 : RBED1 Isoform 6 of ELMO domain-containing protein 3	IPI00796589,	VVSTEVVR	27.13	Phospho (ST)	0.00020000.0	0.556	0.003	0.485	0.076	0.579	0.025	0.729	0.115	0.349	0.036	0.15056	0.563646	-0.33825	0.49774	0.0551957	-0.818579	0.897628
613	887 : SQSTM1 Isoform 2 of Sequestosome-1	IPI00784104,	SRLTPVSPESSSTEEK	68.073	2 Phospho (ST)	0.0002002000000000.0	0	0	0	0	0.034	0.001	0.037	0.002	0.172	0.009	NaN	9999	9999	9999	0.238787	2.44467	-2.18442
	887 : SQSTM1 Isoform 2 of Sequestosome-1	IPI00784104,	LTPVSPESSSTEEK	44.263	Phospho (ST)	0.00002000000000.0	0.026	0.009	0.027	0.003	0.094	0.001	0.118	0.005	0.235	0.01	-0.0969617	2.12102	3.26978	2.04719	0.0635029	1.23818	-1.152
614	888 : KIAA0652 Isoform 1 of Uncharacterized protein KIAA0652	IPI00006080,	ASPHDVLETIFVR	54.64	Phospho (ST)	0.0200000000000.0	0.014	0.001	0.011	0.001	0.015	0.001	0.033	0.004	0.024	0.003	0.267835	0.695103	1.24489	1.4547	-0.771027	-0.194295	-0.552156
615	89 : TPD52L2 Isoform 2 of Tumor protein D54	IPI00221178,	GLLSDSMTDVPVDTGVAAR	60.979	Phospho (ST)	0.0000020000000000000.0	0.021	0.003	0.018	0.001	0.014	0.004	0.03	0.001	0.036	0.003	0.182692	-0.093879	1.15445	0.640621	-0.744197	0.529071	-1.25154
	89 : TPD52L2 Isoform 2 of Tumor protein D54	IPI00221178,	GLLSDSMTDVPVDTGVAAR	51.263	Phospho (ST)	0.0000000200000000000.0	0.022	0.003	0.018	0.001	0.02	0.001	0.031	0	0.035	0.002	0.248535	0.488515	1.12433	0.70044	-0.222633	0.439357	-0.639355
616	890 : THRA Isoform Alpha-2 of Thyroid hormone receptor alpha	IPI00022991,	VDLEAFSEFTK	25.67	Phospho (ST)	0.00000020000.0	0	0	0	0	0	0	0.068	0	0.028	0.003	NaN	NaN	9999	9999	-9999	-1.03209	-9999
617	891 : TRIP12 TRIP12 protein	IPI00032342,	SESPPAELPSLR	27.65	Phospho (ST)	0.002000000000.0	0.024	0.001	0.019	0	0	0	0.059	0.005	0.038	0.004	0.246104	-9999	1.1137	1.5064	-9999	-0.37707	-9999
618	893 : EPB41L2 Band 4.1-like protein 2	IPI00015973,	ITPLSLQTQGSSHETLNIVEEK	26.51	Phospho (ST)	0.0000000000000020000000.0	0.005	0	0	0	0.004	0	0.041	0.001	0.007	0.001	9999	9999	9999	9999	-2.93236	-2.26534	-0.641604
619	896 : RBM12B RNA binding motif protein 12B	IPI00217626,	FPPEDFRHSPEDFR	25.91	Phospho (ST)	0.00000000200000.0	0.012	0.005	0.014	0.005	0.006	0.001	0.063	0.032	0.015	0.007	-0.354759	-0.946194	0.146655	2.02574	-2.9885	-1.8625	-1.09851
620	897 : SLC4A7 Isoform 2 of Sodium bicarbonate cotransporter 3	IPI00387156,	ESDKEDGRESPSYDTPSQR	26.72	Phospho (ST)	0.0200000000000000000.0	0.019	0.002	0.018	0.001	0.023	0	0.065	0.005	0.026	0.001	0.0468403	0.653519	0.632268	1.74674	-1.1047	-1.09851	0.0172093
	897 : SLC4A7 Isoform 2 of Sodium bicarbonate cotransporter 3	IPI00387156,	GNGSGGSRENSTVDFSK	29.78	Phospho (ST)	0.00000000000200000.0	0.025	0.001	0.035	0.002	0.009	0.002	0.067	0.004	0.019	0.002	-0.526992	-1.5951	-0.741783	0.831067	-2.4344	-1.56064	-0.854649
621	899 : - Hypothetical protein (Fragment)	IPI00748612,	KLLEDLGYSVDVEENLTAR	25.17	Phospho (ST); Phospho (Y)	0.0000000320000000000.0	0	0	0	0	0	0	0.008	0.002	0.005	0	NaN	NaN	9999	9999	-9999	-0.504305	-9999
622	9 : SRRM2 Isoform 1 of Serine/arginine repetitive matrix protein 2	IPI00782992,	VKPETPPR	26.78	Phospho (ST)	0.00002000.0	0.052	0.028	0.02	0.009	0.051	0.005	0	0	0	0	1.31904	1.65855	-9999	-9999	9999	NaN	9999
	9 : SRRM2 Isoform 1 of Serine/arginine repetitive matrix protein 2	IPI00782992,	SRTSPVTR	31.815	Phospho (ST)	0.00020000.0	0.118	0.039	0.174	0.066	0.123	0.017	0	0	0	0	-0.603841	-0.189351	-9999	-9999	9999	NaN	9999
	9 : SRRM2 Isoform 1 of Serine/arginine repetitive matrix protein 2	IPI00782992,	SRTPLISR	28.55	Phospho (ST)	0.00200000.0	0	0	0	0	0.051	0.004	0	0	0.115	0.025	NaN	9999	9999	NaN	9999	9999	-1.00578
	9 : SRRM2 Isoform 1 of Serine/arginine repetitive matrix protein 2	IPI00782992,	SRTPPVTR	27.195	Phospho (ST)	0.00200000.0	0	0	0	0	0.092	0.005	0	0	0.303	0.013	NaN	9999	9999	NaN	9999	9999	-1.54793
	9 : SRRM2 Isoform 1 of Serine/arginine repetitive matrix protein 2	IPI00782992,	SRTPPTSR	30.79	Phospho (ST)	0.00200000.0	0	0	0	0	0.02	0	0	0	0.066	0.007	NaN	9999	9999	NaN	9999	9999	-1.57347
	9 : SRRM2 Isoform 1 of Serine/arginine repetitive matrix protein 2	IPI00782992,	SRSPLAIR	31.833	Phospho (ST)	0.00200000.0	0.033	0.007	0.033	0.002	0.067	0.002	0	0	0.332	0.013	-0.0619024	1.31962	3.46793	-9999	9999	9999	-2.152
	9 : SRRM2 Isoform 1 of Serine/arginine repetitive matrix protein 2	IPI00782992,	SRTSPVSR	28.948	Phospho (ST)	0.00020000.0	0.043	0.006	0.078	0.024	0	0	0	0	0.166	0.008	-0.888969	-9999	1.22651	-9999	NaN	9999	-9999
	9 : SRRM2 Isoform 1 of Serine/arginine repetitive matrix protein 2	IPI00782992,	QSHSESPSLQSK	61.859	Phospho (ST)	0.000002000000.0	0.081	0.009	0.038	0.025	0	0	0	0	0.064	0.001	1.05033	-9999	0.884403	-9999	NaN	9999	-9999
	9 : SRRM2 Isoform 1 of Serine/arginine repetitive matrix protein 2	IPI00782992,	SRASPVSR	31.55	Phospho (ST)	0.20000000.0	0.058	0.009	0.1	0.018	0.088	0	0	0	0.16	0.006	-0.826233	0.126973	0.813935	-9999	9999	9999	-0.68966
	9 : SRRM2 Isoform 1 of Serine/arginine repetitive matrix protein 2	IPI00782992,	SRASPVSR	30.74	Phospho (ST)	0.00020000.0	0.058	0.009	0.1	0.019	0.088	0	0	0	0.16	0.005	-0.831358	0.115033	0.812293	-9999	9999	9999	-0.698998
	9 : SRRM2 Isoform 1 of Serine/arginine repetitive matrix protein 2	IPI00782992,	SRTPLLPR	35.993	Phospho (ST)	0.00200000.0	0.034	0.004	0.041	0.006	0.031	0	0.041	0.002	0.187	0.013	-0.309359	-0.115597	2.32539	-0.0985055	-0.027675	2.43936	-2.44222
	9 : SRRM2 Isoform 1 of Serine/arginine repetitive matrix protein 2	IPI00782992,	SRTSPAPWK	29.115	Phospho (ST)	0.000200000.0	0	0	0.047	0.016	0.066	0.006	0.051	0.001	0.206	0.009	-9999	0.777367	2.24853	0.00863031	0.757877	2.2555	-1.47393
	9 : SRRM2 Isoform 1 of Serine/arginine repetitive matrix protein 2	IPI00782992,	SRTSPAPWK	33.597	Phospho (ST)	0.002000000.0	0	0	0.048	0.016	0.066	0.006	0.051	0.001	0.206	0.009	-9999	0.764686	2.23511	-0.00433459	0.75873	2.2552	-1.47393
	9 : SRRM2 Isoform 1 of Serine/arginine repetitive matrix protein 2	IPI00782992,	SRLSLR	27.135	Phospho (ST)	0.000200.0	0.203	0.181	0.1	0.002	0.08	0.018	0.047	0.002	0.175	0.066	0.981122	-0.0174171	0.949348	-1.17137	1.14339	2.13619	-0.971431
	9 : SRRM2 Isoform 1 of Serine/arginine repetitive matrix protein 2	IPI00782992,	NHSGSRTPPVALNSSR	25.65	2 Phospho (ST)	0.0000202000000000.0	0	0	0	0	0.04	0.003	0.012	0.004	0.039	0.011	NaN	9999	9999	9999	2.08168	1.89763	0.206643
	9 : SRRM2 Isoform 1 of Serine/arginine repetitive matrix protein 2	IPI00782992,	DIPRTPSR	27.27	Phospho (ST)	0.00000020.0	0.155	0.009	0.177	0.018	0.121	0.012	0.107	0.009	0.173	0.035	-0.242977	-0.248108	0.0989585	-0.823677	0.566572	0.93885	-0.349235
	9 : SRRM2 Isoform 1 of Serine/arginine repetitive matrix protein 2	IPI00782992,	AGMSSNQSISSPVLDAVPR	76.349	Oxidation (M); Phospho (ST)	0.0010000000200000000.0	0.057	0.003	0.045	0.003	0.044	0.005	0.035	0.001	0.056	0	0.275007	0.273814	0.437228	-0.448115	0.712816	0.902267	-0.166503
	9 : SRRM2 Isoform 1 of Serine/arginine repetitive matrix protein 2	IPI00782992,	SSSPVTELASR	68.18	Phospho (ST)	0.00200000000.0	0.13	0.045	0.212	0.006	0.183	0.063	0.122	0.003	0.193	0.008	-0.746616	0.0962619	0	-0.883635	0.967906	0.898402	0.0922074
	9 : SRRM2 Isoform 1 of Serine/arginine repetitive matrix protein 2	IPI00782992,	SRTPPSAPSQSR	47.232	Phospho (ST)	0.002000000000.0	0.16	0.018	0.06	0.006	0.174	0.017	0.099	0.009	0.151	0.015	1.36065	1.83835	1.46048	0.62293	1.20477	0.852798	0.375178
	9 : SRRM2 Isoform 1 of Serine/arginine repetitive matrix protein 2	IPI00782992,	SRTSPITR	34.188	Phospho (ST)	0.00020000.0	0	0	0	0	0.126	0.018	0.118	0.019	0.18	0.022	NaN	9999	9999	9999	0.473008	0.846393	-0.349235
	9 : SRRM2 Isoform 1 of Serine/arginine repetitive matrix protein 2	IPI00782992,	DIPRTPSR	25.08	Phospho (ST)	0.00002000.0	0.155	0.009	0.177	0.018	0.12	0.012	0.103	0.008	0.157	0.018	-0.242977	-0.251539	-0.0439433	-0.870387	0.606916	0.841571	-0.212568
	9 : SRRM2 Isoform 1 of Serine/arginine repetitive matrix protein 2	IPI00782992,	SRTSPITR	35.31	Phospho (ST)	0.00200000.0	0	0	0	0	0.126	0.018	0.118	0.018	0.179	0.023	NaN	9999	9999	9999	0.475085	0.83996	-0.341903
	9 : SRRM2 Isoform 1 of Serine/arginine repetitive matrix protein 2	IPI00782992,	AGMSSNQSISSPVLDAVPR	91.6	Phospho (ST)	0.0000000002000000000.0	0.102	0.003	0.107	0.004	0.11	0.005	0.083	0.002	0.1	0.005	-0.104697	0.345964	0.0426443	-0.459973	0.794104	0.517024	0.301002
	9 : SRRM2 Isoform 1 of Serine/arginine repetitive matrix protein 2	IPI00782992,	AGMSSNQSISSPVLDAVPR	82.998	Phospho (ST)	0.0000000000200000000.0	0.102	0.003	0.107	0.004	0.11	0.005	0.083	0.002	0.1	0.005	-0.106249	0.343692	0.0370307	-0.461959	0.794104	0.513996	0.303342
	9 : SRRM2 Isoform 1 of Serine/arginine repetitive matrix protein 2	IPI00782992,	TPPVALNSSR	53.476	Phospho (ST)	0.2000000000.0	0.059	0.003	0.072	0.007	0.094	0.009	0.086	0.003	0.092	0.004	-0.327348	0.681674	0.484396	0.157044	0.513996	0.342555	0.194087
	9 : SRRM2 Isoform 1 of Serine/arginine repetitive matrix protein 2	IPI00782992,	SSGHSSSELSPDAVEK	33.555	Phospho (ST)	0.0000000002000000.0	0.054	0.005	0.04	0.012	0.042	0.002	0.105	0.002	0.112	0.014	0.40163	0.37629	1.63041	1.30918	-0.943416	0.336855	-1.25843
	9 : SRRM2 Isoform 1 of Serine/arginine repetitive matrix protein 2	IPI00782992,	GEGDAPFSEPGTTSTQRPSSPETATK	34.275	Phospho (ST)	0.00000002000000000000000000.0	0.057	0.005	0.055	0.003	0.059	0	0.083	0.006	0.074	0.006	0.0186342	0.418999	0.580145	0.513996	-0.106249	0.0813396	-0.164884
	9 : SRRM2 Isoform 1 of Serine/arginine repetitive matrix protein 2	IPI00782992,	GEGDAPFSEPGTTSTQRPSSPETATK	32.663	Phospho (ST)	0.00000000000000000002000000.0	0.058	0.005	0.055	0.003	0.059	0	0.083	0.006	0.074	0.006	0.0285692	0.413594	0.574344	0.508936	-0.106249	0.0813396	-0.164884
	9 : SRRM2 Isoform 1 of Serine/arginine repetitive matrix protein 2	IPI00782992,	GEGDAPFSEPGTTSTQRPSSPETATK	36.2	Phospho (ST)	0.00000000000000000020000000.0	0.058	0.005	0.055	0.003	0.059	0	0.083	0.006	0.074	0.006	0.0285692	0.413594	0.574344	0.510962	-0.109359	0.0786098	-0.164884
	9 : SRRM2 Isoform 1 of Serine/arginine repetitive matrix protein 2	IPI00782992,	ELSNSPLR	37.413	Phospho (ST)	0.00002000.0	0.169	0.004	0.213	0.006	0.184	0.009	0.129	0.005	0.105	0.003	-0.380822	0.0962619	-0.891643	-0.813499	0.899176	-0.0634092	0.9855
	9 : SRRM2 Isoform 1 of Serine/arginine repetitive matrix protein 2	IPI00782992,	QSHSESPSLQSK	47.29	Phospho (ST)	0.000002000000.0	0	0	0	0	0.031	0	0.028	0	0.022	0.001	NaN	9999	9999	9999	0.54498	-0.0724828	0.640621
	9 : SRRM2 Isoform 1 of Serine/arginine repetitive matrix protein 2	IPI00782992,	RRPSPQPSPR	31.36	Phospho (ST)	0.0002000000.0	0.086	0.009	0	0	0.13	0.007	0.071	0	0.055	0.039	9999	9999	9999	9999	1.25701	-0.134477	1.41522
	9 : SRRM2 Isoform 1 of Serine/arginine repetitive matrix protein 2	IPI00782992,	GEFSASPMLK	35.767	Phospho (ST)	0.0000020000.0	0	0	0.055	0.002	0.072	0.007	0.05	0.003	0.037	0.001	-9999	0.683472	-0.45799	-0.222633	0.896078	-0.21927	1.13816
	9 : SRRM2 Isoform 1 of Serine/arginine repetitive matrix protein 2	IPI00782992,	SSSPVTELASR	38.75	2 Phospho (ST)	0.02200000000.0	0.05	0.007	0	0	0.068	0.011	0.119	0.004	0.086	0.002	9999	9999	9999	9999	-0.428566	-0.226004	-0.177882
	9 : SRRM2 Isoform 1 of Serine/arginine repetitive matrix protein 2	IPI00782992,	SSSPVTELASR	43.7	2 Phospho (ST)	0.22000000000.0	0.051	0.007	0	0	0.068	0.011	0.119	0.004	0.086	0.003	9999	9999	9999	9999	-0.430509	-0.232769	-0.174621
	9 : SRRM2 Isoform 1 of Serine/arginine repetitive matrix protein 2	IPI00782992,	RGEGDAPFSEPGTTSTQRPSSPETATK	38.629	Phospho (ST)	0.000000000000000000002000000.0	0.053	0.003	0.05	0.004	0.053	0.003	0.1	0.007	0.07	0.004	0.0398403	0.414677	0.630405	0.925999	-0.522841	-0.281036	-0.21927
	9 : SRRM2 Isoform 1 of Serine/arginine repetitive matrix protein 2	IPI00782992,	NHSGSRTPPVALNSSR	30.272	3 Phospho (ST)	0.0020202000000000.0	0.045	0.005	0.049	0.003	0.068	0.003	0.069	0.006	0.045	0.002	-0.168123	0.77484	0	0.38405	0.379621	-0.369595	0.771463
	9 : SRRM2 Isoform 1 of Serine/arginine repetitive matrix protein 2	IPI00782992,	RPSPQPSPR	38.415	Phospho (ST)	0.002000000.0	0.084	0.009	0.077	0.008	0.086	0.007	0.169	0.011	0.108	0.004	0.0799754	0.473008	0.624803	1.04754	-0.584241	-0.407364	-0.155213
	9 : SRRM2 Isoform 1 of Serine/arginine repetitive matrix protein 2	IPI00782992,	TSPPLLDR	42.879	Phospho (ST)	0.02000000.0	0.325	0.01	0.358	0.018	0.342	0.023	0.376	0.01	0.238	0.008	-0.187707	0.238787	-0.456009	-0.0232698	0.250962	-0.416962	0.691534
	9 : SRRM2 Isoform 1 of Serine/arginine repetitive matrix protein 2	IPI00782992,	NHSGSRTPPVALNSSR	41.82	3 Phospho (ST)	0.0020202000000000.0	0.082	0.01	0.066	0.013	0.07	0.002	0.078	0.006	0.047	0.008	0.27023	0.396159	-0.343732	0.158337	0.226509	-0.486004	0.736388
	9 : SRRM2 Isoform 1 of Serine/arginine repetitive matrix protein 2	IPI00782992,	ENSFGSPLEFR	64.361	Phospho (ST)	0.00000200000.0	0.077	0.003	0.069	0.003	0.101	0.007	0.095	0.004	0.055	0.001	0.0962619	0.853597	-0.212568	0.359521	0.483364	-0.556393	1.0635
	9 : SRRM2 Isoform 1 of Serine/arginine repetitive matrix protein 2	IPI00782992,	THTTALAGRSPSPASGR	26.4	2 Phospho (ST)	0.00020000020000000.0	0.062	0.006	0.089	0.004	0.089	0.012	0.15	0.005	0.079	0.004	-0.556393	0.311503	-0.0291463	0.663572	-0.364013	-0.678072	0.336855
	9 : SRRM2 Isoform 1 of Serine/arginine repetitive matrix protein 2	IPI00782992,	THTTALAGRSPSPASGR	31.575	2 Phospho (ST)	0.00200000000200000.0	0.062	0.006	0.089	0.004	0.088	0.011	0.15	0.005	0.079	0.004	-0.558517	0.297485	-0.0350469	0.66175	-0.375197	-0.680382	0.328836
	9 : SRRM2 Isoform 1 of Serine/arginine repetitive matrix protein 2	IPI00782992,	THTTALAGRSPSPASGR	29.415	2 Phospho (ST)	0.00020000000200000.0	0.062	0.005	0.088	0.004	0.089	0.012	0.151	0.006	0.078	0.003	-0.562772	0.317304	-0.0454314	0.678973	-0.373327	-0.708396	0.359521
	9 : SRRM2 Isoform 1 of Serine/arginine repetitive matrix protein 2	IPI00782992,	MALPPQEDATASPPR	29.37	Phospho (ST)	0.000000000002000.0	0.075	0.037	0.054	0.009	0.058	0.004	0.042	0.005	0.02	0.004	0.426533	0.391768	-1.2723	-0.477944	0.859174	-0.780909	1.66221
	9 : SRRM2 Isoform 1 of Serine/arginine repetitive matrix protein 2	IPI00782992,	KPIDSLRDSR	32.333	Phospho (ST)	0.0000000020.0	0.085	0.017	0.081	0.005	0.053	0.007	0.112	0.031	0.054	0.005	0.0299829	-0.295128	-0.45799	0.370722	-0.675765	-0.813499	0.159629
	9 : SRRM2 Isoform 1 of Serine/arginine repetitive matrix protein 2	IPI00782992,	THTTALAGRSPSPASGR	30.74	2 Phospho (ST)	0.00020000000200000.0	0.038	0.001	0.042	0.008	0.028	0.004	0.089	0.004	0.04	0.003	-0.181149	-0.268817	0.0799754	1.00935	-1.28983	-0.913216	-0.352916
	9 : SRRM2 Isoform 1 of Serine/arginine repetitive matrix protein 2	IPI00782992,	THTTALAGRSPSPASGR	37.986	2 Phospho (ST)	0.00000000020200000.0	0.038	0.001	0.042	0.008	0.028	0.004	0.09	0.004	0.04	0.003	-0.181149	-0.270556	0.0786098	1.01293	-1.29336	-0.91866	-0.352916
	9 : SRRM2 Isoform 1 of Serine/arginine repetitive matrix protein 2	IPI00782992,	SRTPLLPR	29.703	2 Phospho (ST)	0.20200000.0	0.164	0.004	0.188	0.013	0.235	0.017	0.35	0.016	0.143	0.005	-0.249822	0.624803	-0.261881	0.800745	-0.187707	-1.04692	0.882056
	9 : SRRM2 Isoform 1 of Serine/arginine repetitive matrix protein 2	IPI00782992,	SPVPSAFSDQSR	53.5	Phospho (ST)	0.200000000000.0	0.095	0.002	0.093	0.002	0.123	0	0.287	0.004	0.114	0.006	-0.0101344	0.709291	0.434028	1.53306	-0.833927	-1.08314	0.27262
	9 : SRRM2 Isoform 1 of Serine/arginine repetitive matrix protein 2	IPI00782992,	SPGMLEPLGSSR	45.177	Phospho (ST)	0.200000000000.0	0.01	0.001	0.016	0.007	0.018	0.001	0.061	0.008	0.024	0.002	-0.691989	0.413594	0.689746	1.79618	-1.39214	-1.09234	-0.279284
	9 : SRRM2 Isoform 1 of Serine/arginine repetitive matrix protein 2	IPI00782992,	TPAAAAAMNLASPR	45.655	Phospho (ST)	0.00000000000200.0	0	0	0	0	0	0	0.068	0.011	0.027	0.006	NaN	NaN	9999	9999	-9999	-1.12343	-9999
	9 : SRRM2 Isoform 1 of Serine/arginine repetitive matrix protein 2	IPI00782992,	SRSPLAIR	30.253	2 Phospho (ST)	0.20200000.0	0.231	0.007	0.239	0.006	0.258	0.006	0.345	0.014	0.125	0.007	-0.0969617	0.41684	-0.798366	0.436162	-0.0306192	-1.22095	1.21226
	9 : SRRM2 Isoform 1 of Serine/arginine repetitive matrix protein 2	IPI00782992,	SRTSPITR	25.37	2 Phospho (ST)	0.20020000.0	0.094	0.003	0.113	0.019	0.129	0.011	0.185	0.006	0.059	0.003	-0.311148	0.49774	-0.813499	0.616358	-0.129734	-1.41504	1.30801
	9 : SRRM2 Isoform 1 of Serine/arginine repetitive matrix protein 2	IPI00782992,	SSRSSPELTR	29.3	2 Phospho (ST)	0.0200200000.0	0.056	0.013	0.061	0.005	0.055	0.003	0.206	0.011	0.043	0	-0.169745	0.153157	-0.369595	1.65947	-1.5187	-2.01159	0.519039
	9 : SRRM2 Isoform 1 of Serine/arginine repetitive matrix protein 2	IPI00782992,	SRSSSPVTELASR	29.85	3 Phospho (ST)	0.2022000000000.0	0.065	0.004	0.065	0.001	0.078	0.012	0.101	0.002	0	0	-0.0513992	0.569491	-9999	0.545968	0.0129262	-9999	9999
	9 : SRRM2 Isoform 1 of Serine/arginine repetitive matrix protein 2	IPI00782992,	GEFSASPMLK	43.42	Oxidation (M); Phospho (ST)	0.0000020100.0	0.028	0.001	0.029	0.003	0.038	0.002	0.029	0.002	0	0	-0.0694519	0.71721	-9999	-0.0816138	0.788268	-9999	9999
	9 : SRRM2 Isoform 1 of Serine/arginine repetitive matrix protein 2	IPI00782992,	QSHSGSISPYPK	33.123	Phospho (ST)	0.000000020000.0	0.113	0.002	0.107	0.005	0.209	0.016	0.084	0.01	0	0	0.0356239	1.27501	-9999	-0.434403	1.69777	-9999	9999
623	90 : TRIP10 Isoform 5 of Cdc42-interacting protein 4	IPI00645818,	APSDSSLGTPSDGRPELR	44.608	Phospho (ST)	0.002000000000000000.0	0.118	0.002	0.121	0.01	0.027	0.001	0.083	0.005	0.093	0.006	-0.0709665	-1.8625	-0.232769	-0.639355	-1.23447	0.422233	-1.63039
	90 : TRIP10 Isoform 5 of Cdc42-interacting protein 4	IPI00645818,	APSDSSLGTPSDGRPELR	59.8	Phospho (ST)	0.002000000000000000.0	0.093	0.002	0.119	0.002	0.034	0.001	0.08	0.006	0.079	0.002	-0.401635	-1.50635	-0.45799	-0.671164	-0.846843	0.227741	-1.0499
624	900 : EIF4EBP1 Eukaryotic translation initiation factor 4E-binding protein 1	IPI00002569,	DLPTIPGVTSPSSDEPPMEASQSHLR	25.55	Phospho (ST)	0.00000000020000000000000000.0	0.02	0.002	0.021	0.002	0	0	0.032	0.002	0	0	-0.123434	-9999	-9999	0.534062	-9999	-9999	NaN
625	901 : - Similar to Agouti switch protein precursor	IPI00743684,	RVTSIPGGLSGTEK	28.83	4 Phospho (ST)	0.00220000020200.0	0.049	0.001	0.025	0.021	0	0	0.034	0.001	0.017	0.002	0.891419	-9999	-0.415037	0.314986	-9999	-0.713119	-9999
626	903 : PRRG3 Transmembrane gamma-carboxyglutamic acid protein 3 precursor	IPI00288993,	YLASRAGHTLPR	27.19	Phospho (ST)	0.000200000000.0	0.032	0	0	0	0	0	0.103	0.005	0.045	0.002	9999	NaN	9999	9999	-9999	-0.943416	-9999
627	904 : PNN Isoform 1 of Pinin	IPI00789041,	QESDPEDDDVKKPALQSSVVATSK	51.277	Phospho (ST)	0.002000000000000000000000.0	0.04	0.003	0.037	0.004	0.049	0.004	0.047	0.006	0.047	0.004	0.0827026	0.719841	0.483364	0.250962	0.457332	0.248535	0.232661
	904 : PNN Isoform 1 of Pinin	IPI00789041,	SLSPGKENVSALDMEK	55.795	Oxidation (M); Phospho (ST)	0.0020000000000100.0	0.023	0.002	0.032	0.017	0.028	0.009	0.057	0.002	0.045	0.006	-0.520769	0.137504	0.634129	0.742437	-0.614845	-0.0923402	-0.500218
628	905 : BAZ1B Isoform 1 of Bromodomain adjacent to zinc finger domain protein 1B	IPI00069817,	LAEDEGDSEPEAVGQSR	32.79	Phospho (ST)	0.00000002000000000.0	0.025	0.001	0.024	0.004	0	0	0	0	0	0	-0.0291463	-9999	-9999	-9999	NaN	NaN	NaN
629	906 : ZFP90 CDNA FLJ44179 fis, clone THYMU2038189	IPI00455382,	KPTCMIIR	27.93	Oxidation (M); Phospho (ST)	0.00201000.0	0.38	0.008	0.413	0.018	0.398	0.026	0.595	0.028	0.21	0.008	-0.166503	0.254594	-0.841663	0.434028	-0.190997	-1.26188	1.09356
630	907 : BAG3 35 kDa protein	IPI00639961,	SSTPLHSPSPIR	43.55	Phospho (ST)	0.000000200000.0	0.063	0.002	0.064	0.003	0.045	0.007	0.072	0.005	0.086	0.002	-0.0816138	-0.205896	0.551885	0.0621217	-0.277534	0.504875	-0.761213
631	908 : TTN 2549 kDa protein	IPI00745683,	KTWVHVSSEPK	30.56	2 Phospho (ST)	0.02000020000.0	0.016	0.004	0.029	0.016	0.042	0.005	0.047	0.02	0.043	0.004	-0.8863	0.831877	0.69332	0.574344	0.24732	0.134878	0.134878
632	909 : CGN 137 kDa protein	IPI00218136,	KVSLVLEK	34.88	Phospho (ST)	0.00200000.0	0	0	0	0	0	0	0.127	0.006	0.028	0.003	NaN	NaN	9999	9999	-9999	-1.92687	-9999
633	910 : TWF1 twinfilin 1	IPI00183508,	YLLSQSSPAPLTAAEEELR	56.223	Phospho (ST)	0.0000002000000000000.0	0.007	0.001	0	0	0.004	0	0	0	0.014	0.001	9999	9999	9999	NaN	9999	9999	-1.77103
634	911 : SULT2B1 Isoform 1 of Sulfotransferase family cytosolic 2B member 1	IPI00008179,	EPRPNSSPSPSPGQASETPHPRPS	37.09	Phospho (ST)	0.000000200000000000000000.0	0	0	0	0	0.01	0.001	0	0	0.052	0.002	NaN	9999	9999	NaN	9999	9999	-2.22432
635	912 : FAM62B 24 kDa protein	IPI00446435,	EPTPSIASDISLPIATQELR	35.27	Phospho (ST)	0.00000002000000000000.0	0	0	0	0	0.008	0	0	0	0.016	0.003	NaN	9999	9999	NaN	9999	9999	-0.823677
	912 : FAM62B 24 kDa protein	IPI00446435,	EPTPSIASDISLPIATQELR	44.36	Phospho (ST)	0.00200000000000000000.0	0	0	0	0	0.008	0	0	0	0.018	0.004	NaN	9999	9999	NaN	9999	9999	-1.074
636	915 : EHBP1 Isoform 1 of EH domain-binding protein 1	IPI00178187,	SDPESPIKK	31.4	Phospho (ST)	0.000020000.0	0.008	0.005	0.012	0.002	0.025	0.002	0	0	0.077	0.002	-0.639355	1.31325	2.76977	-9999	9999	9999	-1.46196
	915 : EHBP1 Isoform 1 of EH domain-binding protein 1	IPI00178187,	STPPPNNLVNPVQELETER	30.913	Phospho (ST)	0.0200000000000000000.0	0.018	0	0.018	0.003	0.008	0	0.016	0.003	0.033	0.001	-0.0247367	-0.899695	1.03703	-0.236164	-0.673463	1.28806	-1.93788
637	917 : EPPK1 Epiplakin	IPI00010951,	QVSASELHTSGILGPETLR	32.205	Phospho (ST)	0.0020000000000000000.0	0	0	0.007	0.001	0.008	0	0	0	0.023	0.005	-9999	0.513996	1.848	-9999	9999	9999	-1.33643
638	919 : DCLK1 Isoform 2 of Serine/threonine-protein kinase DCAMKL1	IPI00004560,	SPSPSPTSPGSLR	46.28	Phospho (ST)	0.0000000200000.0	0	0	0	0	0.063	0.002	0	0	0.095	0.004	NaN	9999	9999	NaN	9999	9999	-0.42082
639	92 : CAST Isoform 2 of Calpastatin	IPI00220857,	SESELIDELSEDFDR	62.683	Phospho (ST)	0.002000000000000.0	0.081	0.014	0.047	0.022	0.014	0.001	0.012	0.001	0.005	0	0.731183	-1.39973	-3.2109	-2.09542	0.68437	-1.1047	1.8127
	92 : CAST Isoform 2 of Calpastatin	IPI00220857,	SESELIDELSEDFDR	78.995	Phospho (ST)	0.200000000000000.0	0.081	0.014	0.067	0.006	0.014	0.001	0.012	0.002	0.005	0	0.221568	-1.91594	-3.73697	-2.60823	0.680774	-1.11404	1.81721
640	920 : KRT19 Keratin, type I cytoskeletal 19	IPI00479145,	APSIHGGSGGR	30.7	Phospho (ST)	0.00200000000.0	0.088	0.007	0.118	0.014	0	0	0	0	0.143	0.004	-0.459973	-9999	0.411426	-9999	NaN	9999	-9999
641	921 : ABLIM1 Actin binding LIM protein 1	IPI00455786,	GVSMPNMLEPK	37.977	Phospho (ST)	0.00200000000.0	0	0	0.01	0	0.016	0.001	0	0	0.034	0.002	-9999	0.97159	1.8746	-9999	9999	9999	-0.905088
	921 : ABLIM1 Actin binding LIM protein 1	IPI00455786,	TLSPTPSAEGYQDVR	75.357	Phospho (ST)	0.002000000000000.0	0.029	0.001	0.027	0.011	0.021	0.007	0	0	0.076	0.004	0.0662614	-0.0634092	1.62152	-9999	9999	9999	-1.68966
642	922 : HEATR5B HEAT repeat containing 5B	IPI00479069,	VSDSPSHIATK	39.673	Phospho (ST)	0.00020000000.0	0	0	0	0	0.037	0.007	0.055	0.002	0.072	0.003	NaN	9999	9999	9999	-0.190997	0.645241	-0.813499
643	924 : USP10 Ubiquitin carboxyl-terminal hydrolase 10	IPI00291946,	YSPPAISPLVSEK	37.215	Phospho (ST)	0.0200000000000.0	0.03	0.002	0.027	0.001	0.027	0.002	0	0	0.057	0.003	0.115033	0.296311	1.22342	-9999	9999	9999	-0.929611
644	925 : PUM1 Pumilio homolog 1	IPI00032355,	RDSLTGSSDLYK	38.9	Phospho (ST)	0.002000000000.0	0	0	0	0	0	0	0.106	0.008	0.046	0.002	NaN	NaN	9999	9999	-9999	-0.957356	-9999
645	926 : MICAL3 Isoform 1 of Protein MICAL-3	IPI00177937,	GTPERIELENYRLSLR	25.46	Phospho (ST)	0.0000000000000200.0	0.062	0.013	0.05	0.004	0.029	0.001	0.007	0.004	0.046	0.007	0.275007	-0.50226	0.00863031	-2.9771	2.45996	2.99729	-0.514573
646	927 : STK3 Serine/threonine-protein kinase 3	IPI00411984,	ELEEEEENSDEDELDSHTMVK	47.66	Phospho (ST)	0.000000002000000000000.0	0.014	0.002	0.02	0	0.008	0	0	0	0.056	0.005	-0.483985	-1.02621	1.65398	-9999	9999	9999	-2.68038
	927 : STK3 Serine/threonine-protein kinase 3	IPI00411984,	ELEEEEENSDEDELDSHTMVK	73.647	Phospho (ST)	0.000000002000000000000.0	0.03	0.003	0.039	0.004	0.026	0.001	0.018	0.001	0.128	0.01	-0.450084	-0.275786	1.84238	-1.20423	0.916859	3.0616	-2.12029
647	928 : TBC1D5 TBC1 domain family member 5	IPI00022450,	EFTGSPPSSATK	29.54	Phospho (ST)	0.000020000000.0	0.19	0.009	0.131	0.035	0.02	0	0	0	0.06	0.007	0.484396	-2.41889	-0.982791	-9999	9999	9999	-1.44222
	928 : TBC1D5 TBC1 domain family member 5	IPI00022450,	EFTGSPPSSATK	27.59	Phospho (ST)	0.002000000000.0	0.19	0.009	0.132	0.037	0.016	0	0	0	0.061	0.007	0.476122	-2.73697	-0.985645	-9999	9999	9999	-1.75633
648	93 : ZC3HC1 Isoform 1 of Nuclear-interacting partner of ALK	IPI00301421,	LPLVPESPRR	29.094	Phospho (ST)	0.0000002000.0	0.083	0.004	0.061	0.033	0.075	0.016	0.18	0.004	0	0	0.396159	0.608809	-9999	1.46676	-0.867752	-9999	9999
649	930 : CHTF18 Protein CTF18 homolog	IPI00178203,	VENSPQVDGSPPGLEGLLGGIGEK	71.33	Phospho (ST)	0.000000000200000000000000.0	0	0	0	0	0.009	0	0	0	0.03	0.004	NaN	9999	9999	NaN	9999	9999	-1.52699
	930 : CHTF18 Protein CTF18 homolog	IPI00178203,	VENSPQVDGSPPGLEGLLGGIGEK	38.357	Phospho (ST)	0.000000000200000000000000.0	0	0	0	0	0.007	0.001	0	0	0.028	0.004	NaN	9999	9999	NaN	9999	9999	-1.75147
650	932 : RUFY2 RUN and FYVE domain-containing 2 isoform b	IPI00217122,	QDTLIGLR	30.89	Phospho (ST)	0.00200000.0	0.362	0.07	0.437	0.003	0	0	0.187	0	0.057	0.042	-0.316528	-9999	-2.80591	-1.31833	-9999	-1.47393	-9999
651	934 : C14orf43 Uncharacterized protein C14orf43	IPI00784739,	RASQEANLLTLAQK	44.013	Phospho (ST)	0.00200000000000.0	0.024	0.002	0.021	0.001	0.027	0.002	0.017	0.011	0.046	0.002	0.169925	0.675364	1.29748	-0.369595	1.03492	1.68302	-0.625934
652	935 : NCL NCL protein	IPI00183526,	VVVSPTKK	32.59	Phospho (ST)	0.00000200.0	0.119	0.054	0.054	0.007	0.07	0.012	0.065	0.003	0.058	0.005	1.09018	0.662661	0.227741	0.172488	0.479231	0.0703893	0.43189
653	937 : - P40	IPI00164951,	SSSPATEQSWMENDFDELREEGFR	43.943	Phospho (ST)	0.002000000000000000000000.0	0	0	0	0	0.008	0.002	0	0	0.02	0.002	NaN	9999	9999	NaN	9999	9999	-1.13606
654	938 : ANLN Isoform 2 of Actin-binding protein anillin	IPI00032958,	TPISPLK	38.823	Phospho (ST)	0.0002000.0	0.04	0.001	0.042	0.001	0.027	0.001	0.033	0.002	0.137	0.001	-0.0923402	-0.298673	1.854	-0.436354	0.125651	2.30539	-2.15843
655	939 : IFT88 Intraflagellar transport 88 homolog	IPI00297465,	DFAQASSYADIAVNSDR	26.07	3 Phospho (ST)	0.00000220000000200.0	0	0	0	0	0.024	0.008	0.031	0.003	0.023	0	NaN	9999	9999	9999	-0.00578235	-0.174621	0.191563
656	94 : USP24 Ubiquitin carboxyl-terminal hydrolase 24	IPI00398505,	VSDQNSPVLPK	42.669	Phospho (ST)	0.00000200000.0	0.082	0.007	0.097	0.006	0.085	0.007	0.088	0.007	0.102	0.003	-0.281036	0.119024	0.219091	-0.222633	0.329985	0.457332	-0.103147
	94 : USP24 Ubiquitin carboxyl-terminal hydrolase 24	IPI00398505,	TISAQDTLAYATALLNEK	83.032	Phospho (ST)	0.002000000000000000.0	0.014	0.001	0.012	0.002	0.013	0.002	0.023	0.003	0.016	0.002	0.252173	0.468844	0.580145	0.898402	-0.440263	-0.302226	-0.114035
657	940 : KCNT2 potassium channel, subfamily T, member 2	IPI00398421,	SSLRIR	25.29	Phospho (ST)	0.020000.0	0.2	0.183	0.088	0.007	0.101	0.06	0.047	0.002	0.217	0.009	1.13291	0.495695	1.426	-0.997117	1.4813	2.43803	-0.935117
658	941 : RPP38 Ribonuclease P protein subunit p38	IPI00019195,	ELLDTSFEDLSKPK	35.32	Phospho (ST)	0.00000200000000.0	0.025	0.002	0.019	0.007	0.017	0.002	0.016	0.004	0.018	0.003	0.353888	0.168642	0.0813396	-0.382702	0.541019	0.480265	0.0827026
659	944 : SFRS5 Isoform SRP40-1 of Splicing factor, arginine/serine-rich 5	IPI00012341,	SVSRSPVPEK	28.17	2 Phospho (ST)	0.0020200000.0	0.041	0.005	0.053	0.011	0.048	0	0.1	0.001	0.245	0.01	-0.394032	0.16092	2.34767	0.832688	-0.682696	1.53007	-2.191
660	945 : DLGAP4 Isoform 1 of Disks large-associated protein 4	IPI00007138,	ANSWQLVETPEKR	40.883	Phospho (ST)	0.0000000020000.0	0.016	0.006	0.026	0.002	0.011	0	0.026	0.002	0.054	0.005	-0.75877	-0.971431	1.16027	-0.128156	-0.854649	1.30334	-2.13289
661	947 : CD3EAP Isoform 2 of RNA polymerase I-associated factor PAF49	IPI00012788,	QEQINTEPLEDTVLSPTK	35.44	Phospho (ST)	0.000002000000000000.0	0.013	0.001	0.018	0.001	0.013	0	0.021	0.007	0.026	0.003	-0.481969	-0.139236	0.668119	0.192825	-0.341903	0.49057	-0.810966
662	948 : KIF21A Isoform 1 of Kinesin-like protein KIF21A	IPI00425404,	KIPEPSPVTR	32.53	Phospho (ST)	0.0000020000.0	0	0	0	0	0.063	0.008	0	0	0.104	0.004	NaN	9999	9999	NaN	9999	9999	-0.53952
663	95 : KTN1 Isoform 1 of Kinectin	IPI00328753,	EIQNGNLHESDSESVPR	58.21	Phospho (ST)	0.00000000020000000.0	0.101	0.056	0.113	0.038	0.09	0.01	0.066	0.01	0.096	0.005	-0.205896	-0.0291463	-0.104697	-0.875672	0.835116	0.784923	0.0731347
	95 : KTN1 Isoform 1 of Kinectin	IPI00328753,	EIQNGNLHESDSESVPR	82.633	Phospho (ST)	0.00000000020000000.0	0	0	0	0	0.085	0.004	0.081	0.003	0.09	0.007	NaN	9999	9999	9999	0.445727	0.385155	0.0840643
664	951 : ARHGEF18 ARHGEF18 protein	IPI00480141,	SLSPILPGR	27.79	Phospho (ST)	0.002000000.0	0.039	0.001	0.044	0.003	0.034	0.001	0.036	0.002	0.05	0.001	-0.215915	-0.0709665	0.314986	-0.378944	0.297485	0.709291	-0.390245
665	952 : PACSIN3 49 kDa protein	IPI00329572,	GGRSPDEVTLTSIVPTR	55.703	Phospho (ST)	0.00020000000000000.0	0.008	0	0.01	0.002	0.006	0.001	0	0	0.024	0.004	-0.347399	-0.360305	1.36849	-9999	9999	9999	-1.73216
666	953 : TERF2 Isoform 1 of Telomeric repeat-binding factor 2	IPI00024214,	DLVLPTQALPASPALK	33.37	Phospho (ST)	0.0000000000020000.0	0.031	0.001	0.023	0.01	0.016	0.003	0.02	0.003	0.034	0.004	0.365133	-0.207561	0.676267	-0.28279	0.0648829	0.975263	-0.8863
667	954 : PYGO2 Pygopus homolog 2	IPI00042099,	GGGTPDANSLAPPGK	44.16	Phospho (ST)	0.000200000000000.0	0.029	0.002	0.04	0.011	0.03	0.008	0	0	0.069	0.009	-0.518701	-0.120294	0.937344	-9999	9999	9999	-1.0619
668	955 : TP53 Isoform 1 of Cellular tumor antigen p53	IPI00025087,	ALPNNTSSSPQPK	55.323	Phospho (ST)	0.0000000020000.0	0	0	0	0	0.017	0	0	0	0.184	0.01	NaN	9999	9999	NaN	9999	9999	-3.27928
669	956 : PRPSAP2 Phosphoribosyl pyrophosphate synthetase-associated protein 2	IPI00003168,	HSPPMVR	30.11	Phospho (ST)	0.0200000.0	0.032	0.002	0.034	0.002	0	0	0.085	0.008	0	0	-0.148801	-9999	-9999	1.2135	-9999	-9999	NaN
670	957 : CLNS1A Methylosome subunit pICln	IPI00004795,	EPVADEEEEDSDDDVEPITEFR	40.92	Phospho (ST)	0.0000000000200000000000.0	0.03	0.002	0.023	0.001	0.028	0.003	0.017	0.001	0.04	0.003	0.342555	0.606916	0.947105	-0.481969	1.07793	1.44414	-0.343732
671	958 : ZUBR1 Isoform 5 of Zinc finger UBR1-type protein 1	IPI00180305,	AAPPPPPPPPPLESSPR	27.51	Phospho (ST)	0.00000000000002000.0	0.049	0.021	0.035	0.037	0.024	0.004	0.108	0.013	0.058	0.013	0.444667	-0.207561	0.871055	1.53705	-1.75633	-0.650635	-1.08009
672	959 : KIAA1522 hypothetical protein LOC57648	IPI00001632,	LQLERPVSPETQADLQR	32.797	Phospho (ST)	0.00000002000000000.0	0.019	0	0.025	0.002	0.024	0.002	0	0	0.055	0.004	-0.382702	0.24732	1.29337	-9999	9999	9999	-1.0499
673	960 : C10orf79 CDNA FLJ36006 fis, clone TESTI2015437	IPI00178727,	KEFSEIPGHQVDILYK	38.74	Phospho (ST); Phospho (Y)	0.0002000000000030.0	0.126	0.054	0.191	0.009	0.215	0.01	0.169	0.01	0.112	0.04	-0.646112	0.475085	-0.639355	-0.26708	0.73292	-0.356606	1.1117
674	961 : GATAD2A Isoform 1 of Transcriptional repressor p66 alpha	IPI00410330,	RPPSPDVIVLSDNEQPSSPR	61.36	Phospho (ST)	0.00020000000000000000.0	0.022	0.001	0.022	0.003	0.01	0	0.03	0.004	0.044	0.005	-0.0649175	-0.833927	1.12631	0.334568	-1.17788	0.80653	-1.96016
675	964 : MKI67 Isoform Long of Antigen KI-67	IPI00004233,	TPVQYSQQQNSPQK	33.33	Phospho (ST)	0.00000000002000.0	0.011	0.001	0.008	0	0.013	0.008	0.024	0.002	0.04	0.003	0.353888	0.992768	2.44334	1.49006	-0.508403	0.968644	-1.45403
676	965 : OCLN Occludin	IPI00003373,	STPVPEVVQELPLTSPVDDFR	29.78	Phospho (ST)	0.000000000000002000000.0	0	0	0.005	0.001	0	0	0	0	0.022	0.004	-9999	-9999	2.27202	-9999	NaN	9999	-9999
677	966 : PDPK1;PDPK2 Isoform 1 of 3-phosphoinositide-dependent protein kinase 1	IPI00002538,	ANSFVGTAQYVSPELLTEK	84.6	Phospho (ST)	0.0020000000000000000.0	0.031	0.002	0.024	0.001	0.014	0.001	0.016	0.001	0.022	0.001	0.288063	-0.541618	-0.0262051	-0.732165	0.180148	0.721591	-0.518701
678	969 : HIRIP3 Isoform 1 of HIRA-interacting protein 3	IPI00304875,	NGVAAEVSPAKEENPR	30.45	Phospho (ST)	0.0000000200000000.0	0.014	0.001	0.012	0.003	0.014	0	0.02	0.002	0.029	0	0.231432	0.534062	1.46519	0.711054	-0.187707	0.769772	-0.935117
679	970 : NSUN2 NOL1/NOP2/Sun domain family 2 protein	IPI00306369,	ESTQLSPADLTEGKPTDPSK	34.59	Phospho (ST)	0.00000200000000000000.0	0.026	0.002	0.022	0.005	0.019	0.003	0.02	0.007	0.04	0	0.199123	0.0745054	1.00216	-0.232769	0.296311	1.25036	-0.932361
680	971 : C2orf3 Isoform 1 of GC-rich sequence DNA-binding factor	IPI00418340,	TLDVSTDEEDKIHHSSESK	37.51	2 Phospho (ST)	0.0000220000000000000.0	0.014	0.001	0.012	0.002	0.017	0	0.031	0.002	0.034	0	0.199123	0.848798	1.65398	1.31092	-0.471929	0.358396	-0.808437
681	973 : LOC727910 hypothetical protein	IPI00397600,	WGTPSPPR	28.55	Phospho (ST)	0.00200000.0	0	0	0	0	0.041	0.002	0	0	0.223	0.008	NaN	9999	9999	NaN	9999	9999	-2.29336
682	974 : KHDRBS3 Isoform 1 of KH domain-containing, RNA-binding, signal transduction-associated protein 3	IPI00008570,	GVLSTRGPVSR	28.365	Phospho (ST)	0.00020000000.0	0	0	0	0	0	0	0.157	0.002	0.251	0.022	NaN	NaN	9999	9999	-9999	0.913799	-9999
683	975 : - CDNA FLJ26171 fis, clone ADG03656	IPI00442987,	LLGSGDSPVSASR	26.94	2 Phospho (ST)	0.0000000002020.0	0.021	0.007	0.021	0.001	0	0	0.037	0.016	0.041	0.009	-0.00578235	-9999	1.12565	0.755315	-9999	0.386259	-9999
684	977 : PLEC1 plectin 1 isoform 6	IPI00186711,	TPHVQAVQGPLGSPPK	32.32	Phospho (ST)	0.0000000000002000.0	0.017	0.002	0	0	0.023	0.002	0	0	0.037	0.004	9999	9999	9999	NaN	9999	9999	-0.469929
	977 : PLEC1 plectin 1 isoform 6	IPI00186711,	ELEEVSPETPVVPATTQR	37.12	Phospho (ST)	0.000002000000000000.0	0	0	0	0	0.01	0.001	0	0	0.021	0.002	NaN	9999	9999	NaN	9999	9999	-0.982791
685	978 : PPP1R13L Isoform 1 of RelA-associated inhibitor	IPI00439948,	SESAPTLHPYSPLSPK	31.71	Phospho (ST)	0.0000000000000200.0	0.023	0.005	0.01	0.001	0.018	0.001	0.015	0	0.029	0.001	1.21785	1.23511	1.68796	0.532068	0.692427	1.17121	-0.456009
686	979 : EHD1 EH domain-containing protein 1	IPI00017184,	DKPTYDEIFYTLSPVNGK	38.65	Phospho (ST)	0.000000000000200000.0	0.005	0.002	0	0	0.004	0	0	0	0.011	0.001	9999	9999	9999	NaN	9999	9999	-1.40354
687	981 : MACF1 Microtubule-actin cross-linking factor 1, isoform 4	IPI00432363,	AFLAELEQNSPK	41.14	Phospho (ST)	0.000000000200.0	0.028	0.006	0.017	0	0.019	0	0.013	0.001	0.02	0.008	0.702214	0.529071	0.425459	-0.405451	0.92372	0.846393	0.100305
688	983 : KIAA0310 Isoform 3 of Uncharacterized protein KIAA0310	IPI00166487,	LLPSAPQTLPDGPLASPAR	28.63	Phospho (ST)	0.0000000000000002000.0	0	0	0	0	0.013	0.006	0	0	0.033	0.002	NaN	9999	9999	NaN	9999	9999	-1.16165
689	984 : TERF2IP Telomeric repeat-binding factor 2-interacting protein 1	IPI00008961,	YLLGDAPVSPSSQK	36.32	Phospho (ST)	0.00000000200000.0	0.02	0.002	0.02	0	0.023	0.002	0	0	0.027	0.002	-0.100051	0.469886	0.535058	-9999	9999	9999	-0.0679388
690	985 : LOC731632 similar to protein phosphatase 1, regulatory (inhibitor) subunit 12B isoform b	IPI00787824,	FSGTVSLIR	25.23	Phospho (ST)	0.000002000.0	0.231	0.007	0.239	0.007	0.258	0.006	0.345	0.014	0.125	0.007	-0.0954196	0.41684	-0.798366	0.436162	-0.0306192	-1.21759	1.21164
691	986 : NCOR2 nuclear receptor co-repressor 2 isoform 1	IPI00001735,	LQEGSLSSSKASQDR	30.74	3 Phospho (ST)	0.000020002002000.0	0.025	0.004	0.027	0.002	0	0	0	0	0	0	-0.16004	-9999	-9999	-9999	NaN	NaN	NaN
692	988 : CLOCK Circadian locomoter output cycles protein kaput	IPI00007284,	RRELGIEESLPETAADK	29.04	Phospho (ST)	0.00000000200000000.0	0.03	0.002	0.024	0.002	0.029	0	0.014	0.001	0.038	0.002	0.280956	0.550901	0.790772	-0.873027	1.41251	1.67852	-0.242977
693	99 : PTGES3 Prostaglandin E synthase 3	IPI00015029,	DWEDDSDEDMSNFDR	107.43	Phospho (ST)	0.000002000000000.0	0.637	0.028	0.549	0.025	0.995	0.046	0.715	0.03	0.787	0.037	0.168642	1.16414	0.653519	0.289244	0.864731	0.380729	0.506907
694	991 : ANKIB1 similar to Ankyrin repeat and IBR domain-containing protein 1	IPI00292914,	GVAPADSPEAPR	35.56	Phospho (ST)	0.000000200000.0	0	0	0	0	0.122	0	0	0	0.112	0.01	NaN	9999	9999	NaN	9999	9999	0.290424
695	992 : EI24 Etoposide-induced protein 2.4	IPI00023185,	FPSPHPSPAK	25.83	Phospho (ST)	0.0020000000.0	0.059	0.002	0.045	0.02	0	0	0	0	0.044	0.002	0.334568	-9999	0.10165	-9999	NaN	9999	-9999
696	993 : CNGA2 Cyclic nucleotide-gated olfactory channel	IPI00399234,	LADVDAPQQGRSGFR	25.99	Phospho (ST)	0.000000000002000.0	0.172	0.011	0.198	0.011	0.204	0.009	0.344	0.008	0.248	0.006	-0.253257	0.347099	0.45628	0.705757	-0.369595	-0.234465	-0.112475
