# Supplementary material for: Phosphoproteomics Identifies Oncogenic Ras Signaling Targets and Their Involvement in Lung Adenocarcinomas
Source: PLoS One. 2011 May 26;6(5):e20199. doi: 10.1371/journal.pone.0020199 (PMC3102680; doi:10.1371/journal.pone.0020199)
Supplement: Table S2 — The list of site specific upstream kinases of regulated phosphorylation events predicted by NetworKIN. The regulated phosphorylated peptides identified in the cases of 3KTR or A549 or H322 or H1299 vs 3KT were subjected to NetworKIN analysis. List of site specific upstream kinases predicted by NetworKIN analysis are shown in this table. For each regulated peptide, Swiss-Prot accession number of the protein, phosphorylation site, upstream kinase family, kinase ID, kinase symbol, NetPhorest posterior probability, String score, NetworKIN score of the kinase, are shown. (XLS) [file pone.0020199.s007.xls]

## Sheet: NetworKIN analysis
Accession	Phosphor-ylation Site	Kinase Family	NetPhorest Posterior Probability	String Score	NetworKIN Score	Substrate ID	Kinase ID	Substrate Gene Symbol	Kinase Gene Symbol	Substrate Description	Kinase Description	Phospho-Peptide Sequence
3KTR vs 3KT (up-regulated phosphorylation events)
Q9NYF8-1	S217	NEK1_NEK5_NEK3_NEK4_NEK11_NEK2_group	0.1266	0.916	2.3678	ENSP00000031135	ENSP00000261456	BCLAF1	NEK2	Bcl-2-associated transcription factor 1 (Btf).	Serine/threonine-protein kinase Nek2 (EC 2.7.1.37) (NimA-related protein kinase 2) (NimA-like protein kinase 1) (HSPK 21).	IWPGLsAYDNS
Q9NYF8-1	S217	CDK4_CDK6_group	0.0674	0.951	2.2667	ENSP00000031135	ENSP00000257904	BCLAF1	CDK4	Bcl-2-associated transcription factor 1 (Btf).	Cell division protein kinase 4 (EC 2.7.1.37) (Cyclin-dependent kinase 4) (PSK-J3).	IWPGLsAYDNS
Q9NYF8-1	S217	CDK4_CDK6_group	0.0674	0.951	2.2667	ENSP00000031135	ENSP00000265734	BCLAF1	CDK6	Bcl-2-associated transcription factor 1 (Btf).	Cell division protein kinase 6 (EC 2.7.1.37) (Serine/threonine-protein kinase PLSTIRE).	IWPGLsAYDNS
Q9NYF8-1	S217	CK2_group	0.0555	0.937	1.8389	ENSP00000031135	ENSP00000262506	BCLAF1	CSNK2A2	Bcl-2-associated transcription factor 1 (Btf).	Casein kinase II, alpha' chain (CK II) (EC 2.7.1.37).	IWPGLsAYDNS
Q9NYF8-1	S217	CK2_group	0.0555	0.937	1.8389	ENSP00000031135	ENSP00000339247	BCLAF1	CK2A1	Bcl-2-associated transcription factor 1 (Btf).	Casein kinase II, alpha chain (CK II) (EC 2.7.1.37).	IWPGLsAYDNS
Q9NYF8-1	S222	CDK2_CDK3_group	0.3375	0.951	11.3468	ENSP00000031135	ENSP00000266970	BCLAF1	CDK2	Bcl-2-associated transcription factor 1 (Btf).	Cell division protein kinase 2 (EC 2.7.1.37) (p33 protein kinase).	SAYDNsPRSPH
P46379-1	S104	GSK3_group	0.1436	0.846	4.2957	ENSP00000211379	ENSP00000324806	BAT3	GSK3B	Large proline-rich protein BAT3 (HLA-B-associated transcript 3) (G3).	Glycogen synthase kinase-3 beta (EC 2.7.1.37) (GSK-3 beta).	SSGTGsASATH
P46379-1	S104	GSK3_group	0.1436	0.846	4.2957	ENSP00000211379	ENSP00000222330	BAT3	GSK3A	Large proline-rich protein BAT3 (HLA-B-associated transcript 3) (G3).	Glycogen synthase kinase-3 alpha (EC 2.7.1.37) (GSK-3 alpha).	SSGTGsASATH
P46379-1	S104	NEK1_NEK5_NEK3_NEK4_NEK11_NEK2_group	0.192	0.817	3.2018	ENSP00000211379	ENSP00000261456	BAT3	NEK2	Large proline-rich protein BAT3 (HLA-B-associated transcript 3) (G3).	Serine/threonine-protein kinase Nek2 (EC 2.7.1.37) (NimA-related protein kinase 2) (NimA-like protein kinase 1) (HSPK 21).	SSGTGsASATH
P46379-1	T108	NEK1_NEK5_NEK3_NEK4_NEK11_NEK2_group	0.1852	0.817	3.0884	ENSP00000211379	ENSP00000261456	BAT3	NEK2	Large proline-rich protein BAT3 (HLA-B-associated transcript 3) (G3).	Serine/threonine-protein kinase Nek2 (EC 2.7.1.37) (NimA-related protein kinase 2) (NimA-like protein kinase 1) (HSPK 21).	GSASAtHGGGS
P46379-1	T108	YSK_group	0.1373	0.753	2.9836	ENSP00000211379	ENSP00000261573	BAT3	STK24	Large proline-rich protein BAT3 (HLA-B-associated transcript 3) (G3).	Serine/threonine-protein kinase 24 (EC 2.7.1.37) (STE20-like kinase MST3) (MST-3) (Mammalian STE20-like protein kinase 3).	GSASAtHGGGS
P46379-1	S113	CDK2_CDK3_group	0.3366	0.846	10.0691	ENSP00000211379	ENSP00000266970	BAT3	CDK2	Large proline-rich protein BAT3 (HLA-B-associated transcript 3) (G3).	Cell division protein kinase 2 (EC 2.7.1.37) (p33 protein kinase).	THGGGsPPGTR
P46379-1	S113	p38_group	0.3446	0.847	7.2962	ENSP00000211379	ENSP00000229794	BAT3	MAPK14	Large proline-rich protein BAT3 (HLA-B-associated transcript 3) (G3).	Mitogen-activated protein kinase 14 (EC 2.7.1.37) (Mitogen-activated protein kinase p38 alpha) (MAP kinase p38 alpha) (Cytokine suppressive anti-inflammatory drug binding protein) (CSAID binding protein) (CSBP) (MAX-interacting protein 2) (MAP kinase MXI2	THGGGsPPGTR
P46379-1	S113	p38_group	0.3446	0.847	7.2962	ENSP00000211379	ENSP00000333685	BAT3	MAPK11	Large proline-rich protein BAT3 (HLA-B-associated transcript 3) (G3).	Mitogen-activated protein kinase 11 (EC 2.7.1.37) (Mitogen-activated protein kinase p38 beta) (MAP kinase p38 beta) (p38b) (p38-2) (Stress- activated protein kinase 2).	THGGGsPPGTR
P46379-1	S113	p38_group	0.3446	0.845	7.279	ENSP00000211379	ENSP00000351092	BAT3	MAPK13	Large proline-rich protein BAT3 (HLA-B-associated transcript 3) (G3).	Mitogen-activated protein kinase 13 (EC 2.7.1.37) (Stress-activated protein kinase 4) (Mitogen-activated protein kinase p38 delta) (MAP kinase p38 delta).	THGGGsPPGTR
P28482	Y187	EphA7_EphA6_EphA4_EphA3_EphA5_group	0.1475	0.987	3.2558	ENSP00000215832	ENSP00000281821	MAPK1	EPHA4	Mitogen-activated protein kinase 1 (EC 2.7.1.37) (Extracellular signal-regulated kinase 2) (ERK-2) (Mitogen-activated protein kinase 2) (MAP kinase 2) (MAPK 2) (p42-MAPK) (ERT1).	Ephrin type-A receptor 4 precursor (EC 2.7.1.112) (Tyrosine-protein kinase receptor SEK) (Receptor protein-tyrosine kinase HEK8).	GFLTEyVATRW
P28482	Y187	EphA7_EphA6_EphA4_EphA3_EphA5_group	0.1475	0.983	3.2426	ENSP00000215832	ENSP00000257785	MAPK1	EPHA7	Mitogen-activated protein kinase 1 (EC 2.7.1.37) (Extracellular signal-regulated kinase 2) (ERK-2) (Mitogen-activated protein kinase 2) (MAP kinase 2) (MAPK 2) (p42-MAPK) (ERT1).	Ephrin type-A receptor 7 precursor (EC 2.7.1.112) (Tyrosine-protein kinase receptor EHK-3) (EPH homology kinase 3) (Receptor protein- tyrosine kinase HEK11).	GFLTEyVATRW
P28482	Y187	EphA7_EphA6_EphA4_EphA3_EphA5_group	0.1475	0.981	3.236	ENSP00000215832	ENSP00000337451	MAPK1	EPHA3	Mitogen-activated protein kinase 1 (EC 2.7.1.37) (Extracellular signal-regulated kinase 2) (ERK-2) (Mitogen-activated protein kinase 2) (MAP kinase 2) (MAPK 2) (p42-MAPK) (ERT1).	Ephrin type-A receptor 3 precursor (EC 2.7.1.112) (Tyrosine-protein kinase receptor ETK1) (HEK) (HEK4).	GFLTEyVATRW
Q9H307-2	S248	ATM_ATR_group	0.4946	0.942	16.4743	ENSP00000216832	ENSP00000278616	PNN	ATM	Pinin (140 kDa nuclear and cell adhesion-related phosphoprotein) (Domain-rich serine protein) (DRS-protein) (DRSP) (Melanoma metastasis clone A protein) (Desmosome-associated protein) (SR-like protein) (Nuclear protein SDK3).	Serine-protein kinase ATM (EC 2.7.1.37) (Ataxia telangiectasia mutated) (A-T, mutated).	EKQQDsQPEEV
Q9H307-2	S248	ATM_ATR_group	0.4946	0.941	16.4568	ENSP00000216832	ENSP00000343741	PNN		Pinin (140 kDa nuclear and cell adhesion-related phosphoprotein) (Domain-rich serine protein) (DRS-protein) (DRSP) (Melanoma metastasis clone A protein) (Desmosome-associated protein) (SR-like protein) (Nuclear protein SDK3).	Serine-protein kinase ATR (EC 2.7.1.37) (Ataxia telangiectasia and Rad3-related protein) (FRAP-related protein 1).	EKQQDsQPEEV
Q9H307-1	S381	ATM_ATR_group	0.4946	0.942	16.4743	ENSP00000216832	ENSP00000278616	PNN	ATM	Pinin (140 kDa nuclear and cell adhesion-related phosphoprotein) (Domain-rich serine protein) (DRS-protein) (DRSP) (Melanoma metastasis clone A protein) (Desmosome-associated protein) (SR-like protein) (Nuclear protein SDK3).	Serine-protein kinase ATM (EC 2.7.1.37) (Ataxia telangiectasia mutated) (A-T, mutated).	EKQQDsQPEEV
Q9H307-1	S381	ATM_ATR_group	0.4946	0.941	16.4568	ENSP00000216832	ENSP00000343741	PNN		Pinin (140 kDa nuclear and cell adhesion-related phosphoprotein) (Domain-rich serine protein) (DRS-protein) (DRSP) (Melanoma metastasis clone A protein) (Desmosome-associated protein) (SR-like protein) (Nuclear protein SDK3).	Serine-protein kinase ATR (EC 2.7.1.37) (Ataxia telangiectasia and Rad3-related protein) (FRAP-related protein 1).	EKQQDsQPEEV
Q7Z417	S652	ACTR2_ACTR2B_TGFbR2_group	0.2572	0.663	4.9217	ENSP00000225388	ENSP00000295754		TGFBR2	82-kD FMRP Interacting Protein	TGF-beta receptor type II precursor (EC 2.7.1.37) (TGFR-2) (TGF-beta type II receptor).	LERNDsWGSFD
Q7Z417	S652	ACTR2_ACTR2B_TGFbR2_group	0.2572	0.659	4.892	ENSP00000225388	ENSP00000241416			82-kD FMRP Interacting Protein	Activin receptor type II precursor (EC 2.7.1.37) (ACTR-II) (ACTRIIA).	LERNDsWGSFD
Q7Z417	S652	ACTR2_ACTR2B_TGFbR2_group	0.2572	0.657	4.8771	ENSP00000225388	ENSP00000340361		ACVR2B	82-kD FMRP Interacting Protein	Activin receptor type IIB precursor (EC 2.7.1.37) (ACTR-IIB).	LERNDsWGSFD
Q7Z417	S652	PKB_group	0.2266	0.664	4.3438	ENSP00000225388	ENSP00000270202		AKT1	82-kD FMRP Interacting Protein	RAC-alpha serine/threonine-protein kinase (EC 2.7.1.37) (RAC-PK-alpha) (Protein kinase B) (PKB) (C-AKT).	LERNDsWGSFD
Q7Z417	S652	PKB_group	0.2266	0.661	4.3242	ENSP00000225388	ENSP00000309428		AKT2	82-kD FMRP Interacting Protein	RAC-beta serine/threonine-protein kinase (EC 2.7.1.37) (RAC-PK-beta) (Protein kinase Akt-2) (Protein kinase B, beta) (PKB beta).	LERNDsWGSFD
Q7Z417	S652	CLK_group	0.2411	0.64	3.8575	ENSP00000225388	ENSP00000326830		CLK1	82-kD FMRP Interacting Protein	Dual specificity protein kinase CLK1 (EC 2.7.1.37) (EC 2.7.1.112) (CDC-like kinase 1).	LERNDsWGSFD
Q7Z417	S652	CLK_group	0.2411	0.639	3.8514	ENSP00000225388	ENSP00000347759		CLK2	82-kD FMRP Interacting Protein	Dual specificity protein kinase CLK2 (EC 2.7.1.37) (EC 2.7.1.112) (CDC-like kinase 2).	LERNDsWGSFD
B5MEH8	T243	CDK2_CDK3_group	0.3917	0.95	13.1559	ENSP00000244934	ENSP00000266970	AHNAK	CDK2	Neuroblast differentiation associated protein AHNAK (Desmoyokin) (Fragments).	Cell division protein kinase 2 (EC 2.7.1.37) (p33 protein kinase).	GTKVKtPEMII
B5MEH8	S2819	NEK1_NEK5_NEK3_NEK4_NEK11_NEK2_group	0.2059	0.917	3.8543	ENSP00000244934	ENSP00000261456	AHNAK	NEK2	Neuroblast differentiation associated protein AHNAK (Desmoyokin) (Fragments).	Serine/threonine-protein kinase Nek2 (EC 2.7.1.37) (NimA-related protein kinase 2) (NimA-like protein kinase 1) (HSPK 21).	KSSKAsLGSLE
B5MEH8	S2819	ACTR2_ACTR2B_TGFbR2_group	0.1258	0.948	3.4426	ENSP00000244934	ENSP00000295754	AHNAK	TGFBR2	Neuroblast differentiation associated protein AHNAK (Desmoyokin) (Fragments).	TGF-beta receptor type II precursor (EC 2.7.1.37) (TGFR-2) (TGF-beta type II receptor).	KSSKAsLGSLE
B5MEH8	S2819	ACTR2_ACTR2B_TGFbR2_group	0.1258	0.944	3.428	ENSP00000244934	ENSP00000241416	AHNAK		Neuroblast differentiation associated protein AHNAK (Desmoyokin) (Fragments).	Activin receptor type II precursor (EC 2.7.1.37) (ACTR-II) (ACTRIIA).	KSSKAsLGSLE
B5MEH8	S2819	ACTR2_ACTR2B_TGFbR2_group	0.1258	0.941	3.4171	ENSP00000244934	ENSP00000340361	AHNAK	ACVR2B	Neuroblast differentiation associated protein AHNAK (Desmoyokin) (Fragments).	Activin receptor type IIB precursor (EC 2.7.1.37) (ACTR-IIB).	KSSKAsLGSLE
B5MEH8	S2819	Pim2	0.0586	0.937	2.7472	ENSP00000244934	ENSP00000218217	AHNAK	PIM2	Neuroblast differentiation associated protein AHNAK (Desmoyokin) (Fragments).	Serine/threonine-protein kinase Pim-2 (EC 2.7.1.37) (Pim-2h).	KSSKAsLGSLE
B5MEH8	S2819	CK2_group	0.0819	0.938	2.7159	ENSP00000244934	ENSP00000262506	AHNAK	CSNK2A2	Neuroblast differentiation associated protein AHNAK (Desmoyokin) (Fragments).	Casein kinase II, alpha' chain (CK II) (EC 2.7.1.37).	KSSKAsLGSLE
B5MEH8	S2819	CK2_group	0.0819	0.938	2.7159	ENSP00000244934	ENSP00000339247	AHNAK	CK2A1	Neuroblast differentiation associated protein AHNAK (Desmoyokin) (Fragments).	Casein kinase II, alpha chain (CK II) (EC 2.7.1.37).	KSSKAsLGSLE
B5MEH8	S2833	CDK2_CDK3_group	0.3842	0.95	12.9051	ENSP00000244934	ENSP00000266970	AHNAK	CDK2	Neuroblast differentiation associated protein AHNAK (Desmoyokin) (Fragments).	Cell division protein kinase 2 (EC 2.7.1.37) (p33 protein kinase).	EAEASsPKGKF
B5MEH8	S2860	ACTR2_ACTR2B_TGFbR2_group	0.2202	0.948	6.027	ENSP00000244934	ENSP00000295754	AHNAK	TGFBR2	Neuroblast differentiation associated protein AHNAK (Desmoyokin) (Fragments).	TGF-beta receptor type II precursor (EC 2.7.1.37) (TGFR-2) (TGF-beta type II receptor).	DEREFsGPSTP
B5MEH8	S2860	ACTR2_ACTR2B_TGFbR2_group	0.2202	0.944	6.0015	ENSP00000244934	ENSP00000241416	AHNAK		Neuroblast differentiation associated protein AHNAK (Desmoyokin) (Fragments).	Activin receptor type II precursor (EC 2.7.1.37) (ACTR-II) (ACTRIIA).	DEREFsGPSTP
B5MEH8	S2860	ACTR2_ACTR2B_TGFbR2_group	0.2202	0.941	5.9825	ENSP00000244934	ENSP00000340361	AHNAK	ACVR2B	Neuroblast differentiation associated protein AHNAK (Desmoyokin) (Fragments).	Activin receptor type IIB precursor (EC 2.7.1.37) (ACTR-IIB).	DEREFsGPSTP
B5MEH8	S2860	CLK_group	0.2334	0.913	5.3264	ENSP00000244934	ENSP00000326830	AHNAK	CLK1	Neuroblast differentiation associated protein AHNAK (Desmoyokin) (Fragments).	Dual specificity protein kinase CLK1 (EC 2.7.1.37) (EC 2.7.1.112) (CDC-like kinase 1).	DEREFsGPSTP
B5MEH8	S2860	CLK_group	0.2334	0.912	5.3206	ENSP00000244934	ENSP00000347759	AHNAK	CLK2	Neuroblast differentiation associated protein AHNAK (Desmoyokin) (Fragments).	Dual specificity protein kinase CLK2 (EC 2.7.1.37) (EC 2.7.1.112) (CDC-like kinase 2).	DEREFsGPSTP
B5MEH8	S2863	CK1_group	0.1338	0.946	2.3928	ENSP00000244934	ENSP00000352929	AHNAK	CSNK1E	Neuroblast differentiation associated protein AHNAK (Desmoyokin) (Fragments).	Casein kinase I, epsilon isoform (EC 2.7.1.-) (CKI-epsilon) (CKIe).	EFSGPsTPTGT
B5MEH8	S2863	CK1_group	0.1338	0.943	2.3852	ENSP00000244934	ENSP00000261798	AHNAK	CSNK1A1	Neuroblast differentiation associated protein AHNAK (Desmoyokin) (Fragments).	Casein kinase I, alpha isoform (EC 2.7.1.-) (CKI-alpha) (CK1).	EFSGPsTPTGT
B5MEH8	S2863	CK1_group	0.1338	0.937	2.37	ENSP00000244934	ENSP00000324464	AHNAK	CSNK1D	Neuroblast differentiation associated protein AHNAK (Desmoyokin) (Fragments).	Casein kinase I, delta isoform (EC 2.7.1.-) (CKI-delta) (CKId).	EFSGPsTPTGT
B5MEH8	S2863	GSK3_group	0.0603	0.948	2.0199	ENSP00000244934	ENSP00000324806	AHNAK	GSK3B	Neuroblast differentiation associated protein AHNAK (Desmoyokin) (Fragments).	Glycogen synthase kinase-3 beta (EC 2.7.1.37) (GSK-3 beta).	EFSGPsTPTGT
B5MEH8	S2863	GSK3_group	0.0603	0.947	2.0177	ENSP00000244934	ENSP00000222330	AHNAK	GSK3A	Neuroblast differentiation associated protein AHNAK (Desmoyokin) (Fragments).	Glycogen synthase kinase-3 alpha (EC 2.7.1.37) (GSK-3 alpha).	EFSGPsTPTGT
B5MEH8	S2863	TLK_group	0.0624	0.863	1.9026	ENSP00000244934	ENSP00000354089	AHNAK	TLK1	Neuroblast differentiation associated protein AHNAK (Desmoyokin) (Fragments).	Serine/threonine-protein kinase tousled-like 1 (EC 2.7.1.37) (Tousled- like kinase 1) (PKU-beta).	EFSGPsTPTGT
B5MEH8	S2863	PKC_group	0.1205	0.947	1.9016	ENSP00000244934	ENSP00000331602	AHNAK	PRKCD	Neuroblast differentiation associated protein AHNAK (Desmoyokin) (Fragments).	Protein kinase C, delta type (EC 2.7.1.-) (nPKC-delta).	EFSGPsTPTGT
B5MEH8	S2863	PKC_group	0.1205	0.944	1.8956	ENSP00000244934	ENSP00000295797	AHNAK	PRKCI	Neuroblast differentiation associated protein AHNAK (Desmoyokin) (Fragments).	Protein kinase C, iota type (EC 2.7.1.37) (nPKC-iota) (Atypical protein kinase C-lambda/iota) (aPKC-lambda/iota) (PRKC-lambda/iota).	EFSGPsTPTGT
B5MEH8	S2863	PKC_group	0.1205	0.944	1.8956	ENSP00000244934	ENSP00000349837	AHNAK	PRKCQ	Neuroblast differentiation associated protein AHNAK (Desmoyokin) (Fragments).	Protein kinase C, theta type (EC 2.7.1.-) (nPKC-theta).	EFSGPsTPTGT
B5MEH8	S2863	PKC_group	0.1205	0.943	1.8936	ENSP00000244934	ENSP00000288816	AHNAK	PRKCZ	Neuroblast differentiation associated protein AHNAK (Desmoyokin) (Fragments).	Protein kinase C, zeta type (EC 2.7.1.37) (nPKC-zeta).	EFSGPsTPTGT
B5MEH8	S2863	PKC_group	0.1205	0.942	1.8916	ENSP00000244934	ENSP00000284384	AHNAK	PRKCA	Neuroblast differentiation associated protein AHNAK (Desmoyokin) (Fragments).	Protein kinase C, alpha type (EC 2.7.1.37) (PKC-alpha) (PKC-A).	EFSGPsTPTGT
B5MEH8	S2863	PKC_group	0.1205	0.94	1.8876	ENSP00000244934	ENSP00000263431	AHNAK	PRKCG	Neuroblast differentiation associated protein AHNAK (Desmoyokin) (Fragments).	Protein kinase C, gamma type (EC 2.7.1.37) (PKC-gamma).	EFSGPsTPTGT
B5MEH8	T2866	CK2_group	0.0605	0.938	2.0053	ENSP00000244934	ENSP00000262506	AHNAK	CSNK2A2	Neuroblast differentiation associated protein AHNAK (Desmoyokin) (Fragments).	Casein kinase II, alpha' chain (CK II) (EC 2.7.1.37).	GPSTPtGTLEF
B5MEH8	T2866	CK2_group	0.0605	0.938	2.0053	ENSP00000244934	ENSP00000339247	AHNAK	CK2A1	Neuroblast differentiation associated protein AHNAK (Desmoyokin) (Fragments).	Casein kinase II, alpha chain (CK II) (EC 2.7.1.37).	GPSTPtGTLEF
B5MEH8	T2866	CK1_group	0.0957	0.946	1.7111	ENSP00000244934	ENSP00000352929	AHNAK	CSNK1E	Neuroblast differentiation associated protein AHNAK (Desmoyokin) (Fragments).	Casein kinase I, epsilon isoform (EC 2.7.1.-) (CKI-epsilon) (CKIe).	GPSTPtGTLEF
B5MEH8	T2866	CK1_group	0.0957	0.943	1.7057	ENSP00000244934	ENSP00000261798	AHNAK	CSNK1A1	Neuroblast differentiation associated protein AHNAK (Desmoyokin) (Fragments).	Casein kinase I, alpha isoform (EC 2.7.1.-) (CKI-alpha) (CK1).	GPSTPtGTLEF
B5MEH8	T2866	CK1_group	0.0957	0.937	1.6948	ENSP00000244934	ENSP00000324464	AHNAK	CSNK1D	Neuroblast differentiation associated protein AHNAK (Desmoyokin) (Fragments).	Casein kinase I, delta isoform (EC 2.7.1.-) (CKI-delta) (CKId).	GPSTPtGTLEF
B5MEH8	T2866	Pim2	0.0355	0.937	1.6635	ENSP00000244934	ENSP00000218217	AHNAK	PIM2	Neuroblast differentiation associated protein AHNAK (Desmoyokin) (Fragments).	Serine/threonine-protein kinase Pim-2 (EC 2.7.1.37) (Pim-2h).	GPSTPtGTLEF
Q9H0E9-3	T124	CDK2_CDK3_group	0.3833	0.984	13.3333	ENSP00000254900	ENSP00000266970	BRD8	CDK2	Bromodomain-containing protein 8 (p120) (Skeletal muscle abundant protein) (Thyroid hormone receptor coactivating protein 120kDa) (TrCP120).	Cell division protein kinase 2 (EC 2.7.1.37) (p33 protein kinase).	LGQKAtPPPSP
Q9Y3Z3-1	S33	CDK2_CDK3_group	0.2617	0.641	5.9319	ENSP00000262878	ENSP00000266970	SAMHD1	CDK2	SAM domain and HD domain-containing protein 1 (Dendritic cell-derived IFNG-induced protein) (DCIP) (Monocyte protein 5) (MOP-5).	Cell division protein kinase 2 (EC 2.7.1.37) (p33 protein kinase).	AEADWsPGLEL
O94979-3	T1047	CaMKIIbeta_CaMKIIgamma_group	0.2234	0.748	5.9089	ENSP00000264405	ENSP00000307082	SEC31L1	CAMK2G	SEC31-like 1 isoform 1	Calcium/calmodulin-dependent protein kinase type II gamma chain (EC 2.7.1.123) (CaM-kinase II gamma chain) (CaM kinase II gamma subunit) (CaMK-II gamma subunit).	KLREQtLSPTI
O94979-3	T1047	ACTR2_ACTR2B_TGFbR2_group	0.2396	0.811	5.6104	ENSP00000264405	ENSP00000295754	SEC31L1	TGFBR2	SEC31-like 1 isoform 1	TGF-beta receptor type II precursor (EC 2.7.1.37) (TGFR-2) (TGF-beta type II receptor).	KLREQtLSPTI
O94979-3	T1047	ACTR2_ACTR2B_TGFbR2_group	0.2396	0.807	5.5827	ENSP00000264405	ENSP00000241416	SEC31L1		SEC31-like 1 isoform 1	Activin receptor type II precursor (EC 2.7.1.37) (ACTR-II) (ACTRIIA).	KLREQtLSPTI
O94979-3	T1047	ACTR2_ACTR2B_TGFbR2_group	0.2396	0.805	5.5689	ENSP00000264405	ENSP00000340361	SEC31L1	ACVR2B	SEC31-like 1 isoform 1	Activin receptor type IIB precursor (EC 2.7.1.37) (ACTR-IIB).	KLREQtLSPTI
O94979-3	T1047	DMPK_group	0.2552	0.763	4.8674	ENSP00000264405	ENSP00000346168	SEC31L1	DMPK	SEC31-like 1 isoform 1	Myotonin-protein kinase (EC 2.7.1.-) (Myotonic dystrophy protein kinase) (MDPK) (DM-kinase) (DMK) (DMPK) (MT-PK).	KLREQtLSPTI
O94979-3	T1047	MSN_group	0.2253	0.797	4.4888	ENSP00000264405	ENSP00000313644	SEC31L1	MAP4K4	SEC31-like 1 isoform 1	Mitogen-activated protein kinase kinase kinase kinase 4 (EC 2.7.1.37) (MAPK/ERK kinase kinase kinase 4) (MEK kinase kinase 4) (MEKKK 4) (HPK/GCK-like kinase HGK) (Nck interacting kinase).	KLREQtLSPTI
O94979-3	T1047	MSN_group	0.2253	0.79	4.4493	ENSP00000264405	ENSP00000284483	SEC31L1	TNIK	SEC31-like 1 isoform 1	TRAF2 and NCK interacting kinase (EC 2.7.1.37).	KLREQtLSPTI
O94979-3	S1049	CDK2_CDK3_group	0.3022	0.813	8.6878	ENSP00000264405	ENSP00000266970	SEC31L1	CDK2	SEC31-like 1 isoform 1	Cell division protein kinase 2 (EC 2.7.1.37) (p33 protein kinase).	REQTLsPTITS
O94979-3	S1049	JNK_group	0.2787	0.814	6.549	ENSP00000264405	ENSP00000353483	SEC31L1	MAPK8	SEC31-like 1 isoform 1	Mitogen-activated protein kinase 8 (EC 2.7.1.37) (Stress-activated protein kinase JNK1) (c-Jun N-terminal kinase 1) (JNK-46).	REQTLsPTITS
O94979-3	S1049	JNK_group	0.2787	0.813	6.5409	ENSP00000264405	ENSP00000352157	SEC31L1	MAPK10	SEC31-like 1 isoform 1	Mitogen-activated protein kinase 10 (EC 2.7.1.37) (Stress-activated protein kinase JNK3) (c-Jun N-terminal kinase 3) (MAP kinase p49 3F12).	REQTLsPTITS
O94979-3	S1049	JNK_group	0.2787	0.812	6.5329	ENSP00000264405	ENSP00000345524	SEC31L1	MAPK9	SEC31-like 1 isoform 1	Mitogen-activated protein kinase 9 (EC 2.7.1.37) (Stress-activated protein kinase JNK2) (c-Jun N-terminal kinase 2) (JNK-55).	REQTLsPTITS
Q96JY6-3	S197	CDK2_CDK3_group	0.3749	0.891	11.8103	ENSP00000265810	ENSP00000266970	PDLIM2	CDK2	PDZ and LIM domain protein 2 (PDZ-LIM protein mystique) (PDZ-LIM protein).	Cell division protein kinase 2 (EC 2.7.1.37) (p33 protein kinase).	LVLPPsPGPRS
A2T926	T208	CDK2_CDK3_group	0.3808	0.955	12.8582	ENSP00000266732	ENSP00000266970	TMPO	CDK2	Lamina-associated polypeptide 2 isoform alpha (Thymopoietin isoform alpha) (TP alpha) (Thymopoietin-related peptide isoform alpha) (TPRP isoform alpha) [Contains: Thymopoietin (TP) (Splenin); Thymopentin (TP5)].	Cell division protein kinase 2 (EC 2.7.1.37) (p33 protein kinase).	KGRAKtPVTLK
Q9Y6I3-1	S410	CDK2_CDK3_group	0.3563	0.973	12.2586	ENSP00000270460	ENSP00000266970	EPN1	CDK2	Epsin-1 (EPS-15 interacting protein 1) (EH domain-binding mitotic phosphoprotein).	Cell division protein kinase 2 (EC 2.7.1.37) (p33 protein kinase).	EVPARsPGAFD
Q14157-1	S454	CDK2_CDK3_group	0.3911	0.791	10.9383	ENSP00000271877	ENSP00000266970	UBAP2L	CDK2	Ubiquitin associated protein 2-like.	Cell division protein kinase 2 (EC 2.7.1.37) (p33 protein kinase).	PPPPSsPLPSK
Q14157-1	S458	GSK3_group	0.172	0.793	4.8214	ENSP00000271877	ENSP00000324806	UBAP2L	GSK3B	Ubiquitin associated protein 2-like.	Glycogen synthase kinase-3 beta (EC 2.7.1.37) (GSK-3 beta).	SSPLPsKSTSA
Q14157-1	S458	GSK3_group	0.172	0.792	4.8153	ENSP00000271877	ENSP00000222330	UBAP2L	GSK3A	Ubiquitin associated protein 2-like.	Glycogen synthase kinase-3 alpha (EC 2.7.1.37) (GSK-3 alpha).	SSPLPsKSTSA
Q14157-1	S458	MAPKAPK_group	0.1577	0.791	3.602	ENSP00000271877	ENSP00000294981	UBAP2L	MAPKAPK2	Ubiquitin associated protein 2-like.	MAP kinase-activated protein kinase 2 (EC 2.7.1.-) (MAPK-activated protein kinase 2) (MAPKAP kinase 2) (MAPKAPK-2).	SSPLPsKSTSA
Q14157-1	S458	MAPKAPK_group	0.1577	0.79	3.5975	ENSP00000271877	ENSP00000202788	UBAP2L	MAPKAPK5	Ubiquitin associated protein 2-like.	MAP kinase-activated protein kinase 5 (EC 2.7.1.37) (MAPK-activated protein kinase 5) (MAPKAP kinase 5) (p38-regulated/activated protein kinase).	SSPLPsKSTSA
Q14157-1	S458	MAPKAPK_group	0.1577	0.788	3.5883	ENSP00000271877	ENSP00000350639	UBAP2L	MAPKAPK3	Ubiquitin associated protein 2-like.	mitogen-activated protein kinase-activated protein kinase 3	SSPLPsKSTSA
Q16666-1	S153	CDK2_CDK3_group	0.3862	0.982	13.4098	ENSP00000295809	ENSP00000266970	IFI16	CDK2	Gamma-interferon-inducible protein Ifi-16 (Interferon-inducible myeloid differentiation transcriptional activator) (IFI 16).	Cell division protein kinase 2 (EC 2.7.1.37) (p33 protein kinase).	QTQPPsPAGAG
Q9UQ35-1	T983	CDK2_CDK3_group	0.4038	0.886	12.6505	ENSP00000301740	ENSP00000266970	SRRM2	CDK2	splicing coactivator subunit SRm300	Cell division protein kinase 2 (EC 2.7.1.37) (p33 protein kinase).	KVKPEtPPRQS
Q9UQ35-1	S1083	CDK2_CDK3_group	0.2996	0.886	9.3858	ENSP00000301740	ENSP00000266970	SRRM2	CDK2	splicing coactivator subunit SRm300	Cell division protein kinase 2 (EC 2.7.1.37) (p33 protein kinase).	QSHSEsPSLQS
Q9UQ35-1	S1083	JNK_group	0.2691	0.887	6.8902	ENSP00000301740	ENSP00000345524	SRRM2	MAPK9	splicing coactivator subunit SRm300	Mitogen-activated protein kinase 9 (EC 2.7.1.37) (Stress-activated protein kinase JNK2) (c-Jun N-terminal kinase 2) (JNK-55).	QSHSEsPSLQS
Q9UQ35-1	S1083	JNK_group	0.2691	0.887	6.8902	ENSP00000301740	ENSP00000352157	SRRM2	MAPK10	splicing coactivator subunit SRm300	Mitogen-activated protein kinase 10 (EC 2.7.1.37) (Stress-activated protein kinase JNK3) (c-Jun N-terminal kinase 3) (MAP kinase p49 3F12).	QSHSEsPSLQS
Q9UQ35-1	S1083	JNK_group	0.2691	0.887	6.8902	ENSP00000301740	ENSP00000353483	SRRM2	MAPK8	splicing coactivator subunit SRm300	Mitogen-activated protein kinase 8 (EC 2.7.1.37) (Stress-activated protein kinase JNK1) (c-Jun N-terminal kinase 1) (JNK-46).	QSHSEsPSLQS
Q9UQ35-1	T2409	CDK2_CDK3_group	0.3535	0.886	11.0723	ENSP00000301740	ENSP00000266970	SRRM2	CDK2	splicing coactivator subunit SRm300	Cell division protein kinase 2 (EC 2.7.1.37) (p33 protein kinase).	RARSRtPPSAP
Q9UQ35-1	T2409	Pim2	0.2315	0.875	10.128	ENSP00000301740	ENSP00000218217	SRRM2	PIM2	splicing coactivator subunit SRm300	Serine/threonine-protein kinase Pim-2 (EC 2.7.1.37) (Pim-2h).	RARSRtPPSAP
Q8N707	T364	CDK2_CDK3_group	0.3728	0.993	13.0886	ENSP00000301843	ENSP00000266970	CTTN	CDK2	Src substrate cortactin (Amplaxin) (Oncogene EMS1).	Cell division protein kinase 2 (EC 2.7.1.37) (p33 protein kinase).	RAKTQtPPVSP
Q8TDZ2-1	S829	CDK2_CDK3_group	0.2651	0.951	8.9143	ENSP00000306172	ENSP00000266970	MICAL1	CDK2	NEDD9-interacting protein with calponin homology and LIM domains (Molecule interacting with CasL protein 1).	Cell division protein kinase 2 (EC 2.7.1.37) (p33 protein kinase).	QIRLSsPERQR
Q8TDZ2-1	S829	p38_group	0.3446	0.951	8.1932	ENSP00000306172	ENSP00000229794	MICAL1	MAPK14	NEDD9-interacting protein with calponin homology and LIM domains (Molecule interacting with CasL protein 1).	Mitogen-activated protein kinase 14 (EC 2.7.1.37) (Mitogen-activated protein kinase p38 alpha) (MAP kinase p38 alpha) (Cytokine suppressive anti-inflammatory drug binding protein) (CSAID binding protein) (CSBP) (MAX-interacting protein 2) (MAP kinase MXI2	QIRLSsPERQR
Q8TDZ2-1	S829	p38_group	0.3446	0.951	8.1932	ENSP00000306172	ENSP00000333685	MICAL1	MAPK11	NEDD9-interacting protein with calponin homology and LIM domains (Molecule interacting with CasL protein 1).	Mitogen-activated protein kinase 11 (EC 2.7.1.37) (Mitogen-activated protein kinase p38 beta) (MAP kinase p38 beta) (p38b) (p38-2) (Stress- activated protein kinase 2).	QIRLSsPERQR
Q8TDZ2-1	S829	p38_group	0.3446	0.948	8.1674	ENSP00000306172	ENSP00000351092	MICAL1	MAPK13	NEDD9-interacting protein with calponin homology and LIM domains (Molecule interacting with CasL protein 1).	Mitogen-activated protein kinase 13 (EC 2.7.1.37) (Stress-activated protein kinase 4) (Mitogen-activated protein kinase p38 delta) (MAP kinase p38 delta).	QIRLSsPERQR
Q8TDZ2-1	S829	RCK_group	0.3416	0.811	7.997	ENSP00000306172	ENSP00000355304	MICAL1	MOK	NEDD9-interacting protein with calponin homology and LIM domains (Molecule interacting with CasL protein 1).	MAPK/MAK/MRK overlapping kinase (EC 2.7.1.37) (MOK protein kinase) (Renal tumor antigen 1) (RAGE-1).	QIRLSsPERQR
Q8TDZ2-1	S829	CLK_group	0.3449	0.917	7.9062	ENSP00000306172	ENSP00000326830	MICAL1	CLK1	NEDD9-interacting protein with calponin homology and LIM domains (Molecule interacting with CasL protein 1).	Dual specificity protein kinase CLK1 (EC 2.7.1.37) (EC 2.7.1.112) (CDC-like kinase 1).	QIRLSsPERQR
Q8TDZ2-1	S829	CLK_group	0.3449	0.916	7.8976	ENSP00000306172	ENSP00000347759	MICAL1	CLK2	NEDD9-interacting protein with calponin homology and LIM domains (Molecule interacting with CasL protein 1).	Dual specificity protein kinase CLK2 (EC 2.7.1.37) (EC 2.7.1.112) (CDC-like kinase 2).	QIRLSsPERQR
Q8TDZ2-1	S829	JNK_group	0.2817	0.953	7.749	ENSP00000306172	ENSP00000353483	MICAL1	MAPK8	NEDD9-interacting protein with calponin homology and LIM domains (Molecule interacting with CasL protein 1).	Mitogen-activated protein kinase 8 (EC 2.7.1.37) (Stress-activated protein kinase JNK1) (c-Jun N-terminal kinase 1) (JNK-46).	QIRLSsPERQR
Q8TDZ2-1	S829	JNK_group	0.2817	0.952	7.7409	ENSP00000306172	ENSP00000352157	MICAL1	MAPK10	NEDD9-interacting protein with calponin homology and LIM domains (Molecule interacting with CasL protein 1).	Mitogen-activated protein kinase 10 (EC 2.7.1.37) (Stress-activated protein kinase JNK3) (c-Jun N-terminal kinase 3) (MAP kinase p49 3F12).	QIRLSsPERQR
Q8TDZ2-1	S829	JNK_group	0.2817	0.951	7.7327	ENSP00000306172	ENSP00000345524	MICAL1	MAPK9	NEDD9-interacting protein with calponin homology and LIM domains (Molecule interacting with CasL protein 1).	Mitogen-activated protein kinase 9 (EC 2.7.1.37) (Stress-activated protein kinase JNK2) (c-Jun N-terminal kinase 2) (JNK-55).	QIRLSsPERQR
P02545-2	S390	CDK2_CDK3_group	0.2421	0.991	8.4831	ENSP00000310687	ENSP00000266970	LMNA	CDK2	Lamin A/C (70 kDa lamin).	Cell division protein kinase 2 (EC 2.7.1.37) (p33 protein kinase).	ERLRLsPSPTS
P02545-2	S390	DMPK_group	0.3524	0.928	8.1757	ENSP00000310687	ENSP00000346168	LMNA	DMPK	Lamin A/C (70 kDa lamin).	Myotonin-protein kinase (EC 2.7.1.-) (Myotonic dystrophy protein kinase) (MDPK) (DM-kinase) (DMK) (DMPK) (MT-PK).	ERLRLsPSPTS
P02545-2	S390	JNK_group	0.2348	0.989	6.7038	ENSP00000310687	ENSP00000353483	LMNA	MAPK8	Lamin A/C (70 kDa lamin).	Mitogen-activated protein kinase 8 (EC 2.7.1.37) (Stress-activated protein kinase JNK1) (c-Jun N-terminal kinase 1) (JNK-46).	ERLRLsPSPTS
P02545-2	S390	JNK_group	0.2348	0.988	6.697	ENSP00000310687	ENSP00000352157	LMNA	MAPK10	Lamin A/C (70 kDa lamin).	Mitogen-activated protein kinase 10 (EC 2.7.1.37) (Stress-activated protein kinase JNK3) (c-Jun N-terminal kinase 3) (MAP kinase p49 3F12).	ERLRLsPSPTS
P02545-2	S390	JNK_group	0.2348	0.987	6.6902	ENSP00000310687	ENSP00000345524	LMNA	MAPK9	Lamin A/C (70 kDa lamin).	Mitogen-activated protein kinase 9 (EC 2.7.1.37) (Stress-activated protein kinase JNK2) (c-Jun N-terminal kinase 2) (JNK-55).	ERLRLsPSPTS
P02545-2	S390	p38_group	0.2508	0.987	6.1894	ENSP00000310687	ENSP00000229794	LMNA	MAPK14	Lamin A/C (70 kDa lamin).	Mitogen-activated protein kinase 14 (EC 2.7.1.37) (Mitogen-activated protein kinase p38 alpha) (MAP kinase p38 alpha) (Cytokine suppressive anti-inflammatory drug binding protein) (CSAID binding protein) (CSBP) (MAX-interacting protein 2) (MAP kinase MXI2	ERLRLsPSPTS
P02545-2	S390	p38_group	0.2508	0.987	6.1894	ENSP00000310687	ENSP00000333685	LMNA	MAPK11	Lamin A/C (70 kDa lamin).	Mitogen-activated protein kinase 11 (EC 2.7.1.37) (Mitogen-activated protein kinase p38 beta) (MAP kinase p38 beta) (p38b) (p38-2) (Stress- activated protein kinase 2).	ERLRLsPSPTS
P02545-2	S390	p38_group	0.2508	0.984	6.1706	ENSP00000310687	ENSP00000351092	LMNA	MAPK13	Lamin A/C (70 kDa lamin).	Mitogen-activated protein kinase 13 (EC 2.7.1.37) (Stress-activated protein kinase 4) (Mitogen-activated protein kinase p38 delta) (MAP kinase p38 delta).	ERLRLsPSPTS
P02545-2	S392	p38_group	0.3417	0.987	8.4305	ENSP00000310687	ENSP00000229794	LMNA	MAPK14	Lamin A/C (70 kDa lamin).	Mitogen-activated protein kinase 14 (EC 2.7.1.37) (Mitogen-activated protein kinase p38 alpha) (MAP kinase p38 alpha) (Cytokine suppressive anti-inflammatory drug binding protein) (CSAID binding protein) (CSBP) (MAX-interacting protein 2) (MAP kinase MXI2	LRLSPsPTSQR
P02545-2	S392	p38_group	0.3417	0.987	8.4305	ENSP00000310687	ENSP00000333685	LMNA	MAPK11	Lamin A/C (70 kDa lamin).	Mitogen-activated protein kinase 11 (EC 2.7.1.37) (Mitogen-activated protein kinase p38 beta) (MAP kinase p38 beta) (p38b) (p38-2) (Stress- activated protein kinase 2).	LRLSPsPTSQR
P02545-2	S392	p38_group	0.3417	0.984	8.4049	ENSP00000310687	ENSP00000351092	LMNA	MAPK13	Lamin A/C (70 kDa lamin).	Mitogen-activated protein kinase 13 (EC 2.7.1.37) (Stress-activated protein kinase 4) (Mitogen-activated protein kinase p38 delta) (MAP kinase p38 delta).	LRLSPsPTSQR
P19338	S67	CDK2_CDK3_group	0.3528	0.992	12.3736	ENSP00000318195	ENSP00000266970	NCL	CDK2	Nucleolin (Protein C23).	Cell division protein kinase 2 (EC 2.7.1.37) (p33 protein kinase).	KKVVVsPTKKV
Q9BQ02	T69	PKC_group	0.355	0.988	5.8455	ENSP00000318195	ENSP00000331602	NCL	PRKCD	Nucleolin (Protein C23).	Protein kinase C, delta type (EC 2.7.1.-) (nPKC-delta).	VVVSPtKKVAV
Q9BQ02	T69	PKC_group	0.355	0.985	5.8277	ENSP00000318195	ENSP00000295797	NCL	PRKCI	Nucleolin (Protein C23).	Protein kinase C, iota type (EC 2.7.1.37) (nPKC-iota) (Atypical protein kinase C-lambda/iota) (aPKC-lambda/iota) (PRKC-lambda/iota).	VVVSPtKKVAV
Q9BQ02	T69	PKC_group	0.355	0.985	5.8277	ENSP00000318195	ENSP00000349837	NCL	PRKCQ	Nucleolin (Protein C23).	Protein kinase C, theta type (EC 2.7.1.-) (nPKC-theta).	VVVSPtKKVAV
Q9BQ02	T69	PKC_group	0.355	0.984	5.8218	ENSP00000318195	ENSP00000288816	NCL	PRKCZ	Nucleolin (Protein C23).	Protein kinase C, zeta type (EC 2.7.1.37) (nPKC-zeta).	VVVSPtKKVAV
Q9BQ02	T69	PKC_group	0.355	0.983	5.8159	ENSP00000318195	ENSP00000284384	NCL	PRKCA	Nucleolin (Protein C23).	Protein kinase C, alpha type (EC 2.7.1.37) (PKC-alpha) (PKC-A).	VVVSPtKKVAV
Q9BQ02	T69	PKC_group	0.355	0.981	5.8041	ENSP00000318195	ENSP00000263431	NCL	PRKCG	Nucleolin (Protein C23).	Protein kinase C, gamma type (EC 2.7.1.37) (PKC-gamma).	VVVSPtKKVAV
Q8IYB3-1	S696	CDK2_CDK3_group	0.3881	0.943	12.9396	ENSP00000326261	ENSP00000266970	SRRM1	CDK2	serine/arginine repetitive matrix 1	Cell division protein kinase 2 (EC 2.7.1.37) (p33 protein kinase).	PQTSSsPPPVR
Q8WX92	S557	JNK_group	0.2754	0.967	7.688	ENSP00000339495	ENSP00000353483	NELFB	MAPK8	Negative elongation factor B (NELF-B) (Cofactor of BRCA1).	Mitogen-activated protein kinase 8 (EC 2.7.1.37) (Stress-activated protein kinase JNK1) (c-Jun N-terminal kinase 1) (JNK-46).	DHRKPsPAQAA
Q8WX92	S557	JNK_group	0.2754	0.966	7.68	ENSP00000339495	ENSP00000352157	NELFB	MAPK10	Negative elongation factor B (NELF-B) (Cofactor of BRCA1).	Mitogen-activated protein kinase 10 (EC 2.7.1.37) (Stress-activated protein kinase JNK3) (c-Jun N-terminal kinase 3) (MAP kinase p49 3F12).	DHRKPsPAQAA
Q8WX92	S557	JNK_group	0.2754	0.965	7.6721	ENSP00000339495	ENSP00000345524	NELFB	MAPK9	Negative elongation factor B (NELF-B) (Cofactor of BRCA1).	Mitogen-activated protein kinase 9 (EC 2.7.1.37) (Stress-activated protein kinase JNK2) (c-Jun N-terminal kinase 2) (JNK-55).	DHRKPsPAQAA
Q8WX92	S557	CDK2_CDK3_group	0.2029	0.968	6.943	ENSP00000339495	ENSP00000266970	NELFB	CDK2	Negative elongation factor B (NELF-B) (Cofactor of BRCA1).	Cell division protein kinase 2 (EC 2.7.1.37) (p33 protein kinase).	DHRKPsPAQAA
Q8WX92	S557	p38_group	0.2515	0.965	6.0684	ENSP00000339495	ENSP00000229794	NELFB	MAPK14	Negative elongation factor B (NELF-B) (Cofactor of BRCA1).	Mitogen-activated protein kinase 14 (EC 2.7.1.37) (Mitogen-activated protein kinase p38 alpha) (MAP kinase p38 alpha) (Cytokine suppressive anti-inflammatory drug binding protein) (CSAID binding protein) (CSBP) (MAX-interacting protein 2) (MAP kinase MXI2	DHRKPsPAQAA
Q8WX92	S557	p38_group	0.2515	0.965	6.0684	ENSP00000339495	ENSP00000333685	NELFB	MAPK11	Negative elongation factor B (NELF-B) (Cofactor of BRCA1).	Mitogen-activated protein kinase 11 (EC 2.7.1.37) (Mitogen-activated protein kinase p38 beta) (MAP kinase p38 beta) (p38b) (p38-2) (Stress- activated protein kinase 2).	DHRKPsPAQAA
Q8WX92	S557	p38_group	0.2515	0.962	6.0495	ENSP00000339495	ENSP00000351092	NELFB	MAPK13	Negative elongation factor B (NELF-B) (Cofactor of BRCA1).	Mitogen-activated protein kinase 13 (EC 2.7.1.37) (Stress-activated protein kinase 4) (Mitogen-activated protein kinase p38 delta) (MAP kinase p38 delta).	DHRKPsPAQAA
Q8WX92	T564	CDK2_CDK3_group	0.4001	0.968	13.6942	ENSP00000339495	ENSP00000266970	NELFB	CDK2	Negative elongation factor B (NELF-B) (Cofactor of BRCA1).	Cell division protein kinase 2 (EC 2.7.1.37) (p33 protein kinase).	AQAAEtPALEL
O95218-2	S188	CK2_group	0.6402	0.813	18.4022	ENSP00000342788	ENSP00000262506	ZNF265	CSNK2A2	Zinc finger protein 265 (Zinc finger, splicing).	Casein kinase II, alpha' chain (CK II) (EC 2.7.1.37).	YNLDAsEEEDS
O95218-2	S188	CK2_group	0.6402	0.813	18.4022	ENSP00000342788	ENSP00000339247	ZNF265	CK2A1	Zinc finger protein 265 (Zinc finger, splicing).	Casein kinase II, alpha chain (CK II) (EC 2.7.1.37).	YNLDAsEEEDS
Q6NT97	S11	CDK2_CDK3_group	0.2908	0.991	10.1902	ENSP00000345919	ENSP00000266970	RCC1	CDK2	Regulator of chromosome condensation (Cell cycle regulatory protein).	Cell division protein kinase 2 (EC 2.7.1.37) (p33 protein kinase).	IAKRRsPPADA
Q9UK76-1	S87	RCK_group	0.3062	0.591	5.2235	ENSP00000348316	ENSP00000355304	HN1	MOK	hematological and neurological expressed 1 isoform 2	MAPK/MAK/MRK overlapping kinase (EC 2.7.1.37) (MOK protein kinase) (Renal tumor antigen 1) (RAGE-1).	LQRRNsSEASS
Q9UK76-1	S87	DMPK_group	0.308	0.648	4.9899	ENSP00000348316	ENSP00000346168	HN1	DMPK	hematological and neurological expressed 1 isoform 2	Myotonin-protein kinase (EC 2.7.1.-) (Myotonic dystrophy protein kinase) (MDPK) (DM-kinase) (DMK) (DMPK) (MT-PK).	LQRRNsSEASS
Q9UK76-1	S87	PKA_group	0.2424	0.682	4.772	ENSP00000348316	ENSP00000319504	HN1	PRKACB	hematological and neurological expressed 1 isoform 2	cAMP-dependent protein kinase, beta-catalytic subunit (EC 2.7.1.37) (PKA C-beta).	LQRRNsSEASS
Q9UK76-1	S87	PKA_group	0.2424	0.681	4.765	ENSP00000348316	ENSP00000309591	HN1	PKACA	hematological and neurological expressed 1 isoform 2	cAMP-dependent protein kinase, alpha-catalytic subunit (EC 2.7.1.37) (PKA C-alpha).	LQRRNsSEASS
Q9UK76-1	S87	PAKB_group	0.2277	0.683	4.4898	ENSP00000348316	ENSP00000351049	HN1	PAK4	hematological and neurological expressed 1 isoform 2	Serine/threonine-protein kinase PAK 4 (EC 2.7.1.37) (p21-activated kinase 4) (PAK-4).	LQRRNsSEASS
Q9UK76-1	S87	PAKB_group	0.2277	0.677	4.4503	ENSP00000348316	ENSP00000321126	HN1	PAK7	hematological and neurological expressed 1 isoform 2	Serine/threonine-protein kinase PAK 7 (EC 2.7.1.37) (p21-activated kinase 7) (PAK-7) (PAK-5).	LQRRNsSEASS
Q9UK76-1	S87	AuroraC_AuroraB_group	0.1769	0.695	4.3469	ENSP00000348316	ENSP00000313950	HN1	AURKB	hematological and neurological expressed 1 isoform 2	Serine/threonine-protein kinase 12 (EC 2.7.1.37) (Aurora- and Ipl1- like midbody-associated protein 1) (AIM-1) (Aurora/IPL1-related kinase 2) (Aurora-related kinase 2) (STK-1) (Aurora-B).	LQRRNsSEASS
Q9UK76-1	S87	PAKA_group	0.1889	0.689	3.7564	ENSP00000348316	ENSP00000278568	HN1		hematological and neurological expressed 1 isoform 2	Serine/threonine-protein kinase PAK 1 (EC 2.7.1.37) (p21-activated kinase 1) (PAK-1) (P65-PAK) (Alpha-PAK).	LQRRNsSEASS
Q9UK76-1	S87	PAKA_group	0.1889	0.689	3.7564	ENSP00000348316	ENSP00000314067	HN1	PAK2	hematological and neurological expressed 1 isoform 2	Serine/threonine-protein kinase PAK 2 (EC 2.7.1.37) (p21-activated kinase 2) (PAK-2) (PAK65) (Gamma-PAK) (S6/H4 kinase).	LQRRNsSEASS
Q9UK76-1	S87	PAKA_group	0.1889	0.686	3.74	ENSP00000348316	ENSP00000262836	HN1	PAK3	hematological and neurological expressed 1 isoform 2	Serine/threonine-protein kinase PAK 3 (EC 2.7.1.37) (p21-activated kinase 3) (PAK-3) (Beta-PAK) (Oligophrenin-3).	LQRRNsSEASS
Q8WUF5-1	S113	CDK2_CDK3_group	0.3718	0.71	9.334	ENSP00000349228	ENSP00000266970		CDK2		Cell division protein kinase 2 (EC 2.7.1.37) (p33 protein kinase).	PYSPLsPKGRP
Q8WWI1-3	S1259	p38_group	0.3446	0.884	7.6156	ENSP00000349571	ENSP00000229794	LMO7	MAPK14	LIM domain only protein 7 (LOMP) (F-box only protein 20).	Mitogen-activated protein kinase 14 (EC 2.7.1.37) (Mitogen-activated protein kinase p38 alpha) (MAP kinase p38 alpha) (Cytokine suppressive anti-inflammatory drug binding protein) (CSAID binding protein) (CSBP) (MAX-interacting protein 2) (MAP kinase MXI2	TPRSHsPSASQ
Q8WWI1-3	S1259	p38_group	0.3446	0.884	7.6156	ENSP00000349571	ENSP00000333685	LMO7	MAPK11	LIM domain only protein 7 (LOMP) (F-box only protein 20).	Mitogen-activated protein kinase 11 (EC 2.7.1.37) (Mitogen-activated protein kinase p38 beta) (MAP kinase p38 beta) (p38b) (p38-2) (Stress- activated protein kinase 2).	TPRSHsPSASQ
Q8WWI1-3	S1259	p38_group	0.3446	0.881	7.5898	ENSP00000349571	ENSP00000351092	LMO7	MAPK13	LIM domain only protein 7 (LOMP) (F-box only protein 20).	Mitogen-activated protein kinase 13 (EC 2.7.1.37) (Stress-activated protein kinase 4) (Mitogen-activated protein kinase p38 delta) (MAP kinase p38 delta).	TPRSHsPSASQ
Q8WWI1-3	S1259	RCK_group	0.319	0.757	6.972	ENSP00000349571	ENSP00000355304	LMO7	MOK	LIM domain only protein 7 (LOMP) (F-box only protein 20).	MAPK/MAK/MRK overlapping kinase (EC 2.7.1.37) (MOK protein kinase) (Renal tumor antigen 1) (RAGE-1).	TPRSHsPSASQ
Q8WWI1-3	S1259	JNK_group	0.2669	0.886	6.8271	ENSP00000349571	ENSP00000353483	LMO7	MAPK8	LIM domain only protein 7 (LOMP) (F-box only protein 20).	Mitogen-activated protein kinase 8 (EC 2.7.1.37) (Stress-activated protein kinase JNK1) (c-Jun N-terminal kinase 1) (JNK-46).	TPRSHsPSASQ
Q8WWI1-3	S1259	JNK_group	0.2669	0.885	6.8194	ENSP00000349571	ENSP00000352157	LMO7	MAPK10	LIM domain only protein 7 (LOMP) (F-box only protein 20).	Mitogen-activated protein kinase 10 (EC 2.7.1.37) (Stress-activated protein kinase JNK3) (c-Jun N-terminal kinase 3) (MAP kinase p49 3F12).	TPRSHsPSASQ
Q8WWI1-3	S1259	JNK_group	0.2669	0.884	6.8117	ENSP00000349571	ENSP00000345524	LMO7	MAPK9	LIM domain only protein 7 (LOMP) (F-box only protein 20).	Mitogen-activated protein kinase 9 (EC 2.7.1.37) (Stress-activated protein kinase JNK2) (c-Jun N-terminal kinase 2) (JNK-55).	TPRSHsPSASQ
Q8WWI1-3	S1259	CDK2_CDK3_group	0.1918	0.887	6.0142	ENSP00000349571	ENSP00000266970	LMO7	CDK2	LIM domain only protein 7 (LOMP) (F-box only protein 20).	Cell division protein kinase 2 (EC 2.7.1.37) (p33 protein kinase).	TPRSHsPSASQ
Q8WWI1-3	S1259	GSK3_group	0.1835	0.885	5.7431	ENSP00000349571	ENSP00000324806	LMO7	GSK3B	LIM domain only protein 7 (LOMP) (F-box only protein 20).	Glycogen synthase kinase-3 beta (EC 2.7.1.37) (GSK-3 beta).	TPRSHsPSASQ
Q8WWI1-3	S1259	GSK3_group	0.1835	0.882	5.7237	ENSP00000349571	ENSP00000222330	LMO7	GSK3A	LIM domain only protein 7 (LOMP) (F-box only protein 20).	Glycogen synthase kinase-3 alpha (EC 2.7.1.37) (GSK-3 alpha).	TPRSHsPSASQ
O96013-1	S474	DMPK_group	0.3861	0.935	9.0256	ENSP00000351049	ENSP00000346168	PAK4	DMPK	Serine/threonine-protein kinase PAK 4 (EC 2.7.1.37) (p21-activated kinase 4) (PAK-4).	Myotonin-protein kinase (EC 2.7.1.-) (Myotonic dystrophy protein kinase) (MDPK) (DM-kinase) (DMK) (DMPK) (MT-PK).	VPRRKsLVGTP
O96013-1	S474	PKD_group	0.2609	0.956	7.1993	ENSP00000351049	ENSP00000333568	PAK4	PRKD1	Serine/threonine-protein kinase PAK 4 (EC 2.7.1.37) (p21-activated kinase 4) (PAK-4).	Protein kinase, D1 type (EC 2.7.1.-) (nPKC-D1) (Protein kinase D) (Protein kinase C, mu type) (nPKC-mu).	VPRRKsLVGTP
O96013-1	S474	PAKB_group	0.2451	1	7.0756	ENSP00000351049	ENSP00000351049	PAK4	PAK4	Serine/threonine-protein kinase PAK 4 (EC 2.7.1.37) (p21-activated kinase 4) (PAK-4).	Serine/threonine-protein kinase PAK 4 (EC 2.7.1.37) (p21-activated kinase 4) (PAK-4).	VPRRKsLVGTP
O43166-1	S1549	CDK2_CDK3_group	0.3012	0.911	9.7026	ENSP00000351352	ENSP00000266970	SIPA1L1	CDK2	Signal-induced proliferation-associated 1-like protein 1 (High-risk human papilloma viruses E6 oncoproteins targeted protein 1) (E6- targeted protein 1).	Cell division protein kinase 2 (EC 2.7.1.37) (p33 protein kinase).	LIDLEsPTPES
O43166-1	S1549	p38_group	0.3438	0.911	7.8303	ENSP00000351352	ENSP00000229794	SIPA1L1	MAPK14	Signal-induced proliferation-associated 1-like protein 1 (High-risk human papilloma viruses E6 oncoproteins targeted protein 1) (E6- targeted protein 1).	Mitogen-activated protein kinase 14 (EC 2.7.1.37) (Mitogen-activated protein kinase p38 alpha) (MAP kinase p38 alpha) (Cytokine suppressive anti-inflammatory drug binding protein) (CSAID binding protein) (CSBP) (MAX-interacting protein 2) (MAP kinase MXI2	LIDLEsPTPES
O43166-1	S1549	p38_group	0.3438	0.911	7.8303	ENSP00000351352	ENSP00000333685	SIPA1L1	MAPK11	Signal-induced proliferation-associated 1-like protein 1 (High-risk human papilloma viruses E6 oncoproteins targeted protein 1) (E6- targeted protein 1).	Mitogen-activated protein kinase 11 (EC 2.7.1.37) (Mitogen-activated protein kinase p38 beta) (MAP kinase p38 beta) (p38b) (p38-2) (Stress- activated protein kinase 2).	LIDLEsPTPES
O43166-1	S1549	p38_group	0.3438	0.908	7.8045	ENSP00000351352	ENSP00000351092	SIPA1L1	MAPK13	Signal-induced proliferation-associated 1-like protein 1 (High-risk human papilloma viruses E6 oncoproteins targeted protein 1) (E6- targeted protein 1).	Mitogen-activated protein kinase 13 (EC 2.7.1.37) (Stress-activated protein kinase 4) (Mitogen-activated protein kinase p38 delta) (MAP kinase p38 delta).	LIDLEsPTPES
O43166-1	S1549	JNK_group	0.2792	0.913	7.3584	ENSP00000351352	ENSP00000353483	SIPA1L1	MAPK8	Signal-induced proliferation-associated 1-like protein 1 (High-risk human papilloma viruses E6 oncoproteins targeted protein 1) (E6- targeted protein 1).	Mitogen-activated protein kinase 8 (EC 2.7.1.37) (Stress-activated protein kinase JNK1) (c-Jun N-terminal kinase 1) (JNK-46).	LIDLEsPTPES
O43166-1	S1549	JNK_group	0.2792	0.912	7.3503	ENSP00000351352	ENSP00000352157	SIPA1L1	MAPK10	Signal-induced proliferation-associated 1-like protein 1 (High-risk human papilloma viruses E6 oncoproteins targeted protein 1) (E6- targeted protein 1).	Mitogen-activated protein kinase 10 (EC 2.7.1.37) (Stress-activated protein kinase JNK3) (c-Jun N-terminal kinase 3) (MAP kinase p49 3F12).	LIDLEsPTPES
O43166-1	S1549	JNK_group	0.2792	0.911	7.3423	ENSP00000351352	ENSP00000345524	SIPA1L1	MAPK9	Signal-induced proliferation-associated 1-like protein 1 (High-risk human papilloma viruses E6 oncoproteins targeted protein 1) (E6- targeted protein 1).	Mitogen-activated protein kinase 9 (EC 2.7.1.37) (Stress-activated protein kinase JNK2) (c-Jun N-terminal kinase 2) (JNK-55).	LIDLEsPTPES
O43166-1	T1551	CDK2_CDK3_group	0.2597	0.911	8.3633	ENSP00000351352	ENSP00000266970	SIPA1L1	CDK2	Signal-induced proliferation-associated 1-like protein 1 (High-risk human papilloma viruses E6 oncoproteins targeted protein 1) (E6- targeted protein 1).	Cell division protein kinase 2 (EC 2.7.1.37) (p33 protein kinase).	DLESPtPESQK
O43166-1	T1551	p38_group	0.3446	0.911	7.8486	ENSP00000351352	ENSP00000229794	SIPA1L1	MAPK14	Signal-induced proliferation-associated 1-like protein 1 (High-risk human papilloma viruses E6 oncoproteins targeted protein 1) (E6- targeted protein 1).	Mitogen-activated protein kinase 14 (EC 2.7.1.37) (Mitogen-activated protein kinase p38 alpha) (MAP kinase p38 alpha) (Cytokine suppressive anti-inflammatory drug binding protein) (CSAID binding protein) (CSBP) (MAX-interacting protein 2) (MAP kinase MXI2	DLESPtPESQK
O43166-1	T1551	p38_group	0.3446	0.911	7.8486	ENSP00000351352	ENSP00000333685	SIPA1L1	MAPK11	Signal-induced proliferation-associated 1-like protein 1 (High-risk human papilloma viruses E6 oncoproteins targeted protein 1) (E6- targeted protein 1).	Mitogen-activated protein kinase 11 (EC 2.7.1.37) (Mitogen-activated protein kinase p38 beta) (MAP kinase p38 beta) (p38b) (p38-2) (Stress- activated protein kinase 2).	DLESPtPESQK
O43166-1	T1551	p38_group	0.3446	0.908	7.8227	ENSP00000351352	ENSP00000351092	SIPA1L1	MAPK13	Signal-induced proliferation-associated 1-like protein 1 (High-risk human papilloma viruses E6 oncoproteins targeted protein 1) (E6- targeted protein 1).	Mitogen-activated protein kinase 13 (EC 2.7.1.37) (Stress-activated protein kinase 4) (Mitogen-activated protein kinase p38 delta) (MAP kinase p38 delta).	DLESPtPESQK
O43166-1	T1551	JNK_group	0.2792	0.913	7.3577	ENSP00000351352	ENSP00000353483	SIPA1L1	MAPK8	Signal-induced proliferation-associated 1-like protein 1 (High-risk human papilloma viruses E6 oncoproteins targeted protein 1) (E6- targeted protein 1).	Mitogen-activated protein kinase 8 (EC 2.7.1.37) (Stress-activated protein kinase JNK1) (c-Jun N-terminal kinase 1) (JNK-46).	DLESPtPESQK
O43166-1	T1551	JNK_group	0.2792	0.912	7.3497	ENSP00000351352	ENSP00000352157	SIPA1L1	MAPK10	Signal-induced proliferation-associated 1-like protein 1 (High-risk human papilloma viruses E6 oncoproteins targeted protein 1) (E6- targeted protein 1).	Mitogen-activated protein kinase 10 (EC 2.7.1.37) (Stress-activated protein kinase JNK3) (c-Jun N-terminal kinase 3) (MAP kinase p49 3F12).	DLESPtPESQK
O43166-1	T1551	JNK_group	0.2792	0.911	7.3416	ENSP00000351352	ENSP00000345524	SIPA1L1	MAPK9	Signal-induced proliferation-associated 1-like protein 1 (High-risk human papilloma viruses E6 oncoproteins targeted protein 1) (E6- targeted protein 1).	Mitogen-activated protein kinase 9 (EC 2.7.1.37) (Stress-activated protein kinase JNK2) (c-Jun N-terminal kinase 2) (JNK-55).	DLESPtPESQK
P27816-1	S696	CDK2_CDK3_group	0.3839	0.689	9.3524	ENSP00000353375	ENSP00000266970		CDK2	microtubule-associated protein 4 isoform 3	Cell division protein kinase 2 (EC 2.7.1.37) (p33 protein kinase).	KELPPsPEKKT
3KTR vs 3KT (down-regulated phosphorylation events)
P15924-1	S2825	GSK3_group	0.1532	0.965	5.2273	ENSP00000211979	ENSP00000324806		GSK3B	Desmoplakin (DP) (250/210 kDa paraneoplastic pemphigus antigen).	Glycogen synthase kinase-3 beta (EC 2.7.1.37) (GSK-3 beta).	SSAPGsRSGSR
P15924-1	S2825	GSK3_group	0.1532	0.962	5.211	ENSP00000211979	ENSP00000222330		GSK3A	Desmoplakin (DP) (250/210 kDa paraneoplastic pemphigus antigen).	Glycogen synthase kinase-3 alpha (EC 2.7.1.37) (GSK-3 alpha).	SSAPGsRSGSR
P15924-1	S2825	RCK_group	0.2031	0.821	4.8127	ENSP00000211979	ENSP00000355304		MOK	Desmoplakin (DP) (250/210 kDa paraneoplastic pemphigus antigen).	MAPK/MAK/MRK overlapping kinase (EC 2.7.1.37) (MOK protein kinase) (Renal tumor antigen 1) (RAGE-1).	SSAPGsRSGSR
Q9UNE7-1	S19	CDK2_CDK3_group	0.3097	0.987	10.8056	ENSP00000219548	ENSP00000266970	STUB1	CDK2	STIP1 homology and U-box containing protein 1	Cell division protein kinase 2 (EC 2.7.1.37) (p33 protein kinase).	GAGGGsPEKSP
Q9UNE7-1	S19	p38_group	0.3426	0.987	8.4545	ENSP00000219548	ENSP00000229794	STUB1	MAPK14	STIP1 homology and U-box containing protein 1	Mitogen-activated protein kinase 14 (EC 2.7.1.37) (Mitogen-activated protein kinase p38 alpha) (MAP kinase p38 alpha) (Cytokine suppressive anti-inflammatory drug binding protein) (CSAID binding protein) (CSBP) (MAX-interacting protein 2) (MAP kinase MXI2	GAGGGsPEKSP
Q9UNE7-1	S19	p38_group	0.3426	0.987	8.4545	ENSP00000219548	ENSP00000333685	STUB1	MAPK11	STIP1 homology and U-box containing protein 1	Mitogen-activated protein kinase 11 (EC 2.7.1.37) (Mitogen-activated protein kinase p38 beta) (MAP kinase p38 beta) (p38b) (p38-2) (Stress- activated protein kinase 2).	GAGGGsPEKSP
Q9UNE7-1	S19	p38_group	0.3426	0.984	8.4288	ENSP00000219548	ENSP00000351092	STUB1	MAPK13	STIP1 homology and U-box containing protein 1	Mitogen-activated protein kinase 13 (EC 2.7.1.37) (Stress-activated protein kinase 4) (Mitogen-activated protein kinase p38 delta) (MAP kinase p38 delta).	GAGGGsPEKSP
P56715	S1064	Pim2	0.1395	0.699	4.876	ENSP00000220676	ENSP00000218217	ORP1	PIM2	Oxygen-regulated protein 1 (Retinitis pigmentosa RP1 protein) (Retinitis pigmentosa 1 protein).	Serine/threonine-protein kinase Pim-2 (EC 2.7.1.37) (Pim-2h).	ARKRQsVEAAI
P56715	S1064	PKA_group	0.2397	0.699	4.837	ENSP00000220676	ENSP00000319504	ORP1	PRKACB	Oxygen-regulated protein 1 (Retinitis pigmentosa RP1 protein) (Retinitis pigmentosa 1 protein).	cAMP-dependent protein kinase, beta-catalytic subunit (EC 2.7.1.37) (PKA C-beta).	ARKRQsVEAAI
P56715	S1064	PKA_group	0.2397	0.698	4.83	ENSP00000220676	ENSP00000309591	ORP1	PKACA	Oxygen-regulated protein 1 (Retinitis pigmentosa RP1 protein) (Retinitis pigmentosa 1 protein).	cAMP-dependent protein kinase, alpha-catalytic subunit (EC 2.7.1.37) (PKA C-alpha).	ARKRQsVEAAI
P56715	S1064	DMPK_group	0.2552	0.668	4.2614	ENSP00000220676	ENSP00000346168	ORP1	DMPK	Oxygen-regulated protein 1 (Retinitis pigmentosa RP1 protein) (Retinitis pigmentosa 1 protein).	Myotonin-protein kinase (EC 2.7.1.-) (Myotonic dystrophy protein kinase) (MDPK) (DM-kinase) (DMK) (DMPK) (MT-PK).	ARKRQsVEAAI
P56715	S1064	PAKB_group	0.1933	0.703	3.9227	ENSP00000220676	ENSP00000351049	ORP1	PAK4	Oxygen-regulated protein 1 (Retinitis pigmentosa RP1 protein) (Retinitis pigmentosa 1 protein).	Serine/threonine-protein kinase PAK 4 (EC 2.7.1.37) (p21-activated kinase 4) (PAK-4).	ARKRQsVEAAI
P56715	S1064	PAKB_group	0.1933	0.698	3.8948	ENSP00000220676	ENSP00000321126	ORP1	PAK7	Oxygen-regulated protein 1 (Retinitis pigmentosa RP1 protein) (Retinitis pigmentosa 1 protein).	Serine/threonine-protein kinase PAK 7 (EC 2.7.1.37) (p21-activated kinase 7) (PAK-7) (PAK-5).	ARKRQsVEAAI
P56715	S1064	PAKA_group	0.1893	0.71	3.8796	ENSP00000220676	ENSP00000278568	ORP1		Oxygen-regulated protein 1 (Retinitis pigmentosa RP1 protein) (Retinitis pigmentosa 1 protein).	Serine/threonine-protein kinase PAK 1 (EC 2.7.1.37) (p21-activated kinase 1) (PAK-1) (P65-PAK) (Alpha-PAK).	ARKRQsVEAAI
P56715	S1064	PAKA_group	0.1893	0.708	3.8687	ENSP00000220676	ENSP00000314067	ORP1	PAK2	Oxygen-regulated protein 1 (Retinitis pigmentosa RP1 protein) (Retinitis pigmentosa 1 protein).	Serine/threonine-protein kinase PAK 2 (EC 2.7.1.37) (p21-activated kinase 2) (PAK-2) (PAK65) (Gamma-PAK) (S6/H4 kinase).	ARKRQsVEAAI
P56715	S1064	PAKA_group	0.1893	0.705	3.8523	ENSP00000220676	ENSP00000262836	ORP1	PAK3	Oxygen-regulated protein 1 (Retinitis pigmentosa RP1 protein) (Retinitis pigmentosa 1 protein).	Serine/threonine-protein kinase PAK 3 (EC 2.7.1.37) (p21-activated kinase 3) (PAK-3) (Beta-PAK) (Oligophrenin-3).	ARKRQsVEAAI
Q96S55-2	S153	p38_group	0.3445	0.975	8.3983	ENSP00000244490	ENSP00000229794	WRNIP1	MAPK14	ATPase WRNIP1 (Werner helicase-interacting protein 1).	Mitogen-activated protein kinase 14 (EC 2.7.1.37) (Mitogen-activated protein kinase p38 alpha) (MAP kinase p38 alpha) (Cytokine suppressive anti-inflammatory drug binding protein) (CSAID binding protein) (CSBP) (MAX-interacting protein 2) (MAP kinase MXI2	AAGSAsPRSWD
Q96S55-2	S153	p38_group	0.3445	0.975	8.3983	ENSP00000244490	ENSP00000333685	WRNIP1	MAPK11	ATPase WRNIP1 (Werner helicase-interacting protein 1).	Mitogen-activated protein kinase 11 (EC 2.7.1.37) (Mitogen-activated protein kinase p38 beta) (MAP kinase p38 beta) (p38b) (p38-2) (Stress- activated protein kinase 2).	AAGSAsPRSWD
Q96S55-2	S153	p38_group	0.3445	0.972	8.3725	ENSP00000244490	ENSP00000351092	WRNIP1	MAPK13	ATPase WRNIP1 (Werner helicase-interacting protein 1).	Mitogen-activated protein kinase 13 (EC 2.7.1.37) (Stress-activated protein kinase 4) (Mitogen-activated protein kinase p38 delta) (MAP kinase p38 delta).	AAGSAsPRSWD
Q96S55-2	S153	JNK_group	0.2324	0.977	6.5533	ENSP00000244490	ENSP00000353483	WRNIP1	MAPK8	ATPase WRNIP1 (Werner helicase-interacting protein 1).	Mitogen-activated protein kinase 8 (EC 2.7.1.37) (Stress-activated protein kinase JNK1) (c-Jun N-terminal kinase 1) (JNK-46).	AAGSAsPRSWD
Q96S55-2	S153	JNK_group	0.2324	0.976	6.5466	ENSP00000244490	ENSP00000352157	WRNIP1	MAPK10	ATPase WRNIP1 (Werner helicase-interacting protein 1).	Mitogen-activated protein kinase 10 (EC 2.7.1.37) (Stress-activated protein kinase JNK3) (c-Jun N-terminal kinase 3) (MAP kinase p49 3F12).	AAGSAsPRSWD
Q96S55-2	S153	JNK_group	0.2324	0.975	6.5399	ENSP00000244490	ENSP00000345524	WRNIP1	MAPK9	ATPase WRNIP1 (Werner helicase-interacting protein 1).	Mitogen-activated protein kinase 9 (EC 2.7.1.37) (Stress-activated protein kinase JNK2) (c-Jun N-terminal kinase 2) (JNK-55).	AAGSAsPRSWD
P13647	S18	PAKB_group	0.387	0.744	8.3113	ENSP00000252242	ENSP00000351049	KRT5	PAK4	Keratin, type II cytoskeletal 5 (Cytokeratin 5) (K5) (CK 5) (58 kDa cytokeratin).	Serine/threonine-protein kinase PAK 4 (EC 2.7.1.37) (p21-activated kinase 4) (PAK-4).	GSRSFsTASAI
P13647	S18	PAKB_group	0.387	0.737	8.2331	ENSP00000252242	ENSP00000321126	KRT5	PAK7	Keratin, type II cytoskeletal 5 (Cytokeratin 5) (K5) (CK 5) (58 kDa cytokeratin).	Serine/threonine-protein kinase PAK 7 (EC 2.7.1.37) (p21-activated kinase 7) (PAK-7) (PAK-5).	GSRSFsTASAI
P13647	S21	NEK1_NEK5_NEK3_NEK4_NEK11_NEK2_group	0.1487	0.726	2.2034	ENSP00000252242	ENSP00000261456	KRT5	NEK2	Keratin, type II cytoskeletal 5 (Cytokeratin 5) (K5) (CK 5) (58 kDa cytokeratin).	Serine/threonine-protein kinase Nek2 (EC 2.7.1.37) (NimA-related protein kinase 2) (NimA-like protein kinase 1) (HSPK 21).	SFSTAsAITPS
P13647	S21	MAPKAPK_group	0.0984	0.749	2.1271	ENSP00000252242	ENSP00000294981	KRT5	MAPKAPK2	Keratin, type II cytoskeletal 5 (Cytokeratin 5) (K5) (CK 5) (58 kDa cytokeratin).	MAP kinase-activated protein kinase 2 (EC 2.7.1.-) (MAPK-activated protein kinase 2) (MAPKAP kinase 2) (MAPKAPK-2).	SFSTAsAITPS
P13647	S21	MAPKAPK_group	0.0984	0.748	2.1243	ENSP00000252242	ENSP00000202788	KRT5	MAPKAPK5	Keratin, type II cytoskeletal 5 (Cytokeratin 5) (K5) (CK 5) (58 kDa cytokeratin).	MAP kinase-activated protein kinase 5 (EC 2.7.1.37) (MAPK-activated protein kinase 5) (MAPKAP kinase 5) (p38-regulated/activated protein kinase).	SFSTAsAITPS
P13647	S21	MAPKAPK_group	0.0984	0.746	2.1186	ENSP00000252242	ENSP00000350639	KRT5	MAPKAPK3	Keratin, type II cytoskeletal 5 (Cytokeratin 5) (K5) (CK 5) (58 kDa cytokeratin).	mitogen-activated protein kinase-activated protein kinase 3	SFSTAsAITPS
P13647	S21	CK1_group	0.1419	0.752	2.0164	ENSP00000252242	ENSP00000352929	KRT5	CSNK1E	Keratin, type II cytoskeletal 5 (Cytokeratin 5) (K5) (CK 5) (58 kDa cytokeratin).	Casein kinase I, epsilon isoform (EC 2.7.1.-) (CKI-epsilon) (CKIe).	SFSTAsAITPS
P13647	S21	CK1_group	0.1419	0.75	2.011	ENSP00000252242	ENSP00000261798	KRT5	CSNK1A1	Keratin, type II cytoskeletal 5 (Cytokeratin 5) (K5) (CK 5) (58 kDa cytokeratin).	Casein kinase I, alpha isoform (EC 2.7.1.-) (CKI-alpha) (CK1).	SFSTAsAITPS
P13647	S21	CK1_group	0.1419	0.745	1.9976	ENSP00000252242	ENSP00000324464	KRT5	CSNK1D	Keratin, type II cytoskeletal 5 (Cytokeratin 5) (K5) (CK 5) (58 kDa cytokeratin).	Casein kinase I, delta isoform (EC 2.7.1.-) (CKI-delta) (CKId).	SFSTAsAITPS
P13647	S21	AMPK_group	0.0773	0.731	1.9977	ENSP00000252242	ENSP00000346148	KRT5	PRKAA1	Keratin, type II cytoskeletal 5 (Cytokeratin 5) (K5) (CK 5) (58 kDa cytokeratin).	5'-AMP-activated protein kinase, catalytic alpha-1 chain (EC 2.7.1.-) (AMPK alpha-1 chain).	SFSTAsAITPS
P13647	S21	AMPK_group	0.0773	0.727	1.9867	ENSP00000252242	ENSP00000294393	KRT5	PRKAA2	Keratin, type II cytoskeletal 5 (Cytokeratin 5) (K5) (CK 5) (58 kDa cytokeratin).	5'-AMP-activated protein kinase, catalytic alpha-2 chain (EC 2.7.1.-) (AMPK alpha-2 chain).	SFSTAsAITPS
P13647	S21	RCK_group	0.0957	0.641	1.7717	ENSP00000252242	ENSP00000355304	KRT5	MOK	Keratin, type II cytoskeletal 5 (Cytokeratin 5) (K5) (CK 5) (58 kDa cytokeratin).	MAPK/MAK/MRK overlapping kinase (EC 2.7.1.37) (MOK protein kinase) (Renal tumor antigen 1) (RAGE-1).	SFSTAsAITPS
P13647	S64	NEK1_NEK5_NEK3_NEK4_NEK11_NEK2_group	0.2633	0.726	3.9012	ENSP00000252242	ENSP00000261456	KRT5	NEK2	Keratin, type II cytoskeletal 5 (Cytokeratin 5) (K5) (CK 5) (58 kDa cytokeratin).	Serine/threonine-protein kinase Nek2 (EC 2.7.1.37) (NimA-related protein kinase 2) (NimA-like protein kinase 1) (HSPK 21).	GYGSRsLYNLG
P13647	S64	DMPK_group	0.1993	0.706	3.5171	ENSP00000252242	ENSP00000346168	KRT5	DMPK	Keratin, type II cytoskeletal 5 (Cytokeratin 5) (K5) (CK 5) (58 kDa cytokeratin).	Myotonin-protein kinase (EC 2.7.1.-) (Myotonic dystrophy protein kinase) (MDPK) (DM-kinase) (DMK) (DMPK) (MT-PK).	GYGSRsLYNLG
P13647	S64	PAKB_group	0.141	0.744	3.0273	ENSP00000252242	ENSP00000351049	KRT5	PAK4	Keratin, type II cytoskeletal 5 (Cytokeratin 5) (K5) (CK 5) (58 kDa cytokeratin).	Serine/threonine-protein kinase PAK 4 (EC 2.7.1.37) (p21-activated kinase 4) (PAK-4).	GYGSRsLYNLG
P13647	S64	PAKB_group	0.141	0.737	2.9988	ENSP00000252242	ENSP00000321126	KRT5	PAK7	Keratin, type II cytoskeletal 5 (Cytokeratin 5) (K5) (CK 5) (58 kDa cytokeratin).	Serine/threonine-protein kinase PAK 7 (EC 2.7.1.37) (p21-activated kinase 7) (PAK-7) (PAK-5).	GYGSRsLYNLG
P02538	S37	NEK1_NEK5_NEK3_NEK4_NEK11_NEK2_group	0.2795	0.826	4.7119	ENSP00000252250	ENSP00000261456	KRT6D	NEK2	Keratin, type II cytoskeletal 6E (Cytokeratin 6E) (CK 6E) (K6e keratin) (Keratin K6h).	Serine/threonine-protein kinase Nek2 (EC 2.7.1.37) (NimA-related protein kinase 2) (NimA-like protein kinase 1) (HSPK 21).	GFSSVsVSRSR
P02538	S37	ACTR2_ACTR2B_TGFbR2_group	0.1357	0.854	3.3448	ENSP00000252250	ENSP00000295754	KRT6D	TGFBR2	Keratin, type II cytoskeletal 6E (Cytokeratin 6E) (CK 6E) (K6e keratin) (Keratin K6h).	TGF-beta receptor type II precursor (EC 2.7.1.37) (TGFR-2) (TGF-beta type II receptor).	GFSSVsVSRSR
P02538	S37	ACTR2_ACTR2B_TGFbR2_group	0.1357	0.85	3.3292	ENSP00000252250	ENSP00000241416	KRT6D		Keratin, type II cytoskeletal 6E (Cytokeratin 6E) (CK 6E) (K6e keratin) (Keratin K6h).	Activin receptor type II precursor (EC 2.7.1.37) (ACTR-II) (ACTRIIA).	GFSSVsVSRSR
P02538	S37	ACTR2_ACTR2B_TGFbR2_group	0.1357	0.847	3.3174	ENSP00000252250	ENSP00000340361	KRT6D	ACVR2B	Keratin, type II cytoskeletal 6E (Cytokeratin 6E) (CK 6E) (K6e keratin) (Keratin K6h).	Activin receptor type IIB precursor (EC 2.7.1.37) (ACTR-IIB).	GFSSVsVSRSR
A6NEC7	S188	CDK2_CDK3_group	0.3771	0.886	11.8132	ENSP00000253332	ENSP00000266970	AKAP12	CDK2	A-kinase anchor protein 12 (A-kinase anchor protein 250 kDa) (AKAP 250) (Myasthenia gravis autoantigen gravin).	Cell division protein kinase 2 (EC 2.7.1.37) (p33 protein kinase).	AESPTsPVTSE
Q5JTD0-1	S300	CDK2_CDK3_group	0.2644	0.68	6.3563	ENSP00000259751	ENSP00000266970		CDK2	tight junction protein 4 (peripheral)	Cell division protein kinase 2 (EC 2.7.1.37) (p33 protein kinase).	GTARGsPEEEL
Q5JTD0-1	S300	p38_group	0.2871	0.68	4.8815	ENSP00000259751	ENSP00000229794		MAPK14	tight junction protein 4 (peripheral)	Mitogen-activated protein kinase 14 (EC 2.7.1.37) (Mitogen-activated protein kinase p38 alpha) (MAP kinase p38 alpha) (Cytokine suppressive anti-inflammatory drug binding protein) (CSAID binding protein) (CSBP) (MAX-interacting protein 2) (MAP kinase MXI2	GTARGsPEEEL
Q5JTD0-1	S300	p38_group	0.2871	0.68	4.8815	ENSP00000259751	ENSP00000333685		MAPK11	tight junction protein 4 (peripheral)	Mitogen-activated protein kinase 11 (EC 2.7.1.37) (Mitogen-activated protein kinase p38 beta) (MAP kinase p38 beta) (p38b) (p38-2) (Stress- activated protein kinase 2).	GTARGsPEEEL
Q5JTD0-1	S300	p38_group	0.2871	0.678	4.8671	ENSP00000259751	ENSP00000351092		MAPK13	tight junction protein 4 (peripheral)	Mitogen-activated protein kinase 13 (EC 2.7.1.37) (Stress-activated protein kinase 4) (Mitogen-activated protein kinase p38 delta) (MAP kinase p38 delta).	GTARGsPEEEL
Q8WX93-2	S880	CDK2_CDK3_group	0.3651	0.68	8.7781	ENSP00000261509	ENSP00000266970		CDK2	palladin	Cell division protein kinase 2 (EC 2.7.1.37) (p33 protein kinase).	GRSPRsPSGHP
P49736	T39	NEK1_NEK5_NEK3_NEK4_NEK11_NEK2_group	0.1481	0.96	2.9021	ENSP00000265056	ENSP00000261456	BM28	NEK2	DNA replication licensing factor MCM2 (Minichromosome maintenance protein 2 homolog) (Nuclear protein BM28).	Serine/threonine-protein kinase Nek2 (EC 2.7.1.37) (NimA-related protein kinase 2) (NimA-like protein kinase 1) (HSPK 21).	RTDALtSSPGR
P49736	T39	MST_group	0.0833	0.965	2.842	ENSP00000265056	ENSP00000347009	BM28	MST2	DNA replication licensing factor MCM2 (Minichromosome maintenance protein 2 homolog) (Nuclear protein BM28).	Serine/threonine-protein kinase 3 (EC 2.7.1.37) (STE20-like kinase MST2) (MST-2) (Mammalian STE20-like protein kinase 2) (Serine/threonine-protein kinase Krs-1).	RTDALtSSPGR
P49736	T39	MAP2K6_MAP2K3_MAP2K4_MAP2K7_group	0.1032	0.992	2.5583	ENSP00000265056	ENSP00000262445	BM28	MAP2K4	DNA replication licensing factor MCM2 (Minichromosome maintenance protein 2 homolog) (Nuclear protein BM28).	Dual specificity mitogen-activated protein kinase kinase 4 (EC 2.7.1.37) (EC 2.7.1.112) (MAP kinase kinase 4) (JNK activating kinase 1) (c-Jun N-terminal kinase kinase 1) (JNKK) (SAPK/ERK kinase 1) (SEK1).	RTDALtSSPGR
P49736	T39	MAP2K6_MAP2K3_MAP2K4_MAP2K7_group	0.1032	0.99	2.5531	ENSP00000265056	ENSP00000319139	BM28	MAP2K3	DNA replication licensing factor MCM2 (Minichromosome maintenance protein 2 homolog) (Nuclear protein BM28).	Dual specificity mitogen-activated protein kinase kinase 3 (EC 2.7.1.-) (MAP kinase kinase 3) (MAPKK 3) (MAPK/ERK kinase 3).	RTDALtSSPGR
P49736	T39	MAP2K6_MAP2K3_MAP2K4_MAP2K7_group	0.1032	0.99	2.5531	ENSP00000265056	ENSP00000351997	BM28	MAP2K6	DNA replication licensing factor MCM2 (Minichromosome maintenance protein 2 homolog) (Nuclear protein BM28).	Dual specificity mitogen-activated protein kinase kinase 6 (EC 2.7.1.-) (MAP kinase kinase 6) (MAPKK 6) (MAPK/ERK kinase 6) (SAPKK3).	RTDALtSSPGR
P49736	T39	MAP2K6_MAP2K3_MAP2K4_MAP2K7_group	0.1032	0.987	2.5454	ENSP00000265056	ENSP00000314228	BM28		DNA replication licensing factor MCM2 (Minichromosome maintenance protein 2 homolog) (Nuclear protein BM28).		RTDALtSSPGR
P49736	T39	GSK3_group	0.073	0.991	2.557	ENSP00000265056	ENSP00000324806	BM28	GSK3B	DNA replication licensing factor MCM2 (Minichromosome maintenance protein 2 homolog) (Nuclear protein BM28).	Glycogen synthase kinase-3 beta (EC 2.7.1.37) (GSK-3 beta).	RTDALtSSPGR
P49736	T39	GSK3_group	0.073	0.989	2.5518	ENSP00000265056	ENSP00000222330	BM28	GSK3A	DNA replication licensing factor MCM2 (Minichromosome maintenance protein 2 homolog) (Nuclear protein BM28).	Glycogen synthase kinase-3 alpha (EC 2.7.1.37) (GSK-3 alpha).	RTDALtSSPGR
P49736	T39	AMPK_group	0.0717	0.969	2.4564	ENSP00000265056	ENSP00000346148	BM28	PRKAA1	DNA replication licensing factor MCM2 (Minichromosome maintenance protein 2 homolog) (Nuclear protein BM28).	5'-AMP-activated protein kinase, catalytic alpha-1 chain (EC 2.7.1.-) (AMPK alpha-1 chain).	RTDALtSSPGR
P49736	T39	AMPK_group	0.0717	0.963	2.4412	ENSP00000265056	ENSP00000294393	BM28	PRKAA2	DNA replication licensing factor MCM2 (Minichromosome maintenance protein 2 homolog) (Nuclear protein BM28).	5'-AMP-activated protein kinase, catalytic alpha-2 chain (EC 2.7.1.-) (AMPK alpha-2 chain).	RTDALtSSPGR
P49736	T39	DMPK_group	0.1037	0.931	2.4137	ENSP00000265056	ENSP00000346168	BM28	DMPK	DNA replication licensing factor MCM2 (Minichromosome maintenance protein 2 homolog) (Nuclear protein BM28).	Myotonin-protein kinase (EC 2.7.1.-) (Myotonic dystrophy protein kinase) (MDPK) (DM-kinase) (DMK) (DMPK) (MT-PK).	RTDALtSSPGR
P49736	T39	CK1_group	0.1193	0.989	2.2301	ENSP00000265056	ENSP00000352929	BM28	CSNK1E	DNA replication licensing factor MCM2 (Minichromosome maintenance protein 2 homolog) (Nuclear protein BM28).	Casein kinase I, epsilon isoform (EC 2.7.1.-) (CKI-epsilon) (CKIe).	RTDALtSSPGR
P49736	T39	CK1_group	0.1193	0.986	2.2233	ENSP00000265056	ENSP00000261798	BM28	CSNK1A1	DNA replication licensing factor MCM2 (Minichromosome maintenance protein 2 homolog) (Nuclear protein BM28).	Casein kinase I, alpha isoform (EC 2.7.1.-) (CKI-alpha) (CK1).	RTDALtSSPGR
P49736	T39	CK1_group	0.1193	0.98	2.2098	ENSP00000265056	ENSP00000324464	BM28	CSNK1D	DNA replication licensing factor MCM2 (Minichromosome maintenance protein 2 homolog) (Nuclear protein BM28).	Casein kinase I, delta isoform (EC 2.7.1.-) (CKI-delta) (CKId).	RTDALtSSPGR
P49736	T39	SLK_group	0.091	0.683	2.1977	ENSP00000265056	ENSP00000278065	BM28		DNA replication licensing factor MCM2 (Minichromosome maintenance protein 2 homolog) (Nuclear protein BM28).	serine/threonine kinase 2	RTDALtSSPGR
P49736	S41	CDK2_CDK3_group	0.3339	0.996	11.7569	ENSP00000265056	ENSP00000266970	BM28	CDK2	DNA replication licensing factor MCM2 (Minichromosome maintenance protein 2 homolog) (Nuclear protein BM28).	Cell division protein kinase 2 (EC 2.7.1.37) (p33 protein kinase).	DALTSsPGRDL
Q9BZZ5-1	S464	CDK2_CDK3_group	0.3544	0.746	9.3465	ENSP00000299229	ENSP00000266970	API5	CDK2	Apoptosis inhibitor 5 (API-5) (Fibroblast growth factor 2-interacting factor) (FIF) (XAGL protein) (AAC-11).	Cell division protein kinase 2 (EC 2.7.1.37) (p33 protein kinase).	DTTSGsPPKKS
O94833-1	S1056	CDK2_CDK3_group	0.3566	0.964	12.1546	ENSP00000307959	ENSP00000266970	DST	CDK2	Bullous pemphigoid antigen 1 isoforms 1/2/3/4/5/8 (230 kDa bullous pemphigoid antigen) (BPA) (Hemidesmosomal plaque protein) (Dystonia musculorum protein) (Dystonin) (Fragment).	Cell division protein kinase 2 (EC 2.7.1.37) (p33 protein kinase).	DSQQKsPVKRR
P02545-2	S403	PAKB_group	0.3045	0.977	8.5878	ENSP00000310687	ENSP00000351049	LMNA	PAK4	Lamin A/C (70 kDa lamin).	Serine/threonine-protein kinase PAK 4 (EC 2.7.1.37) (p21-activated kinase 4) (PAK-4).	SRGRAsSHSSQ
P02545-2	S403	NEK1_NEK5_NEK3_NEK4_NEK11_NEK2_group	0.3507	0.955	6.8368	ENSP00000310687	ENSP00000261456	LMNA	NEK2	Lamin A/C (70 kDa lamin).	Serine/threonine-protein kinase Nek2 (EC 2.7.1.37) (NimA-related protein kinase 2) (NimA-like protein kinase 1) (HSPK 21).	SRGRAsSHSSQ
P02545-2	S404	Pim2	0.2385	0.974	11.6129	ENSP00000310687	ENSP00000218217	LMNA	PIM2	Lamin A/C (70 kDa lamin).	Serine/threonine-protein kinase Pim-2 (EC 2.7.1.37) (Pim-2h).	RGRASsHSSQT
P02545-2	S404	CLK_group	0.427	0.95	10.1422	ENSP00000310687	ENSP00000326830	LMNA	CLK1	Lamin A/C (70 kDa lamin).	Dual specificity protein kinase CLK1 (EC 2.7.1.37) (EC 2.7.1.112) (CDC-like kinase 1).	RGRASsHSSQT
P02545-2	S404	CLK_group	0.427	0.949	10.1316	ENSP00000310687	ENSP00000347759	LMNA	CLK2	Lamin A/C (70 kDa lamin).	Dual specificity protein kinase CLK2 (EC 2.7.1.37) (EC 2.7.1.112) (CDC-like kinase 2).	RGRASsHSSQT
P02545-2	S404	p70S6K_group	0.2661	0.985	9.2675	ENSP00000310687	ENSP00000225577	LMNA	RPS6KB1	Lamin A/C (70 kDa lamin).	Ribosomal protein S6 kinase 1 (EC 2.7.1.37) (S6K) (S6K1) (70 kDa ribosomal protein S6 kinase 1) (p70 S6 kinase alpha) (p70(S6K)-alpha) (p70-S6K) (p70-alpha).	RGRASsHSSQT
P02545-2	S404	PKB_group	0.3108	0.987	8.8568	ENSP00000310687	ENSP00000270202	LMNA	AKT1	Lamin A/C (70 kDa lamin).	RAC-alpha serine/threonine-protein kinase (EC 2.7.1.37) (RAC-PK-alpha) (Protein kinase B) (PKB) (C-AKT).	RGRASsHSSQT
P02545-2	S404	PKB_group	0.3108	0.982	8.8119	ENSP00000310687	ENSP00000309428	LMNA	AKT2	Lamin A/C (70 kDa lamin).	RAC-beta serine/threonine-protein kinase (EC 2.7.1.37) (RAC-PK-beta) (Protein kinase Akt-2) (Protein kinase B, beta) (PKB beta).	RGRASsHSSQT
P47736-1	S484	CDK2_CDK3_group	0.3429	0.956	11.5897	ENSP00000315420	ENSP00000266970	RAP1GA1	CDK2	Rap1 GTPase-activating protein 1 (Rap1GAP).	Cell division protein kinase 2 (EC 2.7.1.37) (p33 protein kinase).	IVPGKsPTRKK
Q13085-1	S80	AMPK_group	0.1148	0.991	4.021	ENSP00000344789	ENSP00000346148	ACACA	PRKAA1	Acetyl-CoA carboxylase 1 (EC 6.4.1.2) (ACC-alpha) [Includes: Biotin carboxylase (EC 6.3.4.14)].	5'-AMP-activated protein kinase, catalytic alpha-1 chain (EC 2.7.1.-) (AMPK alpha-1 chain).	IRSSMsGLHLV
Q13085-1	S80	AMPK_group	0.1148	0.985	3.9966	ENSP00000344789	ENSP00000294393	ACACA	PRKAA2	Acetyl-CoA carboxylase 1 (EC 6.4.1.2) (ACC-alpha) [Includes: Biotin carboxylase (EC 6.3.4.14)].	5'-AMP-activated protein kinase, catalytic alpha-2 chain (EC 2.7.1.-) (AMPK alpha-2 chain).	IRSSMsGLHLV
Q8IZP0-1	S225	CDK2_CDK3_group	0.3102	0.994	10.9002	ENSP00000347555	ENSP00000266970	ABI1	CDK2	Abl-interactor 1 (Abelson interactor 1) (Abi-1) (Spectrin SH3 domain- binding protein 1) (Eps8 SH3 domain-binding protein) (Eps8-binding protein) (e3B1) (Nap1-binding protein) (Nap1BP) (Abl-binding protein 4) (AblBP4).	Cell division protein kinase 2 (EC 2.7.1.37) (p33 protein kinase).	LGSQHsPGRTA
Q8IZP0-1	S225	p38_group	0.3349	0.993	8.3148	ENSP00000347555	ENSP00000229794	ABI1	MAPK14	Abl-interactor 1 (Abelson interactor 1) (Abi-1) (Spectrin SH3 domain- binding protein 1) (Eps8 SH3 domain-binding protein) (Eps8-binding protein) (e3B1) (Nap1-binding protein) (Nap1BP) (Abl-binding protein 4) (AblBP4).	Mitogen-activated protein kinase 14 (EC 2.7.1.37) (Mitogen-activated protein kinase p38 alpha) (MAP kinase p38 alpha) (Cytokine suppressive anti-inflammatory drug binding protein) (CSAID binding protein) (CSBP) (MAX-interacting protein 2) (MAP kinase MXI2	LGSQHsPGRTA
Q8IZP0-1	S225	p38_group	0.3349	0.993	8.3148	ENSP00000347555	ENSP00000333685	ABI1	MAPK11	Abl-interactor 1 (Abelson interactor 1) (Abi-1) (Spectrin SH3 domain- binding protein 1) (Eps8 SH3 domain-binding protein) (Eps8-binding protein) (e3B1) (Nap1-binding protein) (Nap1BP) (Abl-binding protein 4) (AblBP4).	Mitogen-activated protein kinase 11 (EC 2.7.1.37) (Mitogen-activated protein kinase p38 beta) (MAP kinase p38 beta) (p38b) (p38-2) (Stress- activated protein kinase 2).	LGSQHsPGRTA
Q8IZP0-1	S225	p38_group	0.3349	0.99	8.2897	ENSP00000347555	ENSP00000351092	ABI1	MAPK13	Abl-interactor 1 (Abelson interactor 1) (Abi-1) (Spectrin SH3 domain- binding protein 1) (Eps8 SH3 domain-binding protein) (Eps8-binding protein) (e3B1) (Nap1-binding protein) (Nap1BP) (Abl-binding protein 4) (AblBP4).	Mitogen-activated protein kinase 13 (EC 2.7.1.37) (Stress-activated protein kinase 4) (Mitogen-activated protein kinase p38 delta) (MAP kinase p38 delta).	LGSQHsPGRTA
Q9C0C2-1	S494	CDK2_CDK3_group	0.3295	0.947	11.0311	ENSP00000350990	ENSP00000266970	TNKS1BP1	CDK2	182 kDa tankyrase 1-binding protein.	Cell division protein kinase 2 (EC 2.7.1.37) (p33 protein kinase).	VWRLDsPPPSP
Q9C0C2-1	S494	p38_group	0.3445	0.945	8.1397	ENSP00000350990	ENSP00000229794	TNKS1BP1	MAPK14	182 kDa tankyrase 1-binding protein.	Mitogen-activated protein kinase 14 (EC 2.7.1.37) (Mitogen-activated protein kinase p38 alpha) (MAP kinase p38 alpha) (Cytokine suppressive anti-inflammatory drug binding protein) (CSAID binding protein) (CSBP) (MAX-interacting protein 2) (MAP kinase MXI2	VWRLDsPPPSP
Q9C0C2-1	S494	p38_group	0.3445	0.945	8.1397	ENSP00000350990	ENSP00000333685	TNKS1BP1	MAPK11	182 kDa tankyrase 1-binding protein.	Mitogen-activated protein kinase 11 (EC 2.7.1.37) (Mitogen-activated protein kinase p38 beta) (MAP kinase p38 beta) (p38b) (p38-2) (Stress- activated protein kinase 2).	VWRLDsPPPSP
Q9C0C2-1	S494	p38_group	0.3445	0.942	8.1139	ENSP00000350990	ENSP00000351092	TNKS1BP1	MAPK13	182 kDa tankyrase 1-binding protein.	Mitogen-activated protein kinase 13 (EC 2.7.1.37) (Stress-activated protein kinase 4) (Mitogen-activated protein kinase p38 delta) (MAP kinase p38 delta).	VWRLDsPPPSP
Q9C0C2-1	S498	CDK2_CDK3_group	0.3657	0.947	12.2437	ENSP00000350990	ENSP00000266970	TNKS1BP1	CDK2	182 kDa tankyrase 1-binding protein.	Cell division protein kinase 2 (EC 2.7.1.37) (p33 protein kinase).	DSPPPsPITEA
Q9C0C2-1	T501	CK2_group	0.1253	0.934	4.1365	ENSP00000350990	ENSP00000262506	TNKS1BP1	CSNK2A2	182 kDa tankyrase 1-binding protein.	Casein kinase II, alpha' chain (CK II) (EC 2.7.1.37).	PPSPItEASEA
Q9C0C2-1	T501	CK2_group	0.1253	0.934	4.1365	ENSP00000350990	ENSP00000339247	TNKS1BP1	CK2A1	182 kDa tankyrase 1-binding protein.	Casein kinase II, alpha chain (CK II) (EC 2.7.1.37).	PPSPItEASEA
Q9C0C2-1	S1545	ATM_ATR_group	0.2872	0.949	9.6376	ENSP00000350990	ENSP00000278616	TNKS1BP1	ATM	182 kDa tankyrase 1-binding protein.	Serine-protein kinase ATM (EC 2.7.1.37) (Ataxia telangiectasia mutated) (A-T, mutated).	TSRRPsQGPPA
Q9C0C2-1	S1545	ATM_ATR_group	0.2872	0.947	9.6173	ENSP00000350990	ENSP00000343741	TNKS1BP1		182 kDa tankyrase 1-binding protein.	Serine-protein kinase ATR (EC 2.7.1.37) (Ataxia telangiectasia and Rad3-related protein) (FRAP-related protein 1).	TSRRPsQGPPA
Q9C0C2-1	S1545	Pim2	0.1835	0.933	8.562	ENSP00000350990	ENSP00000218217	TNKS1BP1	PIM2	182 kDa tankyrase 1-binding protein.	Serine/threonine-protein kinase Pim-2 (EC 2.7.1.37) (Pim-2h).	TSRRPsQGPPA
Q9C0C2-1	S1545	p70S6K_group	0.2075	0.943	6.9166	ENSP00000350990	ENSP00000225577	TNKS1BP1	RPS6KB1	182 kDa tankyrase 1-binding protein.	Ribosomal protein S6 kinase 1 (EC 2.7.1.37) (S6K) (S6K1) (70 kDa ribosomal protein S6 kinase 1) (p70 S6 kinase alpha) (p70(S6K)-alpha) (p70-S6K) (p70-alpha).	TSRRPsQGPPA
Q9C0C2-1	S1545	DMPK_group	0.308	0.887	6.8303	ENSP00000350990	ENSP00000346168	TNKS1BP1	DMPK	182 kDa tankyrase 1-binding protein.	Myotonin-protein kinase (EC 2.7.1.-) (Myotonic dystrophy protein kinase) (MDPK) (DM-kinase) (DMK) (DMPK) (MT-PK).	TSRRPsQGPPA
Q9C0C2-1	S1545	DNAPK	0.1428	0.946	6.7557	ENSP00000350990	ENSP00000313420	TNKS1BP1	PRKDC	182 kDa tankyrase 1-binding protein.	DNA-dependent protein kinase catalytic subunit (EC 2.7.1.37) (DNA- PKcs) (DNPK1) (p460).	TSRRPsQGPPA
A549 vs 3KT (up-regulated phosphorylation events)
Q9UHR4	S261	CDK2_CDK3_group	0.2391	0.157	1.3272	ENSP00000005260	ENSP00000266970	BAIAP2L1	CDK2	BAI1-associated protein 2-like 1	Cell division protein kinase 2 (EC 2.7.1.37) (p33 protein kinase).	GTPQAsPMIER
Q9UHR4	S261	p38_group	0.3139	0.157	1.232	ENSP00000005260	ENSP00000229794	BAIAP2L1	MAPK14	BAI1-associated protein 2-like 1	Mitogen-activated protein kinase 14 (EC 2.7.1.37) (Mitogen-activated protein kinase p38 alpha) (MAP kinase p38 alpha) (Cytokine suppressive anti-inflammatory drug binding protein) (CSAID binding protein) (CSBP) (MAX-interacting protein 2) (MAP kinase MXI2	GTPQAsPMIER
Q9UHR4	S261	p38_group	0.3139	0.157	1.232	ENSP00000005260	ENSP00000351092	BAIAP2L1	MAPK13	BAI1-associated protein 2-like 1	Mitogen-activated protein kinase 13 (EC 2.7.1.37) (Stress-activated protein kinase 4) (Mitogen-activated protein kinase p38 delta) (MAP kinase p38 delta).	GTPQAsPMIER
Q9UHR4	S261	p38_group	0.3139	0.157	1.232	ENSP00000005260	ENSP00000333685	BAIAP2L1	MAPK11	BAI1-associated protein 2-like 1	Mitogen-activated protein kinase 11 (EC 2.7.1.37) (Mitogen-activated protein kinase p38 beta) (MAP kinase p38 beta) (p38b) (p38-2) (Stress- activated protein kinase 2).	GTPQAsPMIER
Q14004-2	T1186	CDK2_CDK3_group	0.3142	0.701	7.7865	ENSP00000181839	ENSP00000266970	CDC2L5	CDK2	Cell division cycle 2-like protein kinase 5 (EC 2.7.1.37) (CDC2- related protein kinase 5) (Cholinesterase-related cell division controller).	Cell division protein kinase 2 (EC 2.7.1.37) (p33 protein kinase).	RILELtPEPDR
Q14004-2	T1186	JNK_group	0.2782	0.702	5.6372	ENSP00000181839	ENSP00000352157	CDC2L5	MAPK10	Cell division cycle 2-like protein kinase 5 (EC 2.7.1.37) (CDC2- related protein kinase 5) (Cholinesterase-related cell division controller).	Mitogen-activated protein kinase 10 (EC 2.7.1.37) (Stress-activated protein kinase JNK3) (c-Jun N-terminal kinase 3) (MAP kinase p49 3F12).	RILELtPEPDR
Q14004-2	T1186	JNK_group	0.2782	0.702	5.6372	ENSP00000181839	ENSP00000353483	CDC2L5	MAPK8	Cell division cycle 2-like protein kinase 5 (EC 2.7.1.37) (CDC2- related protein kinase 5) (Cholinesterase-related cell division controller).	Mitogen-activated protein kinase 8 (EC 2.7.1.37) (Stress-activated protein kinase JNK1) (c-Jun N-terminal kinase 1) (JNK-46).	RILELtPEPDR
Q14004-2	T1186	JNK_group	0.2782	0.701	5.6291	ENSP00000181839	ENSP00000345524	CDC2L5	MAPK9	Cell division cycle 2-like protein kinase 5 (EC 2.7.1.37) (CDC2- related protein kinase 5) (Cholinesterase-related cell division controller).	Mitogen-activated protein kinase 9 (EC 2.7.1.37) (Stress-activated protein kinase JNK2) (c-Jun N-terminal kinase 2) (JNK-55).	RILELtPEPDR
Q9UJX2-1	S588	RCK_group	0.2978	0.848	7.2891	ENSP00000209827	ENSP00000355304	CDC23	MOK	Cell division cycle protein 23 homolog (Anaphase promoting complex subunit 8) (APC8) (Cyclosome subunit 8).	MAPK/MAK/MRK overlapping kinase (EC 2.7.1.37) (MOK protein kinase) (Renal tumor antigen 1) (RAGE-1).	PTRRVsPLNLS
Q9UJX2-1	S588	DMPK_group	0.308	0.931	7.1691	ENSP00000209827	ENSP00000346168	CDC23	DMPK	Cell division cycle protein 23 homolog (Anaphase promoting complex subunit 8) (APC8) (Cyclosome subunit 8).	Myotonin-protein kinase (EC 2.7.1.-) (Myotonic dystrophy protein kinase) (MDPK) (DM-kinase) (DMK) (DMPK) (MT-PK).	PTRRVsPLNLS
Q9UJX2-1	S588	p38_group	0.2805	0.99	6.9423	ENSP00000209827	ENSP00000229794	CDC23	MAPK14	Cell division cycle protein 23 homolog (Anaphase promoting complex subunit 8) (APC8) (Cyclosome subunit 8).	Mitogen-activated protein kinase 14 (EC 2.7.1.37) (Mitogen-activated protein kinase p38 alpha) (MAP kinase p38 alpha) (Cytokine suppressive anti-inflammatory drug binding protein) (CSAID binding protein) (CSBP) (MAX-interacting protein 2) (MAP kinase MXI2	PTRRVsPLNLS
Q9UJX2-1	S588	p38_group	0.2805	0.99	6.9423	ENSP00000209827	ENSP00000333685	CDC23	MAPK11	Cell division cycle protein 23 homolog (Anaphase promoting complex subunit 8) (APC8) (Cyclosome subunit 8).	Mitogen-activated protein kinase 11 (EC 2.7.1.37) (Mitogen-activated protein kinase p38 beta) (MAP kinase p38 beta) (p38b) (p38-2) (Stress- activated protein kinase 2).	PTRRVsPLNLS
Q9UJX2-1	S588	p38_group	0.2805	0.987	6.9213	ENSP00000209827	ENSP00000351092	CDC23	MAPK13	Cell division cycle protein 23 homolog (Anaphase promoting complex subunit 8) (APC8) (Cyclosome subunit 8).	Mitogen-activated protein kinase 13 (EC 2.7.1.37) (Stress-activated protein kinase 4) (Mitogen-activated protein kinase p38 delta) (MAP kinase p38 delta).	PTRRVsPLNLS
Q9UJX2-1	S588	CDK2_CDK3_group	0.1807	0.994	6.3505	ENSP00000209827	ENSP00000266970	CDC23	CDK2	Cell division cycle protein 23 homolog (Anaphase promoting complex subunit 8) (APC8) (Cyclosome subunit 8).	Cell division protein kinase 2 (EC 2.7.1.37) (p33 protein kinase).	PTRRVsPLNLS
Q9UJX2-1	S588	PKA_group	0.1951	0.977	5.5014	ENSP00000209827	ENSP00000319504	CDC23	PRKACB	Cell division cycle protein 23 homolog (Anaphase promoting complex subunit 8) (APC8) (Cyclosome subunit 8).	cAMP-dependent protein kinase, beta-catalytic subunit (EC 2.7.1.37) (PKA C-beta).	PTRRVsPLNLS
Q9UJX2-1	S588	PKA_group	0.1951	0.976	5.4957	ENSP00000209827	ENSP00000309591	CDC23	PKACA	Cell division cycle protein 23 homolog (Anaphase promoting complex subunit 8) (APC8) (Cyclosome subunit 8).	cAMP-dependent protein kinase, alpha-catalytic subunit (EC 2.7.1.37) (PKA C-alpha).	PTRRVsPLNLS
P28482	Y187	EphA7_EphA6_EphA4_EphA3_EphA5_group	0.1475	0.987	3.2558	ENSP00000215832	ENSP00000281821	MAPK1	EPHA4	Mitogen-activated protein kinase 1 (EC 2.7.1.37) (Extracellular signal-regulated kinase 2) (ERK-2) (Mitogen-activated protein kinase 2) (MAP kinase 2) (MAPK 2) (p42-MAPK) (ERT1).	Ephrin type-A receptor 4 precursor (EC 2.7.1.112) (Tyrosine-protein kinase receptor SEK) (Receptor protein-tyrosine kinase HEK8).	GFLTEyVATRW
P28482	Y187	EphA7_EphA6_EphA4_EphA3_EphA5_group	0.1475	0.983	3.2426	ENSP00000215832	ENSP00000257785	MAPK1	EPHA7	Mitogen-activated protein kinase 1 (EC 2.7.1.37) (Extracellular signal-regulated kinase 2) (ERK-2) (Mitogen-activated protein kinase 2) (MAP kinase 2) (MAPK 2) (p42-MAPK) (ERT1).	Ephrin type-A receptor 7 precursor (EC 2.7.1.112) (Tyrosine-protein kinase receptor EHK-3) (EPH homology kinase 3) (Receptor protein- tyrosine kinase HEK11).	GFLTEyVATRW
P28482	Y187	EphA7_EphA6_EphA4_EphA3_EphA5_group	0.1475	0.981	3.236	ENSP00000215832	ENSP00000337451	MAPK1	EPHA3	Mitogen-activated protein kinase 1 (EC 2.7.1.37) (Extracellular signal-regulated kinase 2) (ERK-2) (Mitogen-activated protein kinase 2) (MAP kinase 2) (MAPK 2) (p42-MAPK) (ERT1).	Ephrin type-A receptor 3 precursor (EC 2.7.1.112) (Tyrosine-protein kinase receptor ETK1) (HEK) (HEK4).	GFLTEyVATRW
O43719	S579	CK2_group	0.6284	0.972	21.595	ENSP00000218364	ENSP00000262506	HTATSF1	CSNK2A2	HIV TAT specific factor 1	Casein kinase II, alpha' chain (CK II) (EC 2.7.1.37).	LDEEGsEKELH
O43719	S579	CK2_group	0.6284	0.972	21.595	ENSP00000218364	ENSP00000339247	HTATSF1	CK2A1	HIV TAT specific factor 1	Casein kinase II, alpha chain (CK II) (EC 2.7.1.37).	LDEEGsEKELH
O43719	S676	CK2_group	0.632	0.972	21.7193	ENSP00000218364	ENSP00000262506	HTATSF1	CSNK2A2	HIV TAT specific factor 1	Casein kinase II, alpha' chain (CK II) (EC 2.7.1.37).	KLFEEsDDKED
O43719	S676	CK2_group	0.632	0.972	21.7193	ENSP00000218364	ENSP00000339247	HTATSF1	CK2A1	HIV TAT specific factor 1	Casein kinase II, alpha chain (CK II) (EC 2.7.1.37).	KLFEEsDDKED
P16949	S38	CDK2_CDK3_group	0.3968	0.994	13.945	ENSP00000236291	ENSP00000266970	STMN1	CDK2	Stathmin (Phosphoprotein p19) (pp19) (Oncoprotein 18) (Op18) (Leukemia-associated phosphoprotein p18) (pp17) (Prosolin) (Metablastin) (Pr22 protein).	Cell division protein kinase 2 (EC 2.7.1.37) (p33 protein kinase).	PEFPLsPPKKK
A0FGR8-2	T725	CDK2_CDK3_group	0.3515	0.157	1.9514	ENSP00000251527	ENSP00000266970		CDK2	family with sequence similarity 62 (C2 domain containing) member B	Cell division protein kinase 2 (EC 2.7.1.37) (p33 protein kinase).	SVKEPtPSIAS
A0FGR8-2	S727	ACTR2_ACTR2B_TGFbR2_group	0.0874	0.158	0.3987	ENSP00000251527	ENSP00000295754		TGFBR2	family with sequence similarity 62 (C2 domain containing) member B	TGF-beta receptor type II precursor (EC 2.7.1.37) (TGFR-2) (TGF-beta type II receptor).	KEPTPsIASDI
A0FGR8-2	S727	ACTR2_ACTR2B_TGFbR2_group	0.0874	0.157	0.3962	ENSP00000251527	ENSP00000241416			family with sequence similarity 62 (C2 domain containing) member B	Activin receptor type II precursor (EC 2.7.1.37) (ACTR-II) (ACTRIIA).	KEPTPsIASDI
A0FGR8-2	S727	Pim2	0.0406	0.156	0.3163	ENSP00000251527	ENSP00000218217		PIM2	family with sequence similarity 62 (C2 domain containing) member B	Serine/threonine-protein kinase Pim-2 (EC 2.7.1.37) (Pim-2h).	KEPTPsIASDI
A0FGR8-2	S727	PAKB_group	0.0694	0.156	0.3126	ENSP00000251527	ENSP00000351049		PAK4	family with sequence similarity 62 (C2 domain containing) member B	Serine/threonine-protein kinase PAK 4 (EC 2.7.1.37) (p21-activated kinase 4) (PAK-4).	KEPTPsIASDI
A0FGR8-2	S727	PAKB_group	0.0694	0.155	0.3106	ENSP00000251527	ENSP00000321126		PAK7	family with sequence similarity 62 (C2 domain containing) member B	Serine/threonine-protein kinase PAK 7 (EC 2.7.1.37) (p21-activated kinase 7) (PAK-7) (PAK-5).	KEPTPsIASDI
A0FGR8-2	S730	CK2_group	0.1006	0.155	0.5514	ENSP00000251527	ENSP00000262506		CSNK2A2	family with sequence similarity 62 (C2 domain containing) member B	Casein kinase II, alpha' chain (CK II) (EC 2.7.1.37).	TPSIAsDISLP
A0FGR8-2	S730	CK2_group	0.1006	0.155	0.5514	ENSP00000251527	ENSP00000339247		CK2A1	family with sequence similarity 62 (C2 domain containing) member B	Casein kinase II, alpha chain (CK II) (EC 2.7.1.37).	TPSIAsDISLP
A0FGR8-2	S733	AuroraA	0.079	0.155	0.6125	ENSP00000251527	ENSP00000321591		STK6	family with sequence similarity 62 (C2 domain containing) member B	Serine/threonine-protein kinase 6 (EC 2.7.1.37) (Serine/threonine kinase 15) (Aurora/IPL1-related kinase 1) (Aurora-related kinase 1) (hARK1) (Aurora-A) (Breast-tumor-amplified kinase).	IASDIsLPIAT
O60832	S21	CK2_group	0.4972	0.872	15.3274	ENSP00000253127	ENSP00000262506	DKC1	CSNK2A2	H/ACA ribonucleoprotein complex subunit 4 (EC 5.4.99.-) (Dyskerin) (Nucleolar protein family A member 4) (snoRNP protein DKC1) (Nopp140- associated protein of 57 kDa) (Nucleolar protein NAP57) (CBF5 homolog).	Casein kinase II, alpha' chain (CK II) (EC 2.7.1.37).	KKERKsLPEED
O60832	S21	CK2_group	0.4972	0.872	15.3274	ENSP00000253127	ENSP00000339247	DKC1	CK2A1	H/ACA ribonucleoprotein complex subunit 4 (EC 5.4.99.-) (Dyskerin) (Nucleolar protein family A member 4) (snoRNP protein DKC1) (Nopp140- associated protein of 57 kDa) (Nucleolar protein NAP57) (CBF5 homolog).	Casein kinase II, alpha chain (CK II) (EC 2.7.1.37).	KKERKsLPEED
P53396	S455	PKB_group	0.3222	0.953	8.8637	ENSP00000253792	ENSP00000270202	ACLY	AKT1	ATP-citrate synthase (EC 2.3.3.8) (ATP-citrate (pro-S-)-lyase) (Citrate cleavage enzyme).	RAC-alpha serine/threonine-protein kinase (EC 2.7.1.37) (RAC-PK-alpha) (Protein kinase B) (PKB) (C-AKT).	PSRTAsFSESR
P53396	S455	PKB_group	0.3222	0.948	8.8172	ENSP00000253792	ENSP00000309428	ACLY	AKT2	ATP-citrate synthase (EC 2.3.3.8) (ATP-citrate (pro-S-)-lyase) (Citrate cleavage enzyme).	RAC-beta serine/threonine-protein kinase (EC 2.7.1.37) (RAC-PK-beta) (Protein kinase Akt-2) (Protein kinase B, beta) (PKB beta).	PSRTAsFSESR
Q02241-2	S682	ACTR2_ACTR2B_TGFbR2_group	0.2389	0.977	6.7389	ENSP00000260363	ENSP00000295754	KIF23	TGFBR2	Kinesin-like protein KIF23 (Mitotic kinesin-like protein 1) (Kinesin- like protein 5).	TGF-beta receptor type II precursor (EC 2.7.1.37) (TGFR-2) (TGF-beta type II receptor).	KVTQRsVSPSP
Q02241-2	S682	ACTR2_ACTR2B_TGFbR2_group	0.2389	0.972	6.7044	ENSP00000260363	ENSP00000241416	KIF23		Kinesin-like protein KIF23 (Mitotic kinesin-like protein 1) (Kinesin- like protein 5).	Activin receptor type II precursor (EC 2.7.1.37) (ACTR-II) (ACTRIIA).	KVTQRsVSPSP
Q02241-2	S682	ACTR2_ACTR2B_TGFbR2_group	0.2389	0.969	6.6837	ENSP00000260363	ENSP00000340361	KIF23	ACVR2B	Kinesin-like protein KIF23 (Mitotic kinesin-like protein 1) (Kinesin- like protein 5).	Activin receptor type IIB precursor (EC 2.7.1.37) (ACTR-IIB).	KVTQRsVSPSP
Q02241-2	S684	CDK2_CDK3_group	0.2419	0.981	8.3895	ENSP00000260363	ENSP00000266970	KIF23	CDK2	Kinesin-like protein KIF23 (Mitotic kinesin-like protein 1) (Kinesin- like protein 5).	Cell division protein kinase 2 (EC 2.7.1.37) (p33 protein kinase).	TQRSVsPSPVP
Q02241-2	S684	p38_group	0.3178	0.978	7.7707	ENSP00000260363	ENSP00000229794	KIF23	MAPK14	Kinesin-like protein KIF23 (Mitotic kinesin-like protein 1) (Kinesin- like protein 5).	Mitogen-activated protein kinase 14 (EC 2.7.1.37) (Mitogen-activated protein kinase p38 alpha) (MAP kinase p38 alpha) (Cytokine suppressive anti-inflammatory drug binding protein) (CSAID binding protein) (CSBP) (MAX-interacting protein 2) (MAP kinase MXI2	TQRSVsPSPVP
Q02241-2	S684	p38_group	0.3178	0.978	7.7707	ENSP00000260363	ENSP00000333685	KIF23	MAPK11	Kinesin-like protein KIF23 (Mitotic kinesin-like protein 1) (Kinesin- like protein 5).	Mitogen-activated protein kinase 11 (EC 2.7.1.37) (Mitogen-activated protein kinase p38 beta) (MAP kinase p38 beta) (p38b) (p38-2) (Stress- activated protein kinase 2).	TQRSVsPSPVP
Q02241-2	S684	p38_group	0.3178	0.975	7.7468	ENSP00000260363	ENSP00000351092	KIF23	MAPK13	Kinesin-like protein KIF23 (Mitotic kinesin-like protein 1) (Kinesin- like protein 5).	Mitogen-activated protein kinase 13 (EC 2.7.1.37) (Stress-activated protein kinase 4) (Mitogen-activated protein kinase p38 delta) (MAP kinase p38 delta).	TQRSVsPSPVP
Q13123	T48	GSK3_group	0.1321	0.835	3.899	ENSP00000261812	ENSP00000324806	IK	GSK3B	Red protein (RER protein) (IK factor) (Cytokine IK).	Glycogen synthase kinase-3 beta (EC 2.7.1.37) (GSK-3 beta).	PRAAPtSAPPS
Q13123	T48	GSK3_group	0.1321	0.834	3.8943	ENSP00000261812	ENSP00000222330	IK	GSK3A	Red protein (RER protein) (IK factor) (Cytokine IK).	Glycogen synthase kinase-3 alpha (EC 2.7.1.37) (GSK-3 alpha).	PRAAPtSAPPS
Q13123	T48	MST_group	0.1123	0.813	3.2281	ENSP00000261812	ENSP00000347009	IK	MST2	Red protein (RER protein) (IK factor) (Cytokine IK).	Serine/threonine-protein kinase 3 (EC 2.7.1.37) (STE20-like kinase MST2) (MST-2) (Mammalian STE20-like protein kinase 2) (Serine/threonine-protein kinase Krs-1).	PRAAPtSAPPS
Q9P035	S114	CK2_group	0.6401	0.677	15.3217	ENSP00000261875	ENSP00000262506		CSNK2A2	butyrate-induced transcript 1	Casein kinase II, alpha' chain (CK II) (EC 2.7.1.37).	RWLDEsDAEME
Q9P035	S114	CK2_group	0.6401	0.677	15.3217	ENSP00000261875	ENSP00000339247		CK2A1	butyrate-induced transcript 1	Casein kinase II, alpha chain (CK II) (EC 2.7.1.37).	RWLDEsDAEME
Q9H0D6-1	S448	CDK2_CDK3_group	0.3204	0.937	10.6128	ENSP00000262489	ENSP00000266970	XRN2	CDK2	5'-3' exoribonuclease 2 (EC 3.1.11.-) (DHM1-like protein) (DHP protein).	Cell division protein kinase 2 (EC 2.7.1.37) (p33 protein kinase).	LGSRNsPGSQV
Q9UKV3-1	S490	CDK2_CDK3_group	0.3579	0.788	9.9712	ENSP00000262710	ENSP00000266970	ACIN1	CDK2	Apoptotic chromatin condensation inducer in the nucleus (Acinus).	Cell division protein kinase 2 (EC 2.7.1.37) (p33 protein kinase).	DTKAEsPAEKV
Q9UKV3-1	S838	CK2_group	0.5835	0.778	16.0507	ENSP00000262710	ENSP00000262506	ACIN1	CSNK2A2	Apoptotic chromatin condensation inducer in the nucleus (Acinus).	Casein kinase II, alpha' chain (CK II) (EC 2.7.1.37).	VPAGNsDTEGG
Q9UKV3-1	S838	CK2_group	0.5835	0.778	16.0507	ENSP00000262710	ENSP00000339247	ACIN1	CK2A1	Apoptotic chromatin condensation inducer in the nucleus (Acinus).	Casein kinase II, alpha chain (CK II) (EC 2.7.1.37).	VPAGNsDTEGG
Q9UKV3-1	T840	ACTR2_ACTR2B_TGFbR2_group	0.2073	0.787	4.71	ENSP00000262710	ENSP00000295754	ACIN1	TGFBR2	Apoptotic chromatin condensation inducer in the nucleus (Acinus).	TGF-beta receptor type II precursor (EC 2.7.1.37) (TGFR-2) (TGF-beta type II receptor).	AGNSDtEGGQP
Q9UKV3-1	T840	ACTR2_ACTR2B_TGFbR2_group	0.2073	0.783	4.6861	ENSP00000262710	ENSP00000241416	ACIN1		Apoptotic chromatin condensation inducer in the nucleus (Acinus).	Activin receptor type II precursor (EC 2.7.1.37) (ACTR-II) (ACTRIIA).	AGNSDtEGGQP
Q9UKV3-1	T840	ACTR2_ACTR2B_TGFbR2_group	0.2073	0.78	4.6682	ENSP00000262710	ENSP00000340361	ACIN1	ACVR2B	Apoptotic chromatin condensation inducer in the nucleus (Acinus).	Activin receptor type IIB precursor (EC 2.7.1.37) (ACTR-IIB).	AGNSDtEGGQP
Q7Z6Z7-2	S1907	CK2_group	0.6214	0.942	20.695	ENSP00000262854	ENSP00000262506	HUWE1	CSNK2A2	HECT, UBA and WWE domain containing protein 1 (EC 6.3.2.-) (E3 ubiquitin protein ligase URE-B1) (Mcl-1 ubiquitin ligase E3) (Mule).	Casein kinase II, alpha' chain (CK II) (EC 2.7.1.37).	GSGTAsDDEFE
Q7Z6Z7-2	S1907	CK2_group	0.6214	0.942	20.695	ENSP00000262854	ENSP00000339247	HUWE1	CK2A1	HECT, UBA and WWE domain containing protein 1 (EC 6.3.2.-) (E3 ubiquitin protein ligase URE-B1) (Mcl-1 ubiquitin ligase E3) (Mule).	Casein kinase II, alpha chain (CK II) (EC 2.7.1.37).	GSGTAsDDEFE
O95049	S164	p38_group	0.3282	0.973	7.9839	ENSP00000262968	ENSP00000229794	TJP3	MAPK14	Tight junction protein ZO-3 (Zonula occludens 3 protein) (Zona occludens 3 protein) (Tight junction protein 3).	Mitogen-activated protein kinase 14 (EC 2.7.1.37) (Mitogen-activated protein kinase p38 alpha) (MAP kinase p38 alpha) (Cytokine suppressive anti-inflammatory drug binding protein) (CSAID binding protein) (CSBP) (MAX-interacting protein 2) (MAP kinase MXI2	SHGRRsPGGGS
O95049	S164	p38_group	0.3282	0.973	7.9839	ENSP00000262968	ENSP00000333685	TJP3	MAPK11	Tight junction protein ZO-3 (Zonula occludens 3 protein) (Zona occludens 3 protein) (Tight junction protein 3).	Mitogen-activated protein kinase 11 (EC 2.7.1.37) (Mitogen-activated protein kinase p38 beta) (MAP kinase p38 beta) (p38b) (p38-2) (Stress- activated protein kinase 2).	SHGRRsPGGGS
O95049	S164	p38_group	0.3282	0.97	7.9593	ENSP00000262968	ENSP00000351092	TJP3	MAPK13	Tight junction protein ZO-3 (Zonula occludens 3 protein) (Zona occludens 3 protein) (Tight junction protein 3).	Mitogen-activated protein kinase 13 (EC 2.7.1.37) (Stress-activated protein kinase 4) (Mitogen-activated protein kinase p38 delta) (MAP kinase p38 delta).	SHGRRsPGGGS
O95049	S164	AuroraC_AuroraB_group	0.1732	0.958	5.8665	ENSP00000262968	ENSP00000313950	TJP3	AURKB	Tight junction protein ZO-3 (Zonula occludens 3 protein) (Zona occludens 3 protein) (Tight junction protein 3).	Serine/threonine-protein kinase 12 (EC 2.7.1.37) (Aurora- and Ipl1- like midbody-associated protein 1) (AIM-1) (Aurora/IPL1-related kinase 2) (Aurora-related kinase 2) (STK-1) (Aurora-B).	SHGRRsPGGGS
O95049	S164	DMPK_group	0.2552	0.918	5.8562	ENSP00000262968	ENSP00000346168	TJP3	DMPK	Tight junction protein ZO-3 (Zonula occludens 3 protein) (Zona occludens 3 protein) (Tight junction protein 3).	Myotonin-protein kinase (EC 2.7.1.-) (Myotonic dystrophy protein kinase) (MDPK) (DM-kinase) (DMK) (DMPK) (MT-PK).	SHGRRsPGGGS
Q7Z460-1	S1091	CDK2_CDK3_group	0.3716	0.862	11.3248	ENSP00000263710	ENSP00000266970	CLASP1	CDK2	CLIP-associating protein 1	Cell division protein kinase 2 (EC 2.7.1.37) (p33 protein kinase).	NTSVGsPSNTI
Q7Z460-1	S1196	ATM_ATR_group	0.3482	0.862	10.6105	ENSP00000263710	ENSP00000343741	CLASP1		CLIP-associating protein 1	Serine-protein kinase ATR (EC 2.7.1.37) (Ataxia telangiectasia and Rad3-related protein) (FRAP-related protein 1).	KFSFRsQEDLN
Q7Z460-1	S1196	ATM_ATR_group	0.3482	0.862	10.6105	ENSP00000263710	ENSP00000278616	CLASP1	ATM	CLIP-associating protein 1	Serine-protein kinase ATM (EC 2.7.1.37) (Ataxia telangiectasia mutated) (A-T, mutated).	KFSFRsQEDLN
Q9Y2W1	S248	CDK2_CDK3_group	0.325	0.618	7.1009	ENSP00000264293	ENSP00000266970	THRAP3	CDK2	Thyroid hormone receptor-associated protein complex 150 kDa component (Trap150) (Thyroid hormone receptor associated protein 3).	Cell division protein kinase 2 (EC 2.7.1.37) (p33 protein kinase).	SPRERsPALKS
Q9Y2W1	S253	CDK2_CDK3_group	0.3063	0.618	6.6932	ENSP00000264293	ENSP00000266970	THRAP3	CDK2	Thyroid hormone receptor-associated protein complex 150 kDa component (Trap150) (Thyroid hormone receptor associated protein 3).	Cell division protein kinase 2 (EC 2.7.1.37) (p33 protein kinase).	SPALKsPLQSV
Q9Y2W1	S253	p38_group	0.3447	0.617	5.3164	ENSP00000264293	ENSP00000229794	THRAP3	MAPK14	Thyroid hormone receptor-associated protein complex 150 kDa component (Trap150) (Thyroid hormone receptor associated protein 3).	Mitogen-activated protein kinase 14 (EC 2.7.1.37) (Mitogen-activated protein kinase p38 alpha) (MAP kinase p38 alpha) (Cytokine suppressive anti-inflammatory drug binding protein) (CSAID binding protein) (CSBP) (MAX-interacting protein 2) (MAP kinase MXI2	SPALKsPLQSV
Q9Y2W1	S253	p38_group	0.3447	0.617	5.3164	ENSP00000264293	ENSP00000333685	THRAP3	MAPK11	Thyroid hormone receptor-associated protein complex 150 kDa component (Trap150) (Thyroid hormone receptor associated protein 3).	Mitogen-activated protein kinase 11 (EC 2.7.1.37) (Mitogen-activated protein kinase p38 beta) (MAP kinase p38 beta) (p38b) (p38-2) (Stress- activated protein kinase 2).	SPALKsPLQSV
Q9Y2W1	S253	p38_group	0.3447	0.615	5.2992	ENSP00000264293	ENSP00000351092	THRAP3	MAPK13	Thyroid hormone receptor-associated protein complex 150 kDa component (Trap150) (Thyroid hormone receptor associated protein 3).	Mitogen-activated protein kinase 13 (EC 2.7.1.37) (Stress-activated protein kinase 4) (Mitogen-activated protein kinase p38 delta) (MAP kinase p38 delta).	SPALKsPLQSV
Q9Y2W1	S253	JNK_group	0.28	0.618	4.9953	ENSP00000264293	ENSP00000352157	THRAP3	MAPK10	Thyroid hormone receptor-associated protein complex 150 kDa component (Trap150) (Thyroid hormone receptor associated protein 3).	Mitogen-activated protein kinase 10 (EC 2.7.1.37) (Stress-activated protein kinase JNK3) (c-Jun N-terminal kinase 3) (MAP kinase p49 3F12).	SPALKsPLQSV
Q9Y2W1	S253	JNK_group	0.28	0.618	4.9953	ENSP00000264293	ENSP00000353483	THRAP3	MAPK8	Thyroid hormone receptor-associated protein complex 150 kDa component (Trap150) (Thyroid hormone receptor associated protein 3).	Mitogen-activated protein kinase 8 (EC 2.7.1.37) (Stress-activated protein kinase JNK1) (c-Jun N-terminal kinase 1) (JNK-46).	SPALKsPLQSV
Q9Y2W1	S253	JNK_group	0.28	0.617	4.9872	ENSP00000264293	ENSP00000345524	THRAP3	MAPK9	Thyroid hormone receptor-associated protein complex 150 kDa component (Trap150) (Thyroid hormone receptor associated protein 3).	Mitogen-activated protein kinase 9 (EC 2.7.1.37) (Stress-activated protein kinase JNK2) (c-Jun N-terminal kinase 2) (JNK-55).	SPALKsPLQSV
Q9Y2W1	S320	CDK2_CDK3_group	0.3556	0.618	7.7698	ENSP00000264293	ENSP00000266970	THRAP3	CDK2	Thyroid hormone receptor-associated protein complex 150 kDa component (Trap150) (Thyroid hormone receptor associated protein 3).	Cell division protein kinase 2 (EC 2.7.1.37) (p33 protein kinase).	SPVGKsPPSTG
Q8TAQ2-2	S283	CDK2_CDK3_group	0.276	0.989	9.6503	ENSP00000267064	ENSP00000266970	SMARCC2	CDK2	SWI/SNF-related matrix-associated actin-dependent regulator of chromatin subfamily C member 2 (SWI/SNF complex 170 kDa subunit) (BRG1-associated factor 170).	Cell division protein kinase 2 (EC 2.7.1.37) (p33 protein kinase).	TDEVNsPDSDR
Q8TAQ2-2	S283	p38_group	0.3446	0.986	8.4939	ENSP00000267064	ENSP00000229794	SMARCC2	MAPK14	SWI/SNF-related matrix-associated actin-dependent regulator of chromatin subfamily C member 2 (SWI/SNF complex 170 kDa subunit) (BRG1-associated factor 170).	Mitogen-activated protein kinase 14 (EC 2.7.1.37) (Mitogen-activated protein kinase p38 alpha) (MAP kinase p38 alpha) (Cytokine suppressive anti-inflammatory drug binding protein) (CSAID binding protein) (CSBP) (MAX-interacting protein 2) (MAP kinase MXI2	TDEVNsPDSDR
Q8TAQ2-2	S283	p38_group	0.3446	0.986	8.4939	ENSP00000267064	ENSP00000333685	SMARCC2	MAPK11	SWI/SNF-related matrix-associated actin-dependent regulator of chromatin subfamily C member 2 (SWI/SNF complex 170 kDa subunit) (BRG1-associated factor 170).	Mitogen-activated protein kinase 11 (EC 2.7.1.37) (Mitogen-activated protein kinase p38 beta) (MAP kinase p38 beta) (p38b) (p38-2) (Stress- activated protein kinase 2).	TDEVNsPDSDR
Q8TAQ2-2	S283	p38_group	0.3446	0.983	8.4681	ENSP00000267064	ENSP00000351092	SMARCC2	MAPK13	SWI/SNF-related matrix-associated actin-dependent regulator of chromatin subfamily C member 2 (SWI/SNF complex 170 kDa subunit) (BRG1-associated factor 170).	Mitogen-activated protein kinase 13 (EC 2.7.1.37) (Stress-activated protein kinase 4) (Mitogen-activated protein kinase p38 delta) (MAP kinase p38 delta).	TDEVNsPDSDR
O43379-1	S1228	CLK_group	0.3544	0.547	4.8468	ENSP00000270301	ENSP00000326830		CLK1	WD repeat domain 62	Dual specificity protein kinase CLK1 (EC 2.7.1.37) (EC 2.7.1.112) (CDC-like kinase 1).	ISRSIsLGDSE
O43379-1	S1228	CLK_group	0.3544	0.547	4.8468	ENSP00000270301	ENSP00000347759		CLK2	WD repeat domain 62	Dual specificity protein kinase CLK2 (EC 2.7.1.37) (EC 2.7.1.112) (CDC-like kinase 2).	ISRSIsLGDSE
O43379-1	S1228	PKB_group	0.2654	0.568	4.3512	ENSP00000270301	ENSP00000270202		AKT1	WD repeat domain 62	RAC-alpha serine/threonine-protein kinase (EC 2.7.1.37) (RAC-PK-alpha) (Protein kinase B) (PKB) (C-AKT).	ISRSIsLGDSE
O43379-1	S1228	PKB_group	0.2654	0.565	4.3282	ENSP00000270301	ENSP00000309428		AKT2	WD repeat domain 62	RAC-beta serine/threonine-protein kinase (EC 2.7.1.37) (RAC-PK-beta) (Protein kinase Akt-2) (Protein kinase B, beta) (PKB beta).	ISRSIsLGDSE
O43379-1	S1228	DMPK_group	0.2552	0.534	3.4066	ENSP00000270301	ENSP00000346168		DMPK	WD repeat domain 62	Myotonin-protein kinase (EC 2.7.1.-) (Myotonic dystrophy protein kinase) (MDPK) (DM-kinase) (DMK) (DMPK) (MT-PK).	ISRSIsLGDSE
Q9BU76-1	S216	GSK3_group	0.1575	0.533	2.9681	ENSP00000272139	ENSP00000324806	MMTAG2	GSK3B	Multiple myeloma tumor-associated protein 2 (hMMTAG2).	Glycogen synthase kinase-3 beta (EC 2.7.1.37) (GSK-3 beta).	PAEATsSPTSP
Q9BU76-1	S216	GSK3_group	0.1575	0.531	2.9569	ENSP00000272139	ENSP00000222330	MMTAG2	GSK3A	Multiple myeloma tumor-associated protein 2 (hMMTAG2).	Glycogen synthase kinase-3 alpha (EC 2.7.1.37) (GSK-3 alpha).	PAEATsSPTSP
Q9BU76-1	S216	MAPKAPK_group	0.157	0.531	2.4069	ENSP00000272139	ENSP00000294981	MMTAG2	MAPKAPK2	Multiple myeloma tumor-associated protein 2 (hMMTAG2).	MAP kinase-activated protein kinase 2 (EC 2.7.1.-) (MAPK-activated protein kinase 2) (MAPKAP kinase 2) (MAPKAPK-2).	PAEATsSPTSP
Q9BU76-1	S216	MAPKAPK_group	0.157	0.53	2.4024	ENSP00000272139	ENSP00000202788	MMTAG2	MAPKAPK5	Multiple myeloma tumor-associated protein 2 (hMMTAG2).	MAP kinase-activated protein kinase 5 (EC 2.7.1.37) (MAPK-activated protein kinase 5) (MAPKAP kinase 5) (p38-regulated/activated protein kinase).	PAEATsSPTSP
Q9BU76-1	S216	MAPKAPK_group	0.157	0.529	2.3979	ENSP00000272139	ENSP00000350639	MMTAG2	MAPKAPK3	Multiple myeloma tumor-associated protein 2 (hMMTAG2).	mitogen-activated protein kinase-activated protein kinase 3	PAEATsSPTSP
P07948-1	S13	CK2_group	0.5153	0.981	17.8713	ENSP00000276497	ENSP00000262506	LYN	CSNK2A2	Tyrosine-protein kinase Lyn (EC 2.7.1.112).	Casein kinase II, alpha' chain (CK II) (EC 2.7.1.37).	GKDSLsDDGVD
P07948-1	S13	CK2_group	0.5153	0.981	17.8713	ENSP00000276497	ENSP00000339247	LYN	CK2A1	Tyrosine-protein kinase Lyn (EC 2.7.1.112).	Casein kinase II, alpha chain (CK II) (EC 2.7.1.37).	GKDSLsDDGVD
Q13523	S277	CDK2_CDK3_group	0.2067	0.901	6.5829	ENSP00000283003	ENSP00000266970	PRPF4B	CDK2	Serine/threonine-protein kinase PRP4 homolog (EC 2.7.1.37) (PRP4 pre- mRNA processing factor 4 homolog) (PRP4 kinase).	Cell division protein kinase 2 (EC 2.7.1.37) (p33 protein kinase).	KDRKKsPIINE
Q13523	S277	CaMKIIbeta_CaMKIIgamma_group	0.1815	0.828	5.3147	ENSP00000283003	ENSP00000307082	PRPF4B	CAMK2G	Serine/threonine-protein kinase PRP4 homolog (EC 2.7.1.37) (PRP4 pre- mRNA processing factor 4 homolog) (PRP4 kinase).	Calcium/calmodulin-dependent protein kinase type II gamma chain (EC 2.7.1.123) (CaM-kinase II gamma chain) (CaM kinase II gamma subunit) (CaMK-II gamma subunit).	KDRKKsPIINE
Q13523	S277	JNK_group	0.1803	0.9	4.6853	ENSP00000283003	ENSP00000345524	PRPF4B	MAPK9	Serine/threonine-protein kinase PRP4 homolog (EC 2.7.1.37) (PRP4 pre- mRNA processing factor 4 homolog) (PRP4 kinase).	Mitogen-activated protein kinase 9 (EC 2.7.1.37) (Stress-activated protein kinase JNK2) (c-Jun N-terminal kinase 2) (JNK-55).	KDRKKsPIINE
Q13523	S277	JNK_group	0.1803	0.9	4.6853	ENSP00000283003	ENSP00000352157	PRPF4B	MAPK10	Serine/threonine-protein kinase PRP4 homolog (EC 2.7.1.37) (PRP4 pre- mRNA processing factor 4 homolog) (PRP4 kinase).	Mitogen-activated protein kinase 10 (EC 2.7.1.37) (Stress-activated protein kinase JNK3) (c-Jun N-terminal kinase 3) (MAP kinase p49 3F12).	KDRKKsPIINE
Q13523	S277	JNK_group	0.1803	0.9	4.6853	ENSP00000283003	ENSP00000353483	PRPF4B	MAPK8	Serine/threonine-protein kinase PRP4 homolog (EC 2.7.1.37) (PRP4 pre- mRNA processing factor 4 homolog) (PRP4 kinase).	Mitogen-activated protein kinase 8 (EC 2.7.1.37) (Stress-activated protein kinase JNK1) (c-Jun N-terminal kinase 1) (JNK-46).	KDRKKsPIINE
Q13523	S354	PAKB_group	0.3383	0.889	8.6829	ENSP00000283003	ENSP00000351049	PRPF4B	PAK4	Serine/threonine-protein kinase PRP4 homolog (EC 2.7.1.37) (PRP4 pre- mRNA processing factor 4 homolog) (PRP4 kinase).	Serine/threonine-protein kinase PAK 4 (EC 2.7.1.37) (p21-activated kinase 4) (PAK-4).	SPKRRsLSPKP
Q13523	S354	PAKB_group	0.3383	0.881	8.6048	ENSP00000283003	ENSP00000321126	PRPF4B	PAK7	Serine/threonine-protein kinase PRP4 homolog (EC 2.7.1.37) (PRP4 pre- mRNA processing factor 4 homolog) (PRP4 kinase).	Serine/threonine-protein kinase PAK 7 (EC 2.7.1.37) (p21-activated kinase 7) (PAK-7) (PAK-5).	SPKRRsLSPKP
Q13523	S354	DMPK_group	0.3524	0.844	7.4357	ENSP00000283003	ENSP00000346168	PRPF4B	DMPK	Serine/threonine-protein kinase PRP4 homolog (EC 2.7.1.37) (PRP4 pre- mRNA processing factor 4 homolog) (PRP4 kinase).	Myotonin-protein kinase (EC 2.7.1.-) (Myotonic dystrophy protein kinase) (MDPK) (DM-kinase) (DMK) (DMPK) (MT-PK).	SPKRRsLSPKP
Q13523	S356	CDK2_CDK3_group	0.2753	0.901	8.77	ENSP00000283003	ENSP00000266970	PRPF4B	CDK2	Serine/threonine-protein kinase PRP4 homolog (EC 2.7.1.37) (PRP4 pre- mRNA processing factor 4 homolog) (PRP4 kinase).	Cell division protein kinase 2 (EC 2.7.1.37) (p33 protein kinase).	KRRSLsPKPRD
Q13523	S356	Pim2	0.1938	0.887	8.5948	ENSP00000283003	ENSP00000218217	PRPF4B	PIM2	Serine/threonine-protein kinase PRP4 homolog (EC 2.7.1.37) (PRP4 pre- mRNA processing factor 4 homolog) (PRP4 kinase).	Serine/threonine-protein kinase Pim-2 (EC 2.7.1.37) (Pim-2h).	KRRSLsPKPRD
Q13523	S356	p38_group	0.342	0.9	7.6946	ENSP00000283003	ENSP00000229794	PRPF4B	MAPK14	Serine/threonine-protein kinase PRP4 homolog (EC 2.7.1.37) (PRP4 pre- mRNA processing factor 4 homolog) (PRP4 kinase).	Mitogen-activated protein kinase 14 (EC 2.7.1.37) (Mitogen-activated protein kinase p38 alpha) (MAP kinase p38 alpha) (Cytokine suppressive anti-inflammatory drug binding protein) (CSAID binding protein) (CSBP) (MAX-interacting protein 2) (MAP kinase MXI2	KRRSLsPKPRD
Q13523	S356	p38_group	0.342	0.9	7.6946	ENSP00000283003	ENSP00000333685	PRPF4B	MAPK11	Serine/threonine-protein kinase PRP4 homolog (EC 2.7.1.37) (PRP4 pre- mRNA processing factor 4 homolog) (PRP4 kinase).	Mitogen-activated protein kinase 11 (EC 2.7.1.37) (Mitogen-activated protein kinase p38 beta) (MAP kinase p38 beta) (p38b) (p38-2) (Stress- activated protein kinase 2).	KRRSLsPKPRD
Q13523	S356	p38_group	0.342	0.897	7.6689	ENSP00000283003	ENSP00000351092	PRPF4B	MAPK13	Serine/threonine-protein kinase PRP4 homolog (EC 2.7.1.37) (PRP4 pre- mRNA processing factor 4 homolog) (PRP4 kinase).	Mitogen-activated protein kinase 13 (EC 2.7.1.37) (Stress-activated protein kinase 4) (Mitogen-activated protein kinase p38 delta) (MAP kinase p38 delta).	KRRSLsPKPRD
Q13523	S356	RCK_group	0.3351	0.769	7.4396	ENSP00000283003	ENSP00000355304	PRPF4B	MOK	Serine/threonine-protein kinase PRP4 homolog (EC 2.7.1.37) (PRP4 pre- mRNA processing factor 4 homolog) (PRP4 kinase).	MAPK/MAK/MRK overlapping kinase (EC 2.7.1.37) (MOK protein kinase) (Renal tumor antigen 1) (RAGE-1).	KRRSLsPKPRD
Q13523	S356	p70S6K_group	0.2273	0.898	7.2155	ENSP00000283003	ENSP00000225577	PRPF4B	RPS6KB1	Serine/threonine-protein kinase PRP4 homolog (EC 2.7.1.37) (PRP4 pre- mRNA processing factor 4 homolog) (PRP4 kinase).	Ribosomal protein S6 kinase 1 (EC 2.7.1.37) (S6K) (S6K1) (70 kDa ribosomal protein S6 kinase 1) (p70 S6 kinase alpha) (p70(S6K)-alpha) (p70-S6K) (p70-alpha).	KRRSLsPKPRD
Q13523	S356	JNK_group	0.275	0.9	7.1451	ENSP00000283003	ENSP00000345524	PRPF4B	MAPK9	Serine/threonine-protein kinase PRP4 homolog (EC 2.7.1.37) (PRP4 pre- mRNA processing factor 4 homolog) (PRP4 kinase).	Mitogen-activated protein kinase 9 (EC 2.7.1.37) (Stress-activated protein kinase JNK2) (c-Jun N-terminal kinase 2) (JNK-55).	KRRSLsPKPRD
Q13523	S356	JNK_group	0.275	0.9	7.1451	ENSP00000283003	ENSP00000352157	PRPF4B	MAPK10	Serine/threonine-protein kinase PRP4 homolog (EC 2.7.1.37) (PRP4 pre- mRNA processing factor 4 homolog) (PRP4 kinase).	Mitogen-activated protein kinase 10 (EC 2.7.1.37) (Stress-activated protein kinase JNK3) (c-Jun N-terminal kinase 3) (MAP kinase p49 3F12).	KRRSLsPKPRD
Q13523	S356	JNK_group	0.275	0.9	7.1451	ENSP00000283003	ENSP00000353483	PRPF4B	MAPK8	Serine/threonine-protein kinase PRP4 homolog (EC 2.7.1.37) (PRP4 pre- mRNA processing factor 4 homolog) (PRP4 kinase).	Mitogen-activated protein kinase 8 (EC 2.7.1.37) (Stress-activated protein kinase JNK1) (c-Jun N-terminal kinase 1) (JNK-46).	KRRSLsPKPRD
Q13523	S356	Pim3_Pim1_group	0.2503	0.745	6.594	ENSP00000283003	ENSP00000259722	PRPF4B		Serine/threonine-protein kinase PRP4 homolog (EC 2.7.1.37) (PRP4 pre- mRNA processing factor 4 homolog) (PRP4 kinase).	Proto-oncogene serine/threonine-protein kinase Pim-1 (EC 2.7.1.37).	KRRSLsPKPRD
Q01831	S94	CK2_group	0.6313	0.978	21.8277	ENSP00000285021	ENSP00000262506	XPC	CSNK2A2	DNA-repair protein complementing XP-C cells (Xeroderma pigmentosum group C complementing protein) (p125).	Casein kinase II, alpha' chain (CK II) (EC 2.7.1.37).	KDEALsDGDDL
Q01831	S94	CK2_group	0.6313	0.978	21.8277	ENSP00000285021	ENSP00000339247	XPC	CK2A1	DNA-repair protein complementing XP-C cells (Xeroderma pigmentosum group C complementing protein) (p125).	Casein kinase II, alpha chain (CK II) (EC 2.7.1.37).	KDEALsDGDDL
Q13501-2	S188	CDK2_CDK3_group	0.3222	0.987	11.2434	ENSP00000292588	ENSP00000266970	OSIL	CDK2	sequestosome 1	Cell division protein kinase 2 (EC 2.7.1.37) (p33 protein kinase).	RLTPVsPESSS
Q13501-2	S188	p38_group	0.3447	0.99	8.5306	ENSP00000292588	ENSP00000229794	OSIL	MAPK14	sequestosome 1	Mitogen-activated protein kinase 14 (EC 2.7.1.37) (Mitogen-activated protein kinase p38 alpha) (MAP kinase p38 alpha) (Cytokine suppressive anti-inflammatory drug binding protein) (CSAID binding protein) (CSBP) (MAX-interacting protein 2) (MAP kinase MXI2	RLTPVsPESSS
Q13501-2	S188	p38_group	0.3447	0.989	8.522	ENSP00000292588	ENSP00000351092	OSIL	MAPK13	sequestosome 1	Mitogen-activated protein kinase 13 (EC 2.7.1.37) (Stress-activated protein kinase 4) (Mitogen-activated protein kinase p38 delta) (MAP kinase p38 delta).	RLTPVsPESSS
Q13501-2	S188	p38_group	0.3447	0.989	8.522	ENSP00000292588	ENSP00000333685	OSIL	MAPK11	sequestosome 1	Mitogen-activated protein kinase 11 (EC 2.7.1.37) (Mitogen-activated protein kinase p38 beta) (MAP kinase p38 beta) (p38b) (p38-2) (Stress- activated protein kinase 2).	RLTPVsPESSS
Q13501-2	S188	RCK_group	0.3241	0.842	7.878	ENSP00000292588	ENSP00000355304	OSIL	MOK	sequestosome 1	MAPK/MAK/MRK overlapping kinase (EC 2.7.1.37) (MOK protein kinase) (Renal tumor antigen 1) (RAGE-1).	RLTPVsPESSS
Q13501-1	T269	CDK2_CDK3_group	0.3156	0.987	11.0141	ENSP00000292588	ENSP00000266970	OSIL	CDK2	sequestosome 1	Cell division protein kinase 2 (EC 2.7.1.37) (p33 protein kinase).	KRSRLtPVSPE
Q13501-1	T269	p38_group	0.3435	0.99	8.5009	ENSP00000292588	ENSP00000229794	OSIL	MAPK14	sequestosome 1	Mitogen-activated protein kinase 14 (EC 2.7.1.37) (Mitogen-activated protein kinase p38 alpha) (MAP kinase p38 alpha) (Cytokine suppressive anti-inflammatory drug binding protein) (CSAID binding protein) (CSBP) (MAX-interacting protein 2) (MAP kinase MXI2	KRSRLtPVSPE
Q13501-1	T269	p38_group	0.3435	0.989	8.4923	ENSP00000292588	ENSP00000351092	OSIL	MAPK13	sequestosome 1	Mitogen-activated protein kinase 13 (EC 2.7.1.37) (Stress-activated protein kinase 4) (Mitogen-activated protein kinase p38 delta) (MAP kinase p38 delta).	KRSRLtPVSPE
Q13501-1	T269	p38_group	0.3435	0.989	8.4923	ENSP00000292588	ENSP00000333685	OSIL	MAPK11	sequestosome 1	Mitogen-activated protein kinase 11 (EC 2.7.1.37) (Mitogen-activated protein kinase p38 beta) (MAP kinase p38 beta) (p38b) (p38-2) (Stress- activated protein kinase 2).	KRSRLtPVSPE
P06748-2	S70	CDK2_CDK3_group	0.3553	0.995	12.4988	ENSP00000296930	ENSP00000266970	NPM1	CDK2	Nucleophosmin (NPM) (Nucleolar phosphoprotein B23) (Numatrin) (Nucleolar protein NO38).	Cell division protein kinase 2 (EC 2.7.1.37) (p33 protein kinase).	MNYEGsPIKVT
O14686-1	S4463	CDK2_CDK3_group	0.3241	0.9	10.3123	ENSP00000301067	ENSP00000266970		CDK2	Myeloid/lymphoid or mixed-lineage leukemia protein 2 (ALL1-related protein).	Cell division protein kinase 2 (EC 2.7.1.37) (p33 protein kinase).	EDRALsPVIPL
O14686-1	S4463	JNK_group	0.2808	0.901	7.3039	ENSP00000301067	ENSP00000353483		MAPK8	Myeloid/lymphoid or mixed-lineage leukemia protein 2 (ALL1-related protein).	Mitogen-activated protein kinase 8 (EC 2.7.1.37) (Stress-activated protein kinase JNK1) (c-Jun N-terminal kinase 1) (JNK-46).	EDRALsPVIPL
O14686-1	S4463	JNK_group	0.2808	0.9	7.2958	ENSP00000301067	ENSP00000345524		MAPK9	Myeloid/lymphoid or mixed-lineage leukemia protein 2 (ALL1-related protein).	Mitogen-activated protein kinase 9 (EC 2.7.1.37) (Stress-activated protein kinase JNK2) (c-Jun N-terminal kinase 2) (JNK-55).	EDRALsPVIPL
O14686-1	S4463	JNK_group	0.2808	0.9	7.2958	ENSP00000301067	ENSP00000352157		MAPK10	Myeloid/lymphoid or mixed-lineage leukemia protein 2 (ALL1-related protein).	Mitogen-activated protein kinase 10 (EC 2.7.1.37) (Stress-activated protein kinase JNK3) (c-Jun N-terminal kinase 3) (MAP kinase p49 3F12).	EDRALsPVIPL
Q8N707	T364	CDK2_CDK3_group	0.3728	0.993	13.0886	ENSP00000301843	ENSP00000266970	CTTN	CDK2	Src substrate cortactin (Amplaxin) (Oncogene EMS1).	Cell division protein kinase 2 (EC 2.7.1.37) (p33 protein kinase).	RAKTQtPPVSP
O14828-1	S76	CDK2_CDK3_group	0.195	0.791	5.4531	ENSP00000307275	ENSP00000266970	SCAMP3	CDK2	Secretory carrier-associated membrane protein 3 (Secretory carrier membrane protein 3).	Cell division protein kinase 2 (EC 2.7.1.37) (p33 protein kinase).	PSRKLsPTEPK
O14828-1	S76	p38_group	0.2502	0.792	4.9538	ENSP00000307275	ENSP00000229794	SCAMP3	MAPK14	Secretory carrier-associated membrane protein 3 (Secretory carrier membrane protein 3).	Mitogen-activated protein kinase 14 (EC 2.7.1.37) (Mitogen-activated protein kinase p38 alpha) (MAP kinase p38 alpha) (Cytokine suppressive anti-inflammatory drug binding protein) (CSAID binding protein) (CSBP) (MAX-interacting protein 2) (MAP kinase MXI2	PSRKLsPTEPK
O14828-1	S76	p38_group	0.2502	0.792	4.9538	ENSP00000307275	ENSP00000333685	SCAMP3	MAPK11	Secretory carrier-associated membrane protein 3 (Secretory carrier membrane protein 3).	Mitogen-activated protein kinase 11 (EC 2.7.1.37) (Mitogen-activated protein kinase p38 beta) (MAP kinase p38 beta) (p38b) (p38-2) (Stress- activated protein kinase 2).	PSRKLsPTEPK
O14828-1	S76	p38_group	0.2502	0.79	4.9413	ENSP00000307275	ENSP00000351092	SCAMP3	MAPK13	Secretory carrier-associated membrane protein 3 (Secretory carrier membrane protein 3).	Mitogen-activated protein kinase 13 (EC 2.7.1.37) (Stress-activated protein kinase 4) (Mitogen-activated protein kinase p38 delta) (MAP kinase p38 delta).	PSRKLsPTEPK
O14828-1	S76	DMPK_group	0.2552	0.747	4.7654	ENSP00000307275	ENSP00000346168	SCAMP3	DMPK	Secretory carrier-associated membrane protein 3 (Secretory carrier membrane protein 3).	Myotonin-protein kinase (EC 2.7.1.-) (Myotonic dystrophy protein kinase) (MDPK) (DM-kinase) (DMK) (DMPK) (MT-PK).	PSRKLsPTEPK
O14828-1	S76	RCK_group	0.2042	0.675	3.979	ENSP00000307275	ENSP00000355304	SCAMP3	MOK	Secretory carrier-associated membrane protein 3 (Secretory carrier membrane protein 3).	MAPK/MAK/MRK overlapping kinase (EC 2.7.1.37) (MOK protein kinase) (Renal tumor antigen 1) (RAGE-1).	PSRKLsPTEPK
O14828-1	T78	Pim3_Pim1_group	0.1854	0.659	4.3201	ENSP00000307275	ENSP00000259722	SCAMP3		Secretory carrier-associated membrane protein 3 (Secretory carrier membrane protein 3).	Proto-oncogene serine/threonine-protein kinase Pim-1 (EC 2.7.1.37).	RKLSPtEPKNY
O14828-1	T78	p70S6K_group	0.1134	0.792	3.1762	ENSP00000307275	ENSP00000225577	SCAMP3	RPS6KB1	Secretory carrier-associated membrane protein 3 (Secretory carrier membrane protein 3).	Ribosomal protein S6 kinase 1 (EC 2.7.1.37) (S6K) (S6K1) (70 kDa ribosomal protein S6 kinase 1) (p70 S6 kinase alpha) (p70(S6K)-alpha) (p70-S6K) (p70-alpha).	RKLSPtEPKNY
O14828-1	T78	ACTR2_ACTR2B_TGFbR2_group	0.1379	0.79	3.1452	ENSP00000307275	ENSP00000295754	SCAMP3	TGFBR2	Secretory carrier-associated membrane protein 3 (Secretory carrier membrane protein 3).	TGF-beta receptor type II precursor (EC 2.7.1.37) (TGFR-2) (TGF-beta type II receptor).	RKLSPtEPKNY
O14828-1	T78	ACTR2_ACTR2B_TGFbR2_group	0.1379	0.786	3.1292	ENSP00000307275	ENSP00000241416	SCAMP3		Secretory carrier-associated membrane protein 3 (Secretory carrier membrane protein 3).	Activin receptor type II precursor (EC 2.7.1.37) (ACTR-II) (ACTRIIA).	RKLSPtEPKNY
O14828-1	T78	ACTR2_ACTR2B_TGFbR2_group	0.1379	0.784	3.1213	ENSP00000307275	ENSP00000340361	SCAMP3	ACVR2B	Secretory carrier-associated membrane protein 3 (Secretory carrier membrane protein 3).	Activin receptor type IIB precursor (EC 2.7.1.37) (ACTR-IIB).	RKLSPtEPKNY
O15344-1	S96	CDK2_CDK3_group	0.3829	0.872	11.8034	ENSP00000312678	ENSP00000266970	FXY	CDK2	Midline 1 protein (EC 6.3.2.-) (Tripartite motif protein 18) (Putative transcription factor XPRF) (Midin) (RING finger protein 59).	Cell division protein kinase 2 (EC 2.7.1.37) (p33 protein kinase).	VSGPNsPSETR
Q9H4A3-1	S2012	CK2_group	0.4462	0.87	13.7262	ENSP00000313059	ENSP00000262506	WNK1	CSNK2A2	Serine/threonine-protein kinase WNK1 (EC 2.7.1.37) (Protein kinase with no lysine 1) (Protein kinase, lysine-deficient 1) (Kinase deficient protein).	Casein kinase II, alpha' chain (CK II) (EC 2.7.1.37).	LNGPSsDPEAA
Q9H4A3-1	S2012	CK2_group	0.4462	0.87	13.7262	ENSP00000313059	ENSP00000339247	WNK1	CK2A1	Serine/threonine-protein kinase WNK1 (EC 2.7.1.37) (Protein kinase with no lysine 1) (Protein kinase, lysine-deficient 1) (Kinase deficient protein).	Casein kinase II, alpha chain (CK II) (EC 2.7.1.37).	LNGPSsDPEAA
Q9H4A3-1	S2032	CDK2_CDK3_group	0.3612	0.881	11.2498	ENSP00000313059	ENSP00000266970	WNK1	CDK2	Serine/threonine-protein kinase WNK1 (EC 2.7.1.37) (Protein kinase with no lysine 1) (Protein kinase, lysine-deficient 1) (Kinase deficient protein).	Cell division protein kinase 2 (EC 2.7.1.37) (p33 protein kinase).	SGSPHsPHQLS
P46087-1	S67	CDK2_CDK3_group	0.3362	0.891	10.5908	ENSP00000313272	ENSP00000266970		CDK2	Proliferating-cell nucleolar antigen p120 (Proliferation-associated nucleolar protein p120).	Cell division protein kinase 2 (EC 2.7.1.37) (p33 protein kinase).	PKTNKsPEAKP
Q9BXP5-2	S540	GSK3_group	0.1582	0.674	3.7689	ENSP00000314491	ENSP00000324806	ARS2	GSK3B	Arsenite-resistance protein 2.	Glycogen synthase kinase-3 beta (EC 2.7.1.37) (GSK-3 beta).	TQLWAsEPGTP
Q9BXP5-2	S540	GSK3_group	0.1582	0.673	3.7633	ENSP00000314491	ENSP00000222330	ARS2	GSK3A	Arsenite-resistance protein 2.	Glycogen synthase kinase-3 alpha (EC 2.7.1.37) (GSK-3 alpha).	TQLWAsEPGTP
Q9BXP5-2	T544	CDK2_CDK3_group	0.3976	0.673	9.4598	ENSP00000314491	ENSP00000266970	ARS2	CDK2	Arsenite-resistance protein 2.	Cell division protein kinase 2 (EC 2.7.1.37) (p33 protein kinase).	ASEPGtPPLPT
Q9P2K5-4	S17	CDK2_CDK3_group	0.2523	0.901	8.0366	ENSP00000316950	ENSP00000266970	MYEF2	CDK2	Myelin expression factor 2 (MyEF-2) (MST156).	Cell division protein kinase 2 (EC 2.7.1.37) (p33 protein kinase).	ATGGDsPHLQP
Q9HCF4-3	S1307	CK2_group	0.641	0.59	13.3705	ENSP00000323583	ENSP00000262506	KIAA1618	CSNK2A2		Casein kinase II, alpha' chain (CK II) (EC 2.7.1.37).	AAELLsEPEEE
Q9HCF4-3	S1307	CK2_group	0.641	0.59	13.3705	ENSP00000323583	ENSP00000339247	KIAA1618	CK2A1		Casein kinase II, alpha chain (CK II) (EC 2.7.1.37).	AAELLsEPEEE
Q8WWM7-1	S339	CDK2_CDK3_group	0.2373	0.963	8.0796	ENSP00000326966	ENSP00000266970	ATXN2L	CDK2	Ataxin-2-like protein (Ataxin-2 domain protein) (Ataxin-2-related protein).	Cell division protein kinase 2 (EC 2.7.1.37) (p33 protein kinase).	GSGREsPSLAS
Q8WWM7-1	S341	PAKB_group	0.1539	0.956	4.2465	ENSP00000326966	ENSP00000351049	ATXN2L	PAK4	Ataxin-2-like protein (Ataxin-2 domain protein) (Ataxin-2-related protein).	Serine/threonine-protein kinase PAK 4 (EC 2.7.1.37) (p21-activated kinase 4) (PAK-4).	GRESPsLASRE
Q8WWM7-1	S341	PAKB_group	0.1539	0.947	4.2065	ENSP00000326966	ENSP00000321126	ATXN2L	PAK7	Ataxin-2-like protein (Ataxin-2 domain protein) (Ataxin-2-related protein).	Serine/threonine-protein kinase PAK 7 (EC 2.7.1.37) (p21-activated kinase 7) (PAK-7) (PAK-5).	GRESPsLASRE
Q8WWM7-1	S341	ACTR2_ACTR2B_TGFbR2_group	0.1215	0.962	3.3735	ENSP00000326966	ENSP00000295754	ATXN2L	TGFBR2	Ataxin-2-like protein (Ataxin-2 domain protein) (Ataxin-2-related protein).	TGF-beta receptor type II precursor (EC 2.7.1.37) (TGFR-2) (TGF-beta type II receptor).	GRESPsLASRE
Q8WWM7-1	S341	ACTR2_ACTR2B_TGFbR2_group	0.1215	0.956	3.3525	ENSP00000326966	ENSP00000241416	ATXN2L		Ataxin-2-like protein (Ataxin-2 domain protein) (Ataxin-2-related protein).	Activin receptor type II precursor (EC 2.7.1.37) (ACTR-II) (ACTRIIA).	GRESPsLASRE
Q8WWM7-1	S341	ACTR2_ACTR2B_TGFbR2_group	0.1215	0.954	3.3455	ENSP00000326966	ENSP00000340361	ATXN2L	ACVR2B	Ataxin-2-like protein (Ataxin-2 domain protein) (Ataxin-2-related protein).	Activin receptor type IIB precursor (EC 2.7.1.37) (ACTR-IIB).	GRESPsLASRE
Q8WWM7-1	S341	MAPKAPK_group	0.1133	0.963	3.1498	ENSP00000326966	ENSP00000294981	ATXN2L	MAPKAPK2	Ataxin-2-like protein (Ataxin-2 domain protein) (Ataxin-2-related protein).	MAP kinase-activated protein kinase 2 (EC 2.7.1.-) (MAPK-activated protein kinase 2) (MAPKAP kinase 2) (MAPKAPK-2).	GRESPsLASRE
Q8WWM7-1	S341	MAPKAPK_group	0.1133	0.962	3.1465	ENSP00000326966	ENSP00000202788	ATXN2L	MAPKAPK5	Ataxin-2-like protein (Ataxin-2 domain protein) (Ataxin-2-related protein).	MAP kinase-activated protein kinase 5 (EC 2.7.1.37) (MAPK-activated protein kinase 5) (MAPKAP kinase 5) (p38-regulated/activated protein kinase).	GRESPsLASRE
Q8WWM7-1	S341	MAPKAPK_group	0.1133	0.96	3.14	ENSP00000326966	ENSP00000350639	ATXN2L	MAPKAPK3	Ataxin-2-like protein (Ataxin-2 domain protein) (Ataxin-2-related protein).	mitogen-activated protein kinase-activated protein kinase 3	GRESPsLASRE
Q8WWM7-1	S341	CK2_group	0.0919	0.951	3.0893	ENSP00000326966	ENSP00000262506	ATXN2L	CSNK2A2	Ataxin-2-like protein (Ataxin-2 domain protein) (Ataxin-2-related protein).	Casein kinase II, alpha' chain (CK II) (EC 2.7.1.37).	GRESPsLASRE
Q8WWM7-1	S341	CK2_group	0.0919	0.951	3.0893	ENSP00000326966	ENSP00000339247	ATXN2L	CK2A1	Ataxin-2-like protein (Ataxin-2 domain protein) (Ataxin-2-related protein).	Casein kinase II, alpha chain (CK II) (EC 2.7.1.37).	GRESPsLASRE
Q8WWM7-1	S559	CDK2_CDK3_group	0.2545	0.963	8.6665	ENSP00000326966	ENSP00000266970	ATXN2L	CDK2	Ataxin-2-like protein (Ataxin-2 domain protein) (Ataxin-2-related protein).	Cell division protein kinase 2 (EC 2.7.1.37) (p33 protein kinase).	LQPSSsPENSL
Q8WWM7-1	S559	JNK_group	0.2722	0.966	7.5893	ENSP00000326966	ENSP00000353483	ATXN2L	MAPK8	Ataxin-2-like protein (Ataxin-2 domain protein) (Ataxin-2-related protein).	Mitogen-activated protein kinase 8 (EC 2.7.1.37) (Stress-activated protein kinase JNK1) (c-Jun N-terminal kinase 1) (JNK-46).	LQPSSsPENSL
Q8WWM7-1	S559	JNK_group	0.2722	0.965	7.5814	ENSP00000326966	ENSP00000352157	ATXN2L	MAPK10	Ataxin-2-like protein (Ataxin-2 domain protein) (Ataxin-2-related protein).	Mitogen-activated protein kinase 10 (EC 2.7.1.37) (Stress-activated protein kinase JNK3) (c-Jun N-terminal kinase 3) (MAP kinase p49 3F12).	LQPSSsPENSL
Q8WWM7-1	S559	JNK_group	0.2722	0.964	7.5736	ENSP00000326966	ENSP00000345524	ATXN2L	MAPK9	Ataxin-2-like protein (Ataxin-2 domain protein) (Ataxin-2-related protein).	Mitogen-activated protein kinase 9 (EC 2.7.1.37) (Stress-activated protein kinase JNK2) (c-Jun N-terminal kinase 2) (JNK-55).	LQPSSsPENSL
Q8WWM7-1	S559	p38_group	0.3008	0.964	7.2489	ENSP00000326966	ENSP00000229794	ATXN2L	MAPK14	Ataxin-2-like protein (Ataxin-2 domain protein) (Ataxin-2-related protein).	Mitogen-activated protein kinase 14 (EC 2.7.1.37) (Mitogen-activated protein kinase p38 alpha) (MAP kinase p38 alpha) (Cytokine suppressive anti-inflammatory drug binding protein) (CSAID binding protein) (CSBP) (MAX-interacting protein 2) (MAP kinase MXI2	LQPSSsPENSL
Q8WWM7-1	S559	p38_group	0.3008	0.964	7.2489	ENSP00000326966	ENSP00000333685	ATXN2L	MAPK11	Ataxin-2-like protein (Ataxin-2 domain protein) (Ataxin-2-related protein).	Mitogen-activated protein kinase 11 (EC 2.7.1.37) (Mitogen-activated protein kinase p38 beta) (MAP kinase p38 beta) (p38b) (p38-2) (Stress- activated protein kinase 2).	LQPSSsPENSL
Q8WWM7-1	S559	p38_group	0.3008	0.961	7.2264	ENSP00000326966	ENSP00000351092	ATXN2L	MAPK13	Ataxin-2-like protein (Ataxin-2 domain protein) (Ataxin-2-related protein).	Mitogen-activated protein kinase 13 (EC 2.7.1.37) (Stress-activated protein kinase 4) (Mitogen-activated protein kinase p38 delta) (MAP kinase p38 delta).	LQPSSsPENSL
P52292	T61	ACTR2_ACTR2B_TGFbR2_group	0.1197	0.987	3.4113	ENSP00000332455	ENSP00000295754		TGFBR2	Importin alpha-2 subunit (Karyopherin alpha-2 subunit) (SRP1-alpha) (RAG cohort protein 1).	TGF-beta receptor type II precursor (EC 2.7.1.37) (TGFR-2) (TGF-beta type II receptor).	FPDDAtSPLQE
P52292	T61	ACTR2_ACTR2B_TGFbR2_group	0.1197	0.982	3.394	ENSP00000332455	ENSP00000241416			Importin alpha-2 subunit (Karyopherin alpha-2 subunit) (SRP1-alpha) (RAG cohort protein 1).	Activin receptor type II precursor (EC 2.7.1.37) (ACTR-II) (ACTRIIA).	FPDDAtSPLQE
P52292	T61	ACTR2_ACTR2B_TGFbR2_group	0.1197	0.979	3.3836	ENSP00000332455	ENSP00000340361		ACVR2B	Importin alpha-2 subunit (Karyopherin alpha-2 subunit) (SRP1-alpha) (RAG cohort protein 1).	Activin receptor type IIB precursor (EC 2.7.1.37) (ACTR-IIB).	FPDDAtSPLQE
P52292	T61	CK2_group	0.0942	0.976	3.2505	ENSP00000332455	ENSP00000262506		CSNK2A2	Importin alpha-2 subunit (Karyopherin alpha-2 subunit) (SRP1-alpha) (RAG cohort protein 1).	Casein kinase II, alpha' chain (CK II) (EC 2.7.1.37).	FPDDAtSPLQE
P52292	T61	CK2_group	0.0942	0.976	3.2505	ENSP00000332455	ENSP00000339247		CK2A1	Importin alpha-2 subunit (Karyopherin alpha-2 subunit) (SRP1-alpha) (RAG cohort protein 1).	Casein kinase II, alpha chain (CK II) (EC 2.7.1.37).	FPDDAtSPLQE
P52292	S62	CDK2_CDK3_group	0.38	0.989	13.2873	ENSP00000332455	ENSP00000266970		CDK2	Importin alpha-2 subunit (Karyopherin alpha-2 subunit) (SRP1-alpha) (RAG cohort protein 1).	Cell division protein kinase 2 (EC 2.7.1.37) (p33 protein kinase).	PDDATsPLQEN
P07900-2	S374	CK2_group	0.6119	0.982	21.2453	ENSP00000335153	ENSP00000262506	HSPCA	CSNK2A2	Heat shock protein HSP 90-alpha (HSP 86).	Casein kinase II, alpha' chain (CK II) (EC 2.7.1.37).	KEEKEsEDKPE
P07900-2	S374	CK2_group	0.6119	0.982	21.2453	ENSP00000335153	ENSP00000339247	HSPCA	CK2A1	Heat shock protein HSP 90-alpha (HSP 86).	Casein kinase II, alpha chain (CK II) (EC 2.7.1.37).	KEEKEsEDKPE
P07900-2	S385	CK2_group	0.6472	0.982	22.471	ENSP00000335153	ENSP00000262506	HSPCA	CSNK2A2	Heat shock protein HSP 90-alpha (HSP 86).	Casein kinase II, alpha' chain (CK II) (EC 2.7.1.37).	IEDVGsDEEEE
P07900-2	S385	CK2_group	0.6472	0.982	22.471	ENSP00000335153	ENSP00000339247	HSPCA	CK2A1	Heat shock protein HSP 90-alpha (HSP 86).	Casein kinase II, alpha chain (CK II) (EC 2.7.1.37).	IEDVGsDEEEE
Q9UQ88-2	S268	CK2_group	0.6075	0.912	19.5885	ENSP00000338551	ENSP00000262506	CDC2L2	CSNK2A2	PITSLRE serine/threonine-protein kinase CDC2L2 (EC 2.7.1.37) (Galactosyltransferase-associated protein kinase p58/GTA) (Cell division cycle 2-like protein kinase 2) (CDK11).	Casein kinase II, alpha' chain (CK II) (EC 2.7.1.37).	DLQDIsDSERK
Q9UQ88-2	S268	CK2_group	0.6075	0.912	19.5885	ENSP00000338551	ENSP00000339247	CDC2L2	CK2A1	PITSLRE serine/threonine-protein kinase CDC2L2 (EC 2.7.1.37) (Galactosyltransferase-associated protein kinase p58/GTA) (Cell division cycle 2-like protein kinase 2) (CDK11).	Casein kinase II, alpha chain (CK II) (EC 2.7.1.37).	DLQDIsDSERK
Q8WX92	S557	JNK_group	0.2754	0.967	7.688	ENSP00000339495	ENSP00000353483	NELFB	MAPK8	Negative elongation factor B (NELF-B) (Cofactor of BRCA1).	Mitogen-activated protein kinase 8 (EC 2.7.1.37) (Stress-activated protein kinase JNK1) (c-Jun N-terminal kinase 1) (JNK-46).	DHRKPsPAQAA
Q8WX92	S557	JNK_group	0.2754	0.966	7.68	ENSP00000339495	ENSP00000352157	NELFB	MAPK10	Negative elongation factor B (NELF-B) (Cofactor of BRCA1).	Mitogen-activated protein kinase 10 (EC 2.7.1.37) (Stress-activated protein kinase JNK3) (c-Jun N-terminal kinase 3) (MAP kinase p49 3F12).	DHRKPsPAQAA
Q8WX92	S557	JNK_group	0.2754	0.965	7.6721	ENSP00000339495	ENSP00000345524	NELFB	MAPK9	Negative elongation factor B (NELF-B) (Cofactor of BRCA1).	Mitogen-activated protein kinase 9 (EC 2.7.1.37) (Stress-activated protein kinase JNK2) (c-Jun N-terminal kinase 2) (JNK-55).	DHRKPsPAQAA
Q8WX92	S557	CDK2_CDK3_group	0.2029	0.968	6.943	ENSP00000339495	ENSP00000266970	NELFB	CDK2	Negative elongation factor B (NELF-B) (Cofactor of BRCA1).	Cell division protein kinase 2 (EC 2.7.1.37) (p33 protein kinase).	DHRKPsPAQAA
Q8WX92	S557	p38_group	0.2515	0.965	6.0684	ENSP00000339495	ENSP00000229794	NELFB	MAPK14	Negative elongation factor B (NELF-B) (Cofactor of BRCA1).	Mitogen-activated protein kinase 14 (EC 2.7.1.37) (Mitogen-activated protein kinase p38 alpha) (MAP kinase p38 alpha) (Cytokine suppressive anti-inflammatory drug binding protein) (CSAID binding protein) (CSBP) (MAX-interacting protein 2) (MAP kinase MXI2	DHRKPsPAQAA
Q8WX92	S557	p38_group	0.2515	0.965	6.0684	ENSP00000339495	ENSP00000333685	NELFB	MAPK11	Negative elongation factor B (NELF-B) (Cofactor of BRCA1).	Mitogen-activated protein kinase 11 (EC 2.7.1.37) (Mitogen-activated protein kinase p38 beta) (MAP kinase p38 beta) (p38b) (p38-2) (Stress- activated protein kinase 2).	DHRKPsPAQAA
Q8WX92	S557	p38_group	0.2515	0.962	6.0495	ENSP00000339495	ENSP00000351092	NELFB	MAPK13	Negative elongation factor B (NELF-B) (Cofactor of BRCA1).	Mitogen-activated protein kinase 13 (EC 2.7.1.37) (Stress-activated protein kinase 4) (Mitogen-activated protein kinase p38 delta) (MAP kinase p38 delta).	DHRKPsPAQAA
Q8WX92	T564	CDK2_CDK3_group	0.4001	0.968	13.6942	ENSP00000339495	ENSP00000266970	NELFB	CDK2	Negative elongation factor B (NELF-B) (Cofactor of BRCA1).	Cell division protein kinase 2 (EC 2.7.1.37) (p33 protein kinase).	AQAAEtPALEL
Q9NTJ3-2	S41	CDK2_CDK3_group	0.3105	0.861	9.4534	ENSP00000341382	ENSP00000266970	SMC4L1	CDK2	Structural maintenance of chromosomes 4-like 1 protein (Chromosome- associated polypeptide C) (hCAP-C) (XCAP-C homolog).	Cell division protein kinase 2 (EC 2.7.1.37) (p33 protein kinase).	SGRTEsPATAA
Q9NTJ3-2	S41	JNK_group	0.2816	0.863	7.0147	ENSP00000341382	ENSP00000352157	SMC4L1	MAPK10	Structural maintenance of chromosomes 4-like 1 protein (Chromosome- associated polypeptide C) (hCAP-C) (XCAP-C homolog).	Mitogen-activated protein kinase 10 (EC 2.7.1.37) (Stress-activated protein kinase JNK3) (c-Jun N-terminal kinase 3) (MAP kinase p49 3F12).	SGRTEsPATAA
Q9NTJ3-2	S41	JNK_group	0.2816	0.863	7.0147	ENSP00000341382	ENSP00000353483	SMC4L1	MAPK8	Structural maintenance of chromosomes 4-like 1 protein (Chromosome- associated polypeptide C) (hCAP-C) (XCAP-C homolog).	Mitogen-activated protein kinase 8 (EC 2.7.1.37) (Stress-activated protein kinase JNK1) (c-Jun N-terminal kinase 1) (JNK-46).	SGRTEsPATAA
Q9NTJ3-2	S41	JNK_group	0.2816	0.862	7.0066	ENSP00000341382	ENSP00000345524	SMC4L1	MAPK9	Structural maintenance of chromosomes 4-like 1 protein (Chromosome- associated polypeptide C) (hCAP-C) (XCAP-C homolog).	Mitogen-activated protein kinase 9 (EC 2.7.1.37) (Stress-activated protein kinase JNK2) (c-Jun N-terminal kinase 2) (JNK-55).	SGRTEsPATAA
P36871-2	S135	NEK1_NEK5_NEK3_NEK4_NEK11_NEK2_group	0.2419	0.919	4.5371	ENSP00000342316	ENSP00000261456	PGM1	NEK2	Phosphoglucomutase 1 (EC 5.4.2.2) (Glucose phosphomutase 1) (PGM 1).	Serine/threonine-protein kinase Nek2 (EC 2.7.1.37) (NimA-related protein kinase 2) (NimA-like protein kinase 1) (HSPK 21).	IILTAsHNPGG
Q16512-1	S916	CDK2_CDK3_group	0.3787	0.991	13.2691	ENSP00000343325	ENSP00000266970	PKN1	CDK2	Protein kinase N1 (EC 2.7.1.37) (Protein kinase C-like 1) (Protein- kinase C-related kinase 1) (Protein kinase C-like PKN) (Serine- threonine protein kinase N).	Cell division protein kinase 2 (EC 2.7.1.37) (p33 protein kinase).	EAPTLsPPRDA
Q13085-1	S23	CK2_group	0.3966	0.967	13.5599	ENSP00000344789	ENSP00000262506	ACACA	CSNK2A2	Acetyl-CoA carboxylase 1 (EC 6.4.1.2) (ACC-alpha) [Includes: Biotin carboxylase (EC 6.3.4.14)].	Casein kinase II, alpha' chain (CK II) (EC 2.7.1.37).	RFIIGsVSEDN
Q13085-1	S23	CK2_group	0.3966	0.967	13.5599	ENSP00000344789	ENSP00000339247	ACACA	CK2A1	Acetyl-CoA carboxylase 1 (EC 6.4.1.2) (ACC-alpha) [Includes: Biotin carboxylase (EC 6.3.4.14)].	Casein kinase II, alpha chain (CK II) (EC 2.7.1.37).	RFIIGsVSEDN
Q13085-1	S29	CK2_group	0.6318	0.967	21.6012	ENSP00000344789	ENSP00000262506	ACACA	CSNK2A2	Acetyl-CoA carboxylase 1 (EC 6.4.1.2) (ACC-alpha) [Includes: Biotin carboxylase (EC 6.3.4.14)].	Casein kinase II, alpha' chain (CK II) (EC 2.7.1.37).	VSEDNsEDEIS
Q13085-1	S29	CK2_group	0.6318	0.967	21.6012	ENSP00000344789	ENSP00000339247	ACACA	CK2A1	Acetyl-CoA carboxylase 1 (EC 6.4.1.2) (ACC-alpha) [Includes: Biotin carboxylase (EC 6.3.4.14)].	Casein kinase II, alpha chain (CK II) (EC 2.7.1.37).	VSEDNsEDEIS
Q15185	S113	CK2_group	0.6445	0.98	22.3313	ENSP00000347788	ENSP00000262506	PTGES3	CSNK2A2	Telomerase-binding protein p23 (Hsp90 co-chaperone) (Progesterone receptor complex p23).	Casein kinase II, alpha' chain (CK II) (EC 2.7.1.37).	DWEDDsDEDMS
Q15185	S113	CK2_group	0.6445	0.98	22.3313	ENSP00000347788	ENSP00000339247	PTGES3	CK2A1	Telomerase-binding protein p23 (Hsp90 co-chaperone) (Progesterone receptor complex p23).	Casein kinase II, alpha chain (CK II) (EC 2.7.1.37).	DWEDDsDEDMS
Q8WWI1-3	S1259	p38_group	0.3446	0.884	7.6156	ENSP00000349571	ENSP00000229794	LMO7	MAPK14	LIM domain only protein 7 (LOMP) (F-box only protein 20).	Mitogen-activated protein kinase 14 (EC 2.7.1.37) (Mitogen-activated protein kinase p38 alpha) (MAP kinase p38 alpha) (Cytokine suppressive anti-inflammatory drug binding protein) (CSAID binding protein) (CSBP) (MAX-interacting protein 2) (MAP kinase MXI2	TPRSHsPSASQ
Q8WWI1-3	S1259	p38_group	0.3446	0.884	7.6156	ENSP00000349571	ENSP00000333685	LMO7	MAPK11	LIM domain only protein 7 (LOMP) (F-box only protein 20).	Mitogen-activated protein kinase 11 (EC 2.7.1.37) (Mitogen-activated protein kinase p38 beta) (MAP kinase p38 beta) (p38b) (p38-2) (Stress- activated protein kinase 2).	TPRSHsPSASQ
Q8WWI1-3	S1259	p38_group	0.3446	0.881	7.5898	ENSP00000349571	ENSP00000351092	LMO7	MAPK13	LIM domain only protein 7 (LOMP) (F-box only protein 20).	Mitogen-activated protein kinase 13 (EC 2.7.1.37) (Stress-activated protein kinase 4) (Mitogen-activated protein kinase p38 delta) (MAP kinase p38 delta).	TPRSHsPSASQ
Q8WWI1-3	S1259	RCK_group	0.319	0.757	6.972	ENSP00000349571	ENSP00000355304	LMO7	MOK	LIM domain only protein 7 (LOMP) (F-box only protein 20).	MAPK/MAK/MRK overlapping kinase (EC 2.7.1.37) (MOK protein kinase) (Renal tumor antigen 1) (RAGE-1).	TPRSHsPSASQ
Q8WWI1-3	S1259	JNK_group	0.2669	0.886	6.8271	ENSP00000349571	ENSP00000353483	LMO7	MAPK8	LIM domain only protein 7 (LOMP) (F-box only protein 20).	Mitogen-activated protein kinase 8 (EC 2.7.1.37) (Stress-activated protein kinase JNK1) (c-Jun N-terminal kinase 1) (JNK-46).	TPRSHsPSASQ
Q8WWI1-3	S1259	JNK_group	0.2669	0.885	6.8194	ENSP00000349571	ENSP00000352157	LMO7	MAPK10	LIM domain only protein 7 (LOMP) (F-box only protein 20).	Mitogen-activated protein kinase 10 (EC 2.7.1.37) (Stress-activated protein kinase JNK3) (c-Jun N-terminal kinase 3) (MAP kinase p49 3F12).	TPRSHsPSASQ
Q8WWI1-3	S1259	JNK_group	0.2669	0.884	6.8117	ENSP00000349571	ENSP00000345524	LMO7	MAPK9	LIM domain only protein 7 (LOMP) (F-box only protein 20).	Mitogen-activated protein kinase 9 (EC 2.7.1.37) (Stress-activated protein kinase JNK2) (c-Jun N-terminal kinase 2) (JNK-55).	TPRSHsPSASQ
Q8WWI1-3	S1259	CDK2_CDK3_group	0.1918	0.887	6.0142	ENSP00000349571	ENSP00000266970	LMO7	CDK2	LIM domain only protein 7 (LOMP) (F-box only protein 20).	Cell division protein kinase 2 (EC 2.7.1.37) (p33 protein kinase).	TPRSHsPSASQ
Q8WWI1-3	S1259	GSK3_group	0.1835	0.885	5.7431	ENSP00000349571	ENSP00000324806	LMO7	GSK3B	LIM domain only protein 7 (LOMP) (F-box only protein 20).	Glycogen synthase kinase-3 beta (EC 2.7.1.37) (GSK-3 beta).	TPRSHsPSASQ
Q8WWI1-3	S1259	GSK3_group	0.1835	0.882	5.7237	ENSP00000349571	ENSP00000222330	LMO7	GSK3A	LIM domain only protein 7 (LOMP) (F-box only protein 20).	Glycogen synthase kinase-3 alpha (EC 2.7.1.37) (GSK-3 alpha).	TPRSHsPSASQ
O60271-6	S509	Pim2	0.2092	0.869	9.0887	ENSP00000350453	ENSP00000218217	SPAG9	PIM2	sperm associated antigen 9 isoform 1	Serine/threonine-protein kinase Pim-2 (EC 2.7.1.37) (Pim-2h).	KQRSAsQSSLD
O60271-6	S509	PAKB_group	0.3378	0.872	8.5029	ENSP00000350453	ENSP00000351049	SPAG9	PAK4	sperm associated antigen 9 isoform 1	Serine/threonine-protein kinase PAK 4 (EC 2.7.1.37) (p21-activated kinase 4) (PAK-4).	KQRSAsQSSLD
O60271-6	S509	PAKB_group	0.3378	0.864	8.4249	ENSP00000350453	ENSP00000321126	SPAG9	PAK7	sperm associated antigen 9 isoform 1	Serine/threonine-protein kinase PAK 7 (EC 2.7.1.37) (p21-activated kinase 7) (PAK-7) (PAK-5).	KQRSAsQSSLD
O60271-6	S509	ATM_ATR_group	0.2352	0.881	7.3254	ENSP00000350453	ENSP00000278616	SPAG9	ATM	sperm associated antigen 9 isoform 1	Serine-protein kinase ATM (EC 2.7.1.37) (Ataxia telangiectasia mutated) (A-T, mutated).	KQRSAsQSSLD
O60271-6	S509	ATM_ATR_group	0.2352	0.88	7.3171	ENSP00000350453	ENSP00000343741	SPAG9		sperm associated antigen 9 isoform 1	Serine-protein kinase ATR (EC 2.7.1.37) (Ataxia telangiectasia and Rad3-related protein) (FRAP-related protein 1).	KQRSAsQSSLD
O60271-6	S509	Pim3_Pim1_group	0.2515	0.73	6.492	ENSP00000350453	ENSP00000259722	SPAG9		sperm associated antigen 9 isoform 1	Proto-oncogene serine/threonine-protein kinase Pim-1 (EC 2.7.1.37).	KQRSAsQSSLD
O60271-6	S512	CaMKIIbeta_CaMKIIgamma_group	0.2492	0.812	7.1543	ENSP00000350453	ENSP00000307082	SPAG9	CAMK2G	sperm associated antigen 9 isoform 1	Calcium/calmodulin-dependent protein kinase type II gamma chain (EC 2.7.1.123) (CaM-kinase II gamma chain) (CaM kinase II gamma subunit) (CaMK-II gamma subunit).	SASQSsLDKLD
O96013-1	S474	DMPK_group	0.3861	0.935	9.0256	ENSP00000351049	ENSP00000346168	PAK4	DMPK	Serine/threonine-protein kinase PAK 4 (EC 2.7.1.37) (p21-activated kinase 4) (PAK-4).	Myotonin-protein kinase (EC 2.7.1.-) (Myotonic dystrophy protein kinase) (MDPK) (DM-kinase) (DMK) (DMPK) (MT-PK).	VPRRKsLVGTP
O96013-1	S474	PKD_group	0.2609	0.956	7.1993	ENSP00000351049	ENSP00000333568	PAK4	PRKD1	Serine/threonine-protein kinase PAK 4 (EC 2.7.1.37) (p21-activated kinase 4) (PAK-4).	Protein kinase, D1 type (EC 2.7.1.-) (nPKC-D1) (Protein kinase D) (Protein kinase C, mu type) (nPKC-mu).	VPRRKsLVGTP
O96013-1	S474	PAKB_group	0.2451	1	7.0756	ENSP00000351049	ENSP00000351049	PAK4	PAK4	Serine/threonine-protein kinase PAK 4 (EC 2.7.1.37) (p21-activated kinase 4) (PAK-4).	Serine/threonine-protein kinase PAK 4 (EC 2.7.1.37) (p21-activated kinase 4) (PAK-4).	VPRRKsLVGTP
Q13625-1	S698	CDK2_CDK3_group	0.3837	0.996	13.5126	ENSP00000353560	ENSP00000266970	TP53BP2	CDK2	Apoptosis stimulating of p53 protein 2 (Tumor suppressor p53-binding protein 2) (p53-binding protein 2) (53BP2) (Bcl2-binding protein) (Bbp).	Cell division protein kinase 2 (EC 2.7.1.37) (p33 protein kinase).	IPRPLsPTKLL
Q8NFJ5	Y347	InsR_group	0.2193	0.826	5.2298	ENSP00000014914	ENSP00000268035	GPRC5A	IGF1R	Retinoic acid-induced protein 3 (G-protein coupled receptor family C group 5 member A) (Retinoic acid-induced gene 1 protein) (RAIG-1) (Orphan G-protein coupling receptor PEIG-1).	Insulin-like growth factor 1 receptor precursor (EC 2.7.1.112) (Insulin-like growth factor I receptor) (CD221 antigen) [Contains: Insulin-like growth factor 1 receptor alpha chain; Insulin-like growth factor 1 receptor beta chain].	AWPSPyKDYEV
Q8NFJ5	Y347	InsR_group	0.2193	0.826	5.2298	ENSP00000014914	ENSP00000303830	GPRC5A	INSR	Retinoic acid-induced protein 3 (G-protein coupled receptor family C group 5 member A) (Retinoic acid-induced gene 1 protein) (RAIG-1) (Orphan G-protein coupling receptor PEIG-1).	Insulin receptor precursor (EC 2.7.1.112) (IR) (CD220 antigen) [Contains: Insulin receptor alpha subunit; Insulin receptor beta subunit].	AWPSPyKDYEV
Q9NYF8-1	S177	CDK2_CDK3_group	0.3633	0.951	12.2157	ENSP00000031135	ENSP00000266970	BCLAF1	CDK2	Bcl-2-associated transcription factor 1 (Btf).	Cell division protein kinase 2 (EC 2.7.1.37) (p33 protein kinase).	EPQEEsPLKSK
Q9NYF8-1	S217	NEK1_NEK5_NEK3_NEK4_NEK11_NEK2_group	0.1266	0.916	2.3678	ENSP00000031135	ENSP00000261456	BCLAF1	NEK2	Bcl-2-associated transcription factor 1 (Btf).	Serine/threonine-protein kinase Nek2 (EC 2.7.1.37) (NimA-related protein kinase 2) (NimA-like protein kinase 1) (HSPK 21).	IWPGLsAYDNS
Q9NYF8-1	S217	CDK4_CDK6_group	0.0674	0.951	2.2667	ENSP00000031135	ENSP00000257904	BCLAF1	CDK4	Bcl-2-associated transcription factor 1 (Btf).	Cell division protein kinase 4 (EC 2.7.1.37) (Cyclin-dependent kinase 4) (PSK-J3).	IWPGLsAYDNS
Q9NYF8-1	S217	CDK4_CDK6_group	0.0674	0.951	2.2667	ENSP00000031135	ENSP00000265734	BCLAF1	CDK6	Bcl-2-associated transcription factor 1 (Btf).	Cell division protein kinase 6 (EC 2.7.1.37) (Serine/threonine-protein kinase PLSTIRE).	IWPGLsAYDNS
Q9NYF8-1	S217	CK2_group	0.0555	0.937	1.8389	ENSP00000031135	ENSP00000262506	BCLAF1	CSNK2A2	Bcl-2-associated transcription factor 1 (Btf).	Casein kinase II, alpha' chain (CK II) (EC 2.7.1.37).	IWPGLsAYDNS
Q9NYF8-1	S217	CK2_group	0.0555	0.937	1.8389	ENSP00000031135	ENSP00000339247	BCLAF1	CK2A1	Bcl-2-associated transcription factor 1 (Btf).	Casein kinase II, alpha chain (CK II) (EC 2.7.1.37).	IWPGLsAYDNS
Q9NYF8-1	S222	CDK2_CDK3_group	0.3375	0.951	11.3468	ENSP00000031135	ENSP00000266970	BCLAF1	CDK2	Bcl-2-associated transcription factor 1 (Btf).	Cell division protein kinase 2 (EC 2.7.1.37) (p33 protein kinase).	SAYDNsPRSPH
Q9NYF8-1	Y284	FLT3_CSF1R_Kit_group	0.0395	0.946	1.0799	ENSP00000031135	ENSP00000288135	BCLAF1	KIT	Bcl-2-associated transcription factor 1 (Btf).	Mast/stem cell growth factor receptor precursor (EC 2.7.1.112) (SCFR) (Proto-oncogene tyrosine-protein kinase Kit) (c-kit) (CD117 antigen).	NGSSRySPSQN
Q9NYF8-1	Y284	FLT3_CSF1R_Kit_group	0.0395	0.946	1.0799	ENSP00000031135	ENSP00000286301	BCLAF1	CSF1R	Bcl-2-associated transcription factor 1 (Btf).	Macrophage colony stimulating factor I receptor precursor (CSF-1-R) (EC 2.7.1.112) (Fms proto-oncogene) (c-fms) (CD115 antigen).	NGSSRySPSQN
Q9NYF8-1	S285	CDK2_CDK3_group	0.296	0.951	9.9535	ENSP00000031135	ENSP00000266970	BCLAF1	CDK2	Bcl-2-associated transcription factor 1 (Btf).	Cell division protein kinase 2 (EC 2.7.1.37) (p33 protein kinase).	GSSRYsPSQNS
Q9NYF8-1	S290	CDK2_CDK3_group	0.3647	0.951	12.2624	ENSP00000031135	ENSP00000266970	BCLAF1	CDK2	Bcl-2-associated transcription factor 1 (Btf).	Cell division protein kinase 2 (EC 2.7.1.37) (p33 protein kinase).	SPSQNsPIHHI
Q9NYF8-1	S385	CK2_group	0.6057	0.937	20.0645	ENSP00000031135	ENSP00000262506	BCLAF1	CSNK2A2	Bcl-2-associated transcription factor 1 (Btf).	Casein kinase II, alpha' chain (CK II) (EC 2.7.1.37).	ALDYFsDKESG
Q9NYF8-1	S385	CK2_group	0.6057	0.937	20.0645	ENSP00000031135	ENSP00000339247	BCLAF1	CK2A1	Bcl-2-associated transcription factor 1 (Btf).	Casein kinase II, alpha chain (CK II) (EC 2.7.1.37).	ALDYFsDKESG
Q9NYF8-1	S512	CDK2_CDK3_group	0.3756	0.951	12.6304	ENSP00000031135	ENSP00000266970	BCLAF1	CDK2	Bcl-2-associated transcription factor 1 (Btf).	Cell division protein kinase 2 (EC 2.7.1.37) (p33 protein kinase).	DLFDYsPPLHK
Q9NYF8-1	S658	CDK2_CDK3_group	0.2268	0.951	7.6271	ENSP00000031135	ENSP00000266970	BCLAF1	CDK2	Bcl-2-associated transcription factor 1 (Btf).	Cell division protein kinase 2 (EC 2.7.1.37) (p33 protein kinase).	RRIDIsPSTLR
Q9NYF8-1	S658	JNK_group	0.2625	0.949	7.1901	ENSP00000031135	ENSP00000353483	BCLAF1	MAPK8	Bcl-2-associated transcription factor 1 (Btf).	Mitogen-activated protein kinase 8 (EC 2.7.1.37) (Stress-activated protein kinase JNK1) (c-Jun N-terminal kinase 1) (JNK-46).	RRIDIsPSTLR
Q9NYF8-1	S658	JNK_group	0.2625	0.948	7.1825	ENSP00000031135	ENSP00000352157	BCLAF1	MAPK10	Bcl-2-associated transcription factor 1 (Btf).	Mitogen-activated protein kinase 10 (EC 2.7.1.37) (Stress-activated protein kinase JNK3) (c-Jun N-terminal kinase 3) (MAP kinase p49 3F12).	RRIDIsPSTLR
Q9NYF8-1	S658	JNK_group	0.2625	0.947	7.1749	ENSP00000031135	ENSP00000345524	BCLAF1	MAPK9	Bcl-2-associated transcription factor 1 (Btf).	Mitogen-activated protein kinase 9 (EC 2.7.1.37) (Stress-activated protein kinase JNK2) (c-Jun N-terminal kinase 2) (JNK-55).	RRIDIsPSTLR
Q9NYF8-1	S658	p38_group	0.2508	0.947	5.9386	ENSP00000031135	ENSP00000229794	BCLAF1	MAPK14	Bcl-2-associated transcription factor 1 (Btf).	Mitogen-activated protein kinase 14 (EC 2.7.1.37) (Mitogen-activated protein kinase p38 alpha) (MAP kinase p38 alpha) (Cytokine suppressive anti-inflammatory drug binding protein) (CSAID binding protein) (CSBP) (MAX-interacting protein 2) (MAP kinase MXI2	RRIDIsPSTLR
Q9NYF8-1	S658	p38_group	0.2508	0.947	5.9386	ENSP00000031135	ENSP00000333685	BCLAF1	MAPK11	Bcl-2-associated transcription factor 1 (Btf).	Mitogen-activated protein kinase 11 (EC 2.7.1.37) (Mitogen-activated protein kinase p38 beta) (MAP kinase p38 beta) (p38b) (p38-2) (Stress- activated protein kinase 2).	RRIDIsPSTLR
Q9NYF8-1	S658	p38_group	0.2508	0.944	5.9198	ENSP00000031135	ENSP00000351092	BCLAF1	MAPK13	Bcl-2-associated transcription factor 1 (Btf).	Mitogen-activated protein kinase 13 (EC 2.7.1.37) (Stress-activated protein kinase 4) (Mitogen-activated protein kinase p38 delta) (MAP kinase p38 delta).	RRIDIsPSTLR
P46379-1	S104	GSK3_group	0.1436	0.846	4.2957	ENSP00000211379	ENSP00000324806	BAT3	GSK3B	Large proline-rich protein BAT3 (HLA-B-associated transcript 3) (G3).	Glycogen synthase kinase-3 beta (EC 2.7.1.37) (GSK-3 beta).	SSGTGsASATH
P46379-1	S104	GSK3_group	0.1436	0.846	4.2957	ENSP00000211379	ENSP00000222330	BAT3	GSK3A	Large proline-rich protein BAT3 (HLA-B-associated transcript 3) (G3).	Glycogen synthase kinase-3 alpha (EC 2.7.1.37) (GSK-3 alpha).	SSGTGsASATH
P46379-1	S104	NEK1_NEK5_NEK3_NEK4_NEK11_NEK2_group	0.192	0.817	3.2018	ENSP00000211379	ENSP00000261456	BAT3	NEK2	Large proline-rich protein BAT3 (HLA-B-associated transcript 3) (G3).	Serine/threonine-protein kinase Nek2 (EC 2.7.1.37) (NimA-related protein kinase 2) (NimA-like protein kinase 1) (HSPK 21).	SSGTGsASATH
P46379-1	T108	NEK1_NEK5_NEK3_NEK4_NEK11_NEK2_group	0.1852	0.817	3.0884	ENSP00000211379	ENSP00000261456	BAT3	NEK2	Large proline-rich protein BAT3 (HLA-B-associated transcript 3) (G3).	Serine/threonine-protein kinase Nek2 (EC 2.7.1.37) (NimA-related protein kinase 2) (NimA-like protein kinase 1) (HSPK 21).	GSASAtHGGGS
P46379-1	T108	YSK_group	0.1373	0.753	2.9836	ENSP00000211379	ENSP00000261573	BAT3	STK24	Large proline-rich protein BAT3 (HLA-B-associated transcript 3) (G3).	Serine/threonine-protein kinase 24 (EC 2.7.1.37) (STE20-like kinase MST3) (MST-3) (Mammalian STE20-like protein kinase 3).	GSASAtHGGGS
P46379-1	S113	CDK2_CDK3_group	0.3366	0.846	10.0691	ENSP00000211379	ENSP00000266970	BAT3	CDK2	Large proline-rich protein BAT3 (HLA-B-associated transcript 3) (G3).	Cell division protein kinase 2 (EC 2.7.1.37) (p33 protein kinase).	THGGGsPPGTR
P46379-1	S113	p38_group	0.3446	0.847	7.2962	ENSP00000211379	ENSP00000229794	BAT3	MAPK14	Large proline-rich protein BAT3 (HLA-B-associated transcript 3) (G3).	Mitogen-activated protein kinase 14 (EC 2.7.1.37) (Mitogen-activated protein kinase p38 alpha) (MAP kinase p38 alpha) (Cytokine suppressive anti-inflammatory drug binding protein) (CSAID binding protein) (CSBP) (MAX-interacting protein 2) (MAP kinase MXI2	THGGGsPPGTR
P46379-1	S113	p38_group	0.3446	0.847	7.2962	ENSP00000211379	ENSP00000333685	BAT3	MAPK11	Large proline-rich protein BAT3 (HLA-B-associated transcript 3) (G3).	Mitogen-activated protein kinase 11 (EC 2.7.1.37) (Mitogen-activated protein kinase p38 beta) (MAP kinase p38 beta) (p38b) (p38-2) (Stress- activated protein kinase 2).	THGGGsPPGTR
P46379-1	S113	p38_group	0.3446	0.845	7.279	ENSP00000211379	ENSP00000351092	BAT3	MAPK13	Large proline-rich protein BAT3 (HLA-B-associated transcript 3) (G3).	Mitogen-activated protein kinase 13 (EC 2.7.1.37) (Stress-activated protein kinase 4) (Mitogen-activated protein kinase p38 delta) (MAP kinase p38 delta).	THGGGsPPGTR
Q9H307-2	S310	CDK2_CDK3_group	0.3119	0.943	10.3976	ENSP00000216832	ENSP00000266970	PNN	CDK2	Pinin (140 kDa nuclear and cell adhesion-related phosphoprotein) (Domain-rich serine protein) (DRS-protein) (DRSP) (Melanoma metastasis clone A protein) (Desmosome-associated protein) (SR-like protein) (Nuclear protein SDK3).	Cell division protein kinase 2 (EC 2.7.1.37) (p33 protein kinase).	ECKSLsPGKEN
O00264	S57	CK2_group	0.6384	0.866	19.545	ENSP00000217971	ENSP00000262506	PGRMC1	CSNK2A2	Membrane associated progesterone receptor component 1 (mPR).	Casein kinase II, alpha' chain (CK II) (EC 2.7.1.37).	AASGDsDDDEP
O00264	S57	CK2_group	0.6384	0.866	19.545	ENSP00000217971	ENSP00000339247	PGRMC1	CK2A1	Membrane associated progesterone receptor component 1 (mPR).	Casein kinase II, alpha chain (CK II) (EC 2.7.1.37).	AASGDsDDDEP
O00264	S181	CK2_group	0.64	0.866	19.5968	ENSP00000217971	ENSP00000262506	PGRMC1	CSNK2A2	Membrane associated progesterone receptor component 1 (mPR).	Casein kinase II, alpha' chain (CK II) (EC 2.7.1.37).	EPTVYsDEEEP
O00264	S181	CK2_group	0.64	0.866	19.5968	ENSP00000217971	ENSP00000339247	PGRMC1	CK2A1	Membrane associated progesterone receptor component 1 (mPR).	Casein kinase II, alpha chain (CK II) (EC 2.7.1.37).	EPTVYsDEEEP
Q8N5F7	S149	CDK2_CDK3_group	0.3559	0.46	5.7884	ENSP00000217998	ENSP00000266970		CDK2	NF-kappaB activating protein	Cell division protein kinase 2 (EC 2.7.1.37) (p33 protein kinase).	EVWGLsPKNPE
P08621-4	S130	CDK2_CDK3_group	0.2899	0.97	9.9413	ENSP00000221448	ENSP00000266970	SNRP70	CDK2	U1 small nuclear ribonucleoprotein 70 kDa (U1 snRNP 70 kDa) (snRNP70) (U1-70K).	Cell division protein kinase 2 (EC 2.7.1.37) (p33 protein kinase).	ERPGPsPLPHR
Q13242	S211	CDK2_CDK3_group	0.2874	0.969	9.8474	ENSP00000229390	ENSP00000266970	SFRS9	CDK2	Splicing factor, arginine/serine-rich 9 (Pre-mRNA splicing factor SRp30C).	Cell division protein kinase 2 (EC 2.7.1.37) (p33 protein kinase).	YQSRGsPHYFS
Q13242	S211	p38_group	0.3446	0.968	8.3403	ENSP00000229390	ENSP00000229794	SFRS9	MAPK14	Splicing factor, arginine/serine-rich 9 (Pre-mRNA splicing factor SRp30C).	Mitogen-activated protein kinase 14 (EC 2.7.1.37) (Mitogen-activated protein kinase p38 alpha) (MAP kinase p38 alpha) (Cytokine suppressive anti-inflammatory drug binding protein) (CSAID binding protein) (CSBP) (MAX-interacting protein 2) (MAP kinase MXI2	YQSRGsPHYFS
Q13242	S211	p38_group	0.3446	0.968	8.3403	ENSP00000229390	ENSP00000333685	SFRS9	MAPK11	Splicing factor, arginine/serine-rich 9 (Pre-mRNA splicing factor SRp30C).	Mitogen-activated protein kinase 11 (EC 2.7.1.37) (Mitogen-activated protein kinase p38 beta) (MAP kinase p38 beta) (p38b) (p38-2) (Stress- activated protein kinase 2).	YQSRGsPHYFS
Q13242	S211	p38_group	0.3446	0.965	8.3144	ENSP00000229390	ENSP00000351092	SFRS9	MAPK13	Splicing factor, arginine/serine-rich 9 (Pre-mRNA splicing factor SRp30C).	Mitogen-activated protein kinase 13 (EC 2.7.1.37) (Stress-activated protein kinase 4) (Mitogen-activated protein kinase p38 delta) (MAP kinase p38 delta).	YQSRGsPHYFS
Q13242	Y214	EphA7_EphA6_EphA4_EphA3_EphA5_group	0.1366	0.957	2.923	ENSP00000229390	ENSP00000281821	SFRS9	EPHA4	Splicing factor, arginine/serine-rich 9 (Pre-mRNA splicing factor SRp30C).	Ephrin type-A receptor 4 precursor (EC 2.7.1.112) (Tyrosine-protein kinase receptor SEK) (Receptor protein-tyrosine kinase HEK8).	RGSPHyFSPFR
Q13242	Y214	EphA7_EphA6_EphA4_EphA3_EphA5_group	0.1366	0.953	2.9108	ENSP00000229390	ENSP00000257785	SFRS9	EPHA7	Splicing factor, arginine/serine-rich 9 (Pre-mRNA splicing factor SRp30C).	Ephrin type-A receptor 7 precursor (EC 2.7.1.112) (Tyrosine-protein kinase receptor EHK-3) (EPH homology kinase 3) (Receptor protein- tyrosine kinase HEK11).	RGSPHyFSPFR
Q13242	Y214	EphA7_EphA6_EphA4_EphA3_EphA5_group	0.1366	0.951	2.9047	ENSP00000229390	ENSP00000337451	SFRS9	EPHA3	Splicing factor, arginine/serine-rich 9 (Pre-mRNA splicing factor SRp30C).	Ephrin type-A receptor 3 precursor (EC 2.7.1.112) (Tyrosine-protein kinase receptor ETK1) (HEK) (HEK4).	RGSPHyFSPFR
Q13242	Y214	MAP2K6_MAP2K3_MAP2K4_MAP2K7_group	0.1079	0.969	2.614	ENSP00000229390	ENSP00000262445	SFRS9	MAP2K4	Splicing factor, arginine/serine-rich 9 (Pre-mRNA splicing factor SRp30C).	Dual specificity mitogen-activated protein kinase kinase 4 (EC 2.7.1.37) (EC 2.7.1.112) (MAP kinase kinase 4) (JNK activating kinase 1) (c-Jun N-terminal kinase kinase 1) (JNKK) (SAPK/ERK kinase 1) (SEK1).	RGSPHyFSPFR
Q13242	Y214	MAP2K6_MAP2K3_MAP2K4_MAP2K7_group	0.1079	0.967	2.6086	ENSP00000229390	ENSP00000319139	SFRS9	MAP2K3	Splicing factor, arginine/serine-rich 9 (Pre-mRNA splicing factor SRp30C).	Dual specificity mitogen-activated protein kinase kinase 3 (EC 2.7.1.-) (MAP kinase kinase 3) (MAPKK 3) (MAPK/ERK kinase 3).	RGSPHyFSPFR
Q13242	Y214	MAP2K6_MAP2K3_MAP2K4_MAP2K7_group	0.1079	0.967	2.6086	ENSP00000229390	ENSP00000351997	SFRS9	MAP2K6	Splicing factor, arginine/serine-rich 9 (Pre-mRNA splicing factor SRp30C).	Dual specificity mitogen-activated protein kinase kinase 6 (EC 2.7.1.-) (MAP kinase kinase 6) (MAPKK 6) (MAPK/ERK kinase 6) (SAPKK3).	RGSPHyFSPFR
Q13242	Y214	MAP2K6_MAP2K3_MAP2K4_MAP2K7_group	0.1079	0.964	2.6005	ENSP00000229390	ENSP00000314228	SFRS9		Splicing factor, arginine/serine-rich 9 (Pre-mRNA splicing factor SRp30C).		RGSPHyFSPFR
Q13247-1	S303	CDK2_CDK3_group	0.3588	0.945	11.9863	ENSP00000244020	ENSP00000266970	SFRS6	CDK2	Splicing factor, arginine/serine-rich 6 (Pre-mRNA splicing factor SRP55).	Cell division protein kinase 2 (EC 2.7.1.37) (p33 protein kinase).	QSRSNsPLPVP
B5MEH8	T1836	CDK2_CDK3_group	0.3788	0.95	12.7241	ENSP00000244934	ENSP00000266970	AHNAK	CDK2	Neuroblast differentiation associated protein AHNAK (Desmoyokin) (Fragments).	Cell division protein kinase 2 (EC 2.7.1.37) (p33 protein kinase).	KVDINtPDVDV
B5MEH8	S2180	CDK2_CDK3_group	0.2721	0.95	9.1384	ENSP00000244934	ENSP00000266970	AHNAK	CDK2	Neuroblast differentiation associated protein AHNAK (Desmoyokin) (Fragments).	Cell division protein kinase 2 (EC 2.7.1.37) (p33 protein kinase).	EAPLPsPKLEG
B5MEH8	S2180	p38_group	0.3445	0.949	8.1739	ENSP00000244934	ENSP00000229794	AHNAK	MAPK14	Neuroblast differentiation associated protein AHNAK (Desmoyokin) (Fragments).	Mitogen-activated protein kinase 14 (EC 2.7.1.37) (Mitogen-activated protein kinase p38 alpha) (MAP kinase p38 alpha) (Cytokine suppressive anti-inflammatory drug binding protein) (CSAID binding protein) (CSBP) (MAX-interacting protein 2) (MAP kinase MXI2	EAPLPsPKLEG
B5MEH8	S2180	p38_group	0.3445	0.949	8.1739	ENSP00000244934	ENSP00000333685	AHNAK	MAPK11	Neuroblast differentiation associated protein AHNAK (Desmoyokin) (Fragments).	Mitogen-activated protein kinase 11 (EC 2.7.1.37) (Mitogen-activated protein kinase p38 beta) (MAP kinase p38 beta) (p38b) (p38-2) (Stress- activated protein kinase 2).	EAPLPsPKLEG
B5MEH8	S2180	p38_group	0.3445	0.947	8.1567	ENSP00000244934	ENSP00000351092	AHNAK	MAPK13	Neuroblast differentiation associated protein AHNAK (Desmoyokin) (Fragments).	Mitogen-activated protein kinase 13 (EC 2.7.1.37) (Stress-activated protein kinase 4) (Mitogen-activated protein kinase p38 delta) (MAP kinase p38 delta).	EAPLPsPKLEG
B5MEH8	S2180	JNK_group	0.2816	0.951	7.7311	ENSP00000244934	ENSP00000353483	AHNAK	MAPK8	Neuroblast differentiation associated protein AHNAK (Desmoyokin) (Fragments).	Mitogen-activated protein kinase 8 (EC 2.7.1.37) (Stress-activated protein kinase JNK1) (c-Jun N-terminal kinase 1) (JNK-46).	EAPLPsPKLEG
B5MEH8	S2180	JNK_group	0.2816	0.95	7.723	ENSP00000244934	ENSP00000352157	AHNAK	MAPK10	Neuroblast differentiation associated protein AHNAK (Desmoyokin) (Fragments).	Mitogen-activated protein kinase 10 (EC 2.7.1.37) (Stress-activated protein kinase JNK3) (c-Jun N-terminal kinase 3) (MAP kinase p49 3F12).	EAPLPsPKLEG
B5MEH8	S2180	JNK_group	0.2816	0.949	7.7149	ENSP00000244934	ENSP00000345524	AHNAK	MAPK9	Neuroblast differentiation associated protein AHNAK (Desmoyokin) (Fragments).	Mitogen-activated protein kinase 9 (EC 2.7.1.37) (Stress-activated protein kinase JNK2) (c-Jun N-terminal kinase 2) (JNK-55).	EAPLPsPKLEG
Q9H0E9-3	T124	CDK2_CDK3_group	0.3833	0.984	13.3333	ENSP00000254900	ENSP00000266970	BRD8	CDK2	Bromodomain-containing protein 8 (p120) (Skeletal muscle abundant protein) (Thyroid hormone receptor coactivating protein 120kDa) (TrCP120).	Cell division protein kinase 2 (EC 2.7.1.37) (p33 protein kinase).	LGQKAtPPPSP
Q92466-1	S26	CLK_group	0.3683	0.949	8.7375	ENSP00000256996	ENSP00000326830	DDB2	CLK1	DNA damage binding protein 2 (Damage-specific DNA binding protein 2) (DDB p48 subunit) (DDBb) (UV-damaged DNA-binding protein 2) (UV-DDB 2).	Dual specificity protein kinase CLK1 (EC 2.7.1.37) (EC 2.7.1.112) (CDC-like kinase 1).	NKRSRsPLELE
Q92466-1	S26	CLK_group	0.3683	0.948	8.7283	ENSP00000256996	ENSP00000347759	DDB2	CLK2	DNA damage binding protein 2 (Damage-specific DNA binding protein 2) (DDB p48 subunit) (DDBb) (UV-damaged DNA-binding protein 2) (UV-DDB 2).	Dual specificity protein kinase CLK2 (EC 2.7.1.37) (EC 2.7.1.112) (CDC-like kinase 2).	NKRSRsPLELE
Q92466-1	S26	p38_group	0.3367	0.986	8.2994	ENSP00000256996	ENSP00000229794	DDB2	MAPK14	DNA damage binding protein 2 (Damage-specific DNA binding protein 2) (DDB p48 subunit) (DDBb) (UV-damaged DNA-binding protein 2) (UV-DDB 2).	Mitogen-activated protein kinase 14 (EC 2.7.1.37) (Mitogen-activated protein kinase p38 alpha) (MAP kinase p38 alpha) (Cytokine suppressive anti-inflammatory drug binding protein) (CSAID binding protein) (CSBP) (MAX-interacting protein 2) (MAP kinase MXI2	NKRSRsPLELE
Q92466-1	S26	p38_group	0.3367	0.986	8.2994	ENSP00000256996	ENSP00000333685	DDB2	MAPK11	DNA damage binding protein 2 (Damage-specific DNA binding protein 2) (DDB p48 subunit) (DDBb) (UV-damaged DNA-binding protein 2) (UV-DDB 2).	Mitogen-activated protein kinase 11 (EC 2.7.1.37) (Mitogen-activated protein kinase p38 beta) (MAP kinase p38 beta) (p38b) (p38-2) (Stress- activated protein kinase 2).	NKRSRsPLELE
Q92466-1	S26	p38_group	0.3367	0.983	8.2742	ENSP00000256996	ENSP00000351092	DDB2	MAPK13	DNA damage binding protein 2 (Damage-specific DNA binding protein 2) (DDB p48 subunit) (DDBb) (UV-damaged DNA-binding protein 2) (UV-DDB 2).	Mitogen-activated protein kinase 13 (EC 2.7.1.37) (Stress-activated protein kinase 4) (Mitogen-activated protein kinase p38 delta) (MAP kinase p38 delta).	NKRSRsPLELE
Q92466-1	S26	CDK2_CDK3_group	0.1995	0.99	6.9833	ENSP00000256996	ENSP00000266970	DDB2	CDK2	DNA damage binding protein 2 (Damage-specific DNA binding protein 2) (DDB p48 subunit) (DDBb) (UV-damaged DNA-binding protein 2) (UV-DDB 2).	Cell division protein kinase 2 (EC 2.7.1.37) (p33 protein kinase).	NKRSRsPLELE
Q92466-1	S26	JNK_group	0.2385	0.988	6.803	ENSP00000256996	ENSP00000353483	DDB2	MAPK8	DNA damage binding protein 2 (Damage-specific DNA binding protein 2) (DDB p48 subunit) (DDBb) (UV-damaged DNA-binding protein 2) (UV-DDB 2).	Mitogen-activated protein kinase 8 (EC 2.7.1.37) (Stress-activated protein kinase JNK1) (c-Jun N-terminal kinase 1) (JNK-46).	NKRSRsPLELE
Q92466-1	S26	JNK_group	0.2385	0.987	6.7961	ENSP00000256996	ENSP00000352157	DDB2	MAPK10	DNA damage binding protein 2 (Damage-specific DNA binding protein 2) (DDB p48 subunit) (DDBb) (UV-damaged DNA-binding protein 2) (UV-DDB 2).	Mitogen-activated protein kinase 10 (EC 2.7.1.37) (Stress-activated protein kinase JNK3) (c-Jun N-terminal kinase 3) (MAP kinase p49 3F12).	NKRSRsPLELE
Q92466-1	S26	JNK_group	0.2385	0.986	6.7892	ENSP00000256996	ENSP00000345524	DDB2	MAPK9	DNA damage binding protein 2 (Damage-specific DNA binding protein 2) (DDB p48 subunit) (DDBb) (UV-damaged DNA-binding protein 2) (UV-DDB 2).	Mitogen-activated protein kinase 9 (EC 2.7.1.37) (Stress-activated protein kinase JNK2) (c-Jun N-terminal kinase 2) (JNK-55).	NKRSRsPLELE
Q9Y388	S188	CDK2_CDK3_group	0.361	0.192	2.4509	ENSP00000257020	ENSP00000266970		CDK2	RNA binding motif protein, X-linked 2	Cell division protein kinase 2 (EC 2.7.1.37) (p33 protein kinase).	QPSSSsPRRKT
Q96S82	S230	CK2_group	0.6439	0.868	19.7595	ENSP00000261928	ENSP00000262506		CSNK2A2	Ubiquitin-like protein SB132 (Bone marrow stromal cell ubiquitin-like protein) (BMSC-UbP).	Casein kinase II, alpha' chain (CK II) (EC 2.7.1.37).	LFEGLsDDEDD
Q96S82	S230	CK2_group	0.6439	0.868	19.7595	ENSP00000261928	ENSP00000339247		CK2A1	Ubiquitin-like protein SB132 (Bone marrow stromal cell ubiquitin-like protein) (BMSC-UbP).	Casein kinase II, alpha chain (CK II) (EC 2.7.1.37).	LFEGLsDDEDD
Q9Y3Z3-1	S33	CDK2_CDK3_group	0.2617	0.641	5.9319	ENSP00000262878	ENSP00000266970	SAMHD1	CDK2	SAM domain and HD domain-containing protein 1 (Dendritic cell-derived IFNG-induced protein) (DCIP) (Monocyte protein 5) (MOP-5).	Cell division protein kinase 2 (EC 2.7.1.37) (p33 protein kinase).	AEADWsPGLEL
P18887	S446	PKC_group	0.1232	0.988	2.0294	ENSP00000262887	ENSP00000331602	XRCC1	PRKCD	DNA-repair protein XRCC1.	Protein kinase C, delta type (EC 2.7.1.-) (nPKC-delta).	QAAGPsSPQKP
P18887	S446	PKC_group	0.1232	0.985	2.0232	ENSP00000262887	ENSP00000295797	XRCC1	PRKCI	DNA-repair protein XRCC1.	Protein kinase C, iota type (EC 2.7.1.37) (nPKC-iota) (Atypical protein kinase C-lambda/iota) (aPKC-lambda/iota) (PRKC-lambda/iota).	QAAGPsSPQKP
P18887	S446	PKC_group	0.1232	0.985	2.0232	ENSP00000262887	ENSP00000349837	XRCC1	PRKCQ	DNA-repair protein XRCC1.	Protein kinase C, theta type (EC 2.7.1.-) (nPKC-theta).	QAAGPsSPQKP
P18887	S446	PKC_group	0.1232	0.984	2.0211	ENSP00000262887	ENSP00000288816	XRCC1	PRKCZ	DNA-repair protein XRCC1.	Protein kinase C, zeta type (EC 2.7.1.37) (nPKC-zeta).	QAAGPsSPQKP
P18887	S446	PKC_group	0.1232	0.983	2.0191	ENSP00000262887	ENSP00000284384	XRCC1	PRKCA	DNA-repair protein XRCC1.	Protein kinase C, alpha type (EC 2.7.1.37) (PKC-alpha) (PKC-A).	QAAGPsSPQKP
P18887	S446	PKC_group	0.1232	0.981	2.015	ENSP00000262887	ENSP00000263431	XRCC1	PRKCG	DNA-repair protein XRCC1.	Protein kinase C, gamma type (EC 2.7.1.37) (PKC-gamma).	QAAGPsSPQKP
P18887	S446	AMPK_group	0.055	0.967	1.8796	ENSP00000262887	ENSP00000346148	XRCC1	PRKAA1	DNA-repair protein XRCC1.	5'-AMP-activated protein kinase, catalytic alpha-1 chain (EC 2.7.1.-) (AMPK alpha-1 chain).	QAAGPsSPQKP
P18887	S446	AMPK_group	0.055	0.962	1.8699	ENSP00000262887	ENSP00000294393	XRCC1	PRKAA2	DNA-repair protein XRCC1.	5'-AMP-activated protein kinase, catalytic alpha-2 chain (EC 2.7.1.-) (AMPK alpha-2 chain).	QAAGPsSPQKP
P18887	S446	GSK3_group	0.0525	0.99	1.8367	ENSP00000262887	ENSP00000324806	XRCC1	GSK3B	DNA-repair protein XRCC1.	Glycogen synthase kinase-3 beta (EC 2.7.1.37) (GSK-3 beta).	QAAGPsSPQKP
P18887	S446	GSK3_group	0.0525	0.989	1.8348	ENSP00000262887	ENSP00000222330	XRCC1	GSK3A	DNA-repair protein XRCC1.	Glycogen synthase kinase-3 alpha (EC 2.7.1.37) (GSK-3 alpha).	QAAGPsSPQKP
P18887	S446	ACTR2_ACTR2B_TGFbR2_group	0.0546	0.99	1.5591	ENSP00000262887	ENSP00000295754	XRCC1	TGFBR2	DNA-repair protein XRCC1.	TGF-beta receptor type II precursor (EC 2.7.1.37) (TGFR-2) (TGF-beta type II receptor).	QAAGPsSPQKP
P18887	S446	ACTR2_ACTR2B_TGFbR2_group	0.0546	0.985	1.5512	ENSP00000262887	ENSP00000241416	XRCC1		DNA-repair protein XRCC1.	Activin receptor type II precursor (EC 2.7.1.37) (ACTR-II) (ACTRIIA).	QAAGPsSPQKP
P18887	S446	ACTR2_ACTR2B_TGFbR2_group	0.0546	0.982	1.5465	ENSP00000262887	ENSP00000340361	XRCC1	ACVR2B	DNA-repair protein XRCC1.	Activin receptor type IIB precursor (EC 2.7.1.37) (ACTR-IIB).	QAAGPsSPQKP
P18887	S446	AuroraA	0.0305	0.976	1.4898	ENSP00000262887	ENSP00000321591	XRCC1	STK6	DNA-repair protein XRCC1.	Serine/threonine-protein kinase 6 (EC 2.7.1.37) (Serine/threonine kinase 15) (Aurora/IPL1-related kinase 1) (Aurora-related kinase 1) (hARK1) (Aurora-A) (Breast-tumor-amplified kinase).	QAAGPsSPQKP
P18887	T453	CDK2_CDK3_group	0.3889	0.992	13.6414	ENSP00000262887	ENSP00000266970	XRCC1	CDK2	DNA-repair protein XRCC1.	Cell division protein kinase 2 (EC 2.7.1.37) (p33 protein kinase).	PQKPPtPEETK
Q9H694-2	S679	CK2_group	0.5485	0.593	11.5005	ENSP00000263103	ENSP00000262506	BICC1	CSNK2A2		Casein kinase II, alpha' chain (CK II) (EC 2.7.1.37).	TDRLLsDPELS
Q9H694-2	S679	CK2_group	0.5485	0.593	11.5005	ENSP00000263103	ENSP00000339247	BICC1	CK2A1		Casein kinase II, alpha chain (CK II) (EC 2.7.1.37).	TDRLLsDPELS
Q8NDI1-1	S751	CDK2_CDK3_group	0.3732	0.873	11.5198	ENSP00000263991	ENSP00000266970	EHBP1	CDK2	EH domain binding protein 1	Cell division protein kinase 2 (EC 2.7.1.37) (p33 protein kinase).	RSDPEsPIKKT
P22234	S53	CDK2_CDK3_group	0.3562	0.957	12.0521	ENSP00000264221	ENSP00000266970	PAICS	CDK2	Multifunctional protein ADE2 [Includes: Phosphoribosylaminoimidazole- succinocarboxamide synthase (EC 6.3.2.6) (SAICAR synthetase); Phosphoribosylaminoimidazole carboxylase (EC 4.1.1.21) (AIR carboxylase) (AIRC)].	Cell division protein kinase 2 (EC 2.7.1.37) (p33 protein kinase).	YELLDsPGKVL
P49736	T39	NEK1_NEK5_NEK3_NEK4_NEK11_NEK2_group	0.1481	0.96	2.9021	ENSP00000265056	ENSP00000261456	BM28	NEK2	DNA replication licensing factor MCM2 (Minichromosome maintenance protein 2 homolog) (Nuclear protein BM28).	Serine/threonine-protein kinase Nek2 (EC 2.7.1.37) (NimA-related protein kinase 2) (NimA-like protein kinase 1) (HSPK 21).	RTDALtSSPGR
P49736	T39	MST_group	0.0833	0.965	2.842	ENSP00000265056	ENSP00000347009	BM28	MST2	DNA replication licensing factor MCM2 (Minichromosome maintenance protein 2 homolog) (Nuclear protein BM28).	Serine/threonine-protein kinase 3 (EC 2.7.1.37) (STE20-like kinase MST2) (MST-2) (Mammalian STE20-like protein kinase 2) (Serine/threonine-protein kinase Krs-1).	RTDALtSSPGR
P49736	T39	MAP2K6_MAP2K3_MAP2K4_MAP2K7_group	0.1032	0.992	2.5583	ENSP00000265056	ENSP00000262445	BM28	MAP2K4	DNA replication licensing factor MCM2 (Minichromosome maintenance protein 2 homolog) (Nuclear protein BM28).	Dual specificity mitogen-activated protein kinase kinase 4 (EC 2.7.1.37) (EC 2.7.1.112) (MAP kinase kinase 4) (JNK activating kinase 1) (c-Jun N-terminal kinase kinase 1) (JNKK) (SAPK/ERK kinase 1) (SEK1).	RTDALtSSPGR
P49736	T39	MAP2K6_MAP2K3_MAP2K4_MAP2K7_group	0.1032	0.99	2.5531	ENSP00000265056	ENSP00000319139	BM28	MAP2K3	DNA replication licensing factor MCM2 (Minichromosome maintenance protein 2 homolog) (Nuclear protein BM28).	Dual specificity mitogen-activated protein kinase kinase 3 (EC 2.7.1.-) (MAP kinase kinase 3) (MAPKK 3) (MAPK/ERK kinase 3).	RTDALtSSPGR
P49736	T39	MAP2K6_MAP2K3_MAP2K4_MAP2K7_group	0.1032	0.99	2.5531	ENSP00000265056	ENSP00000351997	BM28	MAP2K6	DNA replication licensing factor MCM2 (Minichromosome maintenance protein 2 homolog) (Nuclear protein BM28).	Dual specificity mitogen-activated protein kinase kinase 6 (EC 2.7.1.-) (MAP kinase kinase 6) (MAPKK 6) (MAPK/ERK kinase 6) (SAPKK3).	RTDALtSSPGR
P49736	T39	MAP2K6_MAP2K3_MAP2K4_MAP2K7_group	0.1032	0.987	2.5454	ENSP00000265056	ENSP00000314228	BM28		DNA replication licensing factor MCM2 (Minichromosome maintenance protein 2 homolog) (Nuclear protein BM28).		RTDALtSSPGR
P49736	T39	GSK3_group	0.073	0.991	2.557	ENSP00000265056	ENSP00000324806	BM28	GSK3B	DNA replication licensing factor MCM2 (Minichromosome maintenance protein 2 homolog) (Nuclear protein BM28).	Glycogen synthase kinase-3 beta (EC 2.7.1.37) (GSK-3 beta).	RTDALtSSPGR
P49736	T39	GSK3_group	0.073	0.989	2.5518	ENSP00000265056	ENSP00000222330	BM28	GSK3A	DNA replication licensing factor MCM2 (Minichromosome maintenance protein 2 homolog) (Nuclear protein BM28).	Glycogen synthase kinase-3 alpha (EC 2.7.1.37) (GSK-3 alpha).	RTDALtSSPGR
P49736	T39	AMPK_group	0.0717	0.969	2.4564	ENSP00000265056	ENSP00000346148	BM28	PRKAA1	DNA replication licensing factor MCM2 (Minichromosome maintenance protein 2 homolog) (Nuclear protein BM28).	5'-AMP-activated protein kinase, catalytic alpha-1 chain (EC 2.7.1.-) (AMPK alpha-1 chain).	RTDALtSSPGR
P49736	T39	AMPK_group	0.0717	0.963	2.4412	ENSP00000265056	ENSP00000294393	BM28	PRKAA2	DNA replication licensing factor MCM2 (Minichromosome maintenance protein 2 homolog) (Nuclear protein BM28).	5'-AMP-activated protein kinase, catalytic alpha-2 chain (EC 2.7.1.-) (AMPK alpha-2 chain).	RTDALtSSPGR
P49736	T39	DMPK_group	0.1037	0.931	2.4137	ENSP00000265056	ENSP00000346168	BM28	DMPK	DNA replication licensing factor MCM2 (Minichromosome maintenance protein 2 homolog) (Nuclear protein BM28).	Myotonin-protein kinase (EC 2.7.1.-) (Myotonic dystrophy protein kinase) (MDPK) (DM-kinase) (DMK) (DMPK) (MT-PK).	RTDALtSSPGR
P49736	T39	CK1_group	0.1193	0.989	2.2301	ENSP00000265056	ENSP00000352929	BM28	CSNK1E	DNA replication licensing factor MCM2 (Minichromosome maintenance protein 2 homolog) (Nuclear protein BM28).	Casein kinase I, epsilon isoform (EC 2.7.1.-) (CKI-epsilon) (CKIe).	RTDALtSSPGR
P49736	T39	CK1_group	0.1193	0.986	2.2233	ENSP00000265056	ENSP00000261798	BM28	CSNK1A1	DNA replication licensing factor MCM2 (Minichromosome maintenance protein 2 homolog) (Nuclear protein BM28).	Casein kinase I, alpha isoform (EC 2.7.1.-) (CKI-alpha) (CK1).	RTDALtSSPGR
P49736	T39	CK1_group	0.1193	0.98	2.2098	ENSP00000265056	ENSP00000324464	BM28	CSNK1D	DNA replication licensing factor MCM2 (Minichromosome maintenance protein 2 homolog) (Nuclear protein BM28).	Casein kinase I, delta isoform (EC 2.7.1.-) (CKI-delta) (CKId).	RTDALtSSPGR
P49736	T39	SLK_group	0.091	0.683	2.1977	ENSP00000265056	ENSP00000278065	BM28		DNA replication licensing factor MCM2 (Minichromosome maintenance protein 2 homolog) (Nuclear protein BM28).	serine/threonine kinase 2	RTDALtSSPGR
P49736	S41	CDK2_CDK3_group	0.3339	0.996	11.7569	ENSP00000265056	ENSP00000266970	BM28	CDK2	DNA replication licensing factor MCM2 (Minichromosome maintenance protein 2 homolog) (Nuclear protein BM28).	Cell division protein kinase 2 (EC 2.7.1.37) (p33 protein kinase).	DALTSsPGRDL
P49736	S139	CK2_group	0.6435	0.98	22.2959	ENSP00000265056	ENSP00000262506	BM28	CSNK2A2	DNA replication licensing factor MCM2 (Minichromosome maintenance protein 2 homolog) (Nuclear protein BM28).	Casein kinase II, alpha' chain (CK II) (EC 2.7.1.37).	GLLYDsDEEDE
P49736	S139	CK2_group	0.6435	0.98	22.2959	ENSP00000265056	ENSP00000339247	BM28	CK2A1	DNA replication licensing factor MCM2 (Minichromosome maintenance protein 2 homolog) (Nuclear protein BM28).	Casein kinase II, alpha chain (CK II) (EC 2.7.1.37).	GLLYDsDEEDE
Q9H788	S315	DMPK_group	0.2552	0.648	4.1338	ENSP00000265807	ENSP00000346168	SH2D4A	DMPK	SH2 domain containing 4A	Myotonin-protein kinase (EC 2.7.1.-) (Myotonic dystrophy protein kinase) (MDPK) (DM-kinase) (DMK) (DMPK) (MT-PK).	VVRTLsSSAQE
Q9H788	S315	p70S6K_group	0.1459	0.686	3.5382	ENSP00000265807	ENSP00000225577	SH2D4A	RPS6KB1	SH2 domain containing 4A	Ribosomal protein S6 kinase 1 (EC 2.7.1.37) (S6K) (S6K1) (70 kDa ribosomal protein S6 kinase 1) (p70 S6 kinase alpha) (p70(S6K)-alpha) (p70-S6K) (p70-alpha).	VVRTLsSSAQE
Q9H788	S315	PAKA_group	0.1627	0.687	3.2274	ENSP00000265807	ENSP00000278568	SH2D4A		SH2 domain containing 4A	Serine/threonine-protein kinase PAK 1 (EC 2.7.1.37) (p21-activated kinase 1) (PAK-1) (P65-PAK) (Alpha-PAK).	VVRTLsSSAQE
Q9H788	S315	PAKA_group	0.1627	0.687	3.2274	ENSP00000265807	ENSP00000314067	SH2D4A	PAK2	SH2 domain containing 4A	Serine/threonine-protein kinase PAK 2 (EC 2.7.1.37) (p21-activated kinase 2) (PAK-2) (PAK65) (Gamma-PAK) (S6/H4 kinase).	VVRTLsSSAQE
Q9H788	S315	PAKA_group	0.1627	0.684	3.2133	ENSP00000265807	ENSP00000262836	SH2D4A	PAK3	SH2 domain containing 4A	Serine/threonine-protein kinase PAK 3 (EC 2.7.1.37) (p21-activated kinase 3) (PAK-3) (Beta-PAK) (Oligophrenin-3).	VVRTLsSSAQE
Q9H788	S315	MAPKAPK_group	0.161	0.686	3.1885	ENSP00000265807	ENSP00000294981	SH2D4A	MAPKAPK2	SH2 domain containing 4A	MAP kinase-activated protein kinase 2 (EC 2.7.1.-) (MAPK-activated protein kinase 2) (MAPKAP kinase 2) (MAPKAPK-2).	VVRTLsSSAQE
Q9H788	S315	MAPKAPK_group	0.161	0.685	3.1839	ENSP00000265807	ENSP00000202788	SH2D4A	MAPKAPK5	SH2 domain containing 4A	MAP kinase-activated protein kinase 5 (EC 2.7.1.37) (MAPK-activated protein kinase 5) (MAPKAP kinase 5) (p38-regulated/activated protein kinase).	VVRTLsSSAQE
Q9H788	S315	MAPKAPK_group	0.161	0.684	3.1792	ENSP00000265807	ENSP00000350639	SH2D4A	MAPKAPK3	SH2 domain containing 4A	mitogen-activated protein kinase-activated protein kinase 3	VVRTLsSSAQE
Q9H788	S315	RCK_group	0.1829	0.585	3.0882	ENSP00000265807	ENSP00000355304	SH2D4A	MOK	SH2 domain containing 4A	MAPK/MAK/MRK overlapping kinase (EC 2.7.1.37) (MOK protein kinase) (Renal tumor antigen 1) (RAGE-1).	VVRTLsSSAQE
P55081	T267	CK2_group	0.6339	0.818	18.3317	ENSP00000267812	ENSP00000262506	MFAP1	CSNK2A2	Microfibrillar-associated protein 1.	Casein kinase II, alpha' chain (CK II) (EC 2.7.1.37).	LDALNtDDEND
P55081	T267	CK2_group	0.6339	0.818	18.3317	ENSP00000267812	ENSP00000339247	MFAP1	CK2A1	Microfibrillar-associated protein 1.	Casein kinase II, alpha chain (CK II) (EC 2.7.1.37).	LDALNtDDEND
Q9UPN4-1	T96	ACTR2_ACTR2B_TGFbR2_group	0.1721	0.644	3.1986	ENSP00000269392	ENSP00000295754	AZI1	TGFBR2	5-azacytidine induced 1 isoform a	TGF-beta receptor type II precursor (EC 2.7.1.37) (TGFR-2) (TGF-beta type II receptor).	RPTEPtDFLML
Q9UPN4-1	T96	ACTR2_ACTR2B_TGFbR2_group	0.1721	0.641	3.1837	ENSP00000269392	ENSP00000241416	AZI1		5-azacytidine induced 1 isoform a	Activin receptor type II precursor (EC 2.7.1.37) (ACTR-II) (ACTRIIA).	RPTEPtDFLML
Q9UPN4-1	T96	ACTR2_ACTR2B_TGFbR2_group	0.1721	0.639	3.1737	ENSP00000269392	ENSP00000340361	AZI1	ACVR2B	5-azacytidine induced 1 isoform a	Activin receptor type IIB precursor (EC 2.7.1.37) (ACTR-IIB).	RPTEPtDFLML
Q9NR30-1	S89	CDK2_CDK3_group	0.3564	0.84	10.5857	ENSP00000277806	ENSP00000266970		CDK2	Nucleolar RNA helicase II (Nucleolar RNA helicase Gu) (RH II/Gu) (Gu- alpha) (DEAD-box protein 21).	Cell division protein kinase 2 (EC 2.7.1.37) (p33 protein kinase).	SQNDIsPKTKS
Q01130	T25	AuroraC_AuroraB_group	0.1708	0.947	5.7202	ENSP00000293233	ENSP00000313950	SFRS2	AURKB	Splicing factor, arginine/serine-rich 2 (Splicing factor SC35) (SC-35) (Splicing component, 35 kDa) (PR264 protein).	Serine/threonine-protein kinase 12 (EC 2.7.1.37) (Aurora- and Ipl1- like midbody-associated protein 1) (AIM-1) (Aurora/IPL1-related kinase 2) (Aurora-related kinase 2) (STK-1) (Aurora-B).	NLTYRtSPDTL
Q01130	T25	SLK_group	0.1843	0.663	4.3206	ENSP00000293233	ENSP00000278065	SFRS2		Splicing factor, arginine/serine-rich 2 (Splicing factor SC35) (SC-35) (Splicing component, 35 kDa) (PR264 protein).	serine/threonine kinase 2	NLTYRtSPDTL
P46821	S831	CK2_group	0.5909	0.974	20.3497	ENSP00000296755	ENSP00000262506	MAP1B	CSNK2A2	Microtubule-associated protein 1B (MAP 1B) [Contains: MAP1 light chain LC1].	Casein kinase II, alpha' chain (CK II) (EC 2.7.1.37).	ERSLMsSPEDL
P46821	S831	CK2_group	0.5909	0.974	20.3497	ENSP00000296755	ENSP00000339247	MAP1B	CK2A1	Microtubule-associated protein 1B (MAP 1B) [Contains: MAP1 light chain LC1].	Casein kinase II, alpha chain (CK II) (EC 2.7.1.37).	ERSLMsSPEDL
P46821	S832	CDK2_CDK3_group	0.2801	0.989	9.7931	ENSP00000296755	ENSP00000266970	MAP1B	CDK2	Microtubule-associated protein 1B (MAP 1B) [Contains: MAP1 light chain LC1].	Cell division protein kinase 2 (EC 2.7.1.37) (p33 protein kinase).	RSLMSsPEDLT
P46821	S832	JNK_group	0.2802	0.988	7.9908	ENSP00000296755	ENSP00000353483	MAP1B	MAPK8	Microtubule-associated protein 1B (MAP 1B) [Contains: MAP1 light chain LC1].	Mitogen-activated protein kinase 8 (EC 2.7.1.37) (Stress-activated protein kinase JNK1) (c-Jun N-terminal kinase 1) (JNK-46).	RSLMSsPEDLT
P46821	S832	JNK_group	0.2802	0.987	7.9828	ENSP00000296755	ENSP00000352157	MAP1B	MAPK10	Microtubule-associated protein 1B (MAP 1B) [Contains: MAP1 light chain LC1].	Mitogen-activated protein kinase 10 (EC 2.7.1.37) (Stress-activated protein kinase JNK3) (c-Jun N-terminal kinase 3) (MAP kinase p49 3F12).	RSLMSsPEDLT
P46821	S832	JNK_group	0.2802	0.986	7.9747	ENSP00000296755	ENSP00000345524	MAP1B	MAPK9	Microtubule-associated protein 1B (MAP 1B) [Contains: MAP1 light chain LC1].	Mitogen-activated protein kinase 9 (EC 2.7.1.37) (Stress-activated protein kinase JNK2) (c-Jun N-terminal kinase 2) (JNK-55).	RSLMSsPEDLT
P46821	S1378	p38_group	0.3413	0.986	8.4135	ENSP00000296755	ENSP00000229794	MAP1B	MAPK14	Microtubule-associated protein 1B (MAP 1B) [Contains: MAP1 light chain LC1].	Mitogen-activated protein kinase 14 (EC 2.7.1.37) (Mitogen-activated protein kinase p38 alpha) (MAP kinase p38 alpha) (Cytokine suppressive anti-inflammatory drug binding protein) (CSAID binding protein) (CSBP) (MAX-interacting protein 2) (MAP kinase MXI2	ERASVsPMDEP
P46821	S1378	p38_group	0.3413	0.986	8.4135	ENSP00000296755	ENSP00000333685	MAP1B	MAPK11	Microtubule-associated protein 1B (MAP 1B) [Contains: MAP1 light chain LC1].	Mitogen-activated protein kinase 11 (EC 2.7.1.37) (Mitogen-activated protein kinase p38 beta) (MAP kinase p38 beta) (p38b) (p38-2) (Stress- activated protein kinase 2).	ERASVsPMDEP
P46821	S1378	p38_group	0.3413	0.983	8.3879	ENSP00000296755	ENSP00000351092	MAP1B	MAPK13	Microtubule-associated protein 1B (MAP 1B) [Contains: MAP1 light chain LC1].	Mitogen-activated protein kinase 13 (EC 2.7.1.37) (Stress-activated protein kinase 4) (Mitogen-activated protein kinase p38 delta) (MAP kinase p38 delta).	ERASVsPMDEP
P46821	S1387	CK2_group	0.4213	0.974	14.5097	ENSP00000296755	ENSP00000262506	MAP1B	CSNK2A2	Microtubule-associated protein 1B (MAP 1B) [Contains: MAP1 light chain LC1].	Casein kinase II, alpha' chain (CK II) (EC 2.7.1.37).	EPVPDsESPIE
P46821	S1387	CK2_group	0.4213	0.974	14.5097	ENSP00000296755	ENSP00000339247	MAP1B	CK2A1	Microtubule-associated protein 1B (MAP 1B) [Contains: MAP1 light chain LC1].	Casein kinase II, alpha chain (CK II) (EC 2.7.1.37).	EPVPDsESPIE
P46821	S1389	CDK2_CDK3_group	0.3102	0.989	10.8461	ENSP00000296755	ENSP00000266970	MAP1B	CDK2	Microtubule-associated protein 1B (MAP 1B) [Contains: MAP1 light chain LC1].	Cell division protein kinase 2 (EC 2.7.1.37) (p33 protein kinase).	VPDSEsPIEKV
P46821	S1389	p38_group	0.3442	0.986	8.4851	ENSP00000296755	ENSP00000229794	MAP1B	MAPK14	Microtubule-associated protein 1B (MAP 1B) [Contains: MAP1 light chain LC1].	Mitogen-activated protein kinase 14 (EC 2.7.1.37) (Mitogen-activated protein kinase p38 alpha) (MAP kinase p38 alpha) (Cytokine suppressive anti-inflammatory drug binding protein) (CSAID binding protein) (CSBP) (MAX-interacting protein 2) (MAP kinase MXI2	VPDSEsPIEKV
P46821	S1389	p38_group	0.3442	0.986	8.4851	ENSP00000296755	ENSP00000333685	MAP1B	MAPK11	Microtubule-associated protein 1B (MAP 1B) [Contains: MAP1 light chain LC1].	Mitogen-activated protein kinase 11 (EC 2.7.1.37) (Mitogen-activated protein kinase p38 beta) (MAP kinase p38 beta) (p38b) (p38-2) (Stress- activated protein kinase 2).	VPDSEsPIEKV
P46821	S1389	p38_group	0.3442	0.983	8.4593	ENSP00000296755	ENSP00000351092	MAP1B	MAPK13	Microtubule-associated protein 1B (MAP 1B) [Contains: MAP1 light chain LC1].	Mitogen-activated protein kinase 13 (EC 2.7.1.37) (Stress-activated protein kinase 4) (Mitogen-activated protein kinase p38 delta) (MAP kinase p38 delta).	VPDSEsPIEKV
P46821	S1389	JNK_group	0.2789	0.988	7.9541	ENSP00000296755	ENSP00000353483	MAP1B	MAPK8	Microtubule-associated protein 1B (MAP 1B) [Contains: MAP1 light chain LC1].	Mitogen-activated protein kinase 8 (EC 2.7.1.37) (Stress-activated protein kinase JNK1) (c-Jun N-terminal kinase 1) (JNK-46).	VPDSEsPIEKV
P46821	S1389	JNK_group	0.2789	0.987	7.9461	ENSP00000296755	ENSP00000352157	MAP1B	MAPK10	Microtubule-associated protein 1B (MAP 1B) [Contains: MAP1 light chain LC1].	Mitogen-activated protein kinase 10 (EC 2.7.1.37) (Stress-activated protein kinase JNK3) (c-Jun N-terminal kinase 3) (MAP kinase p49 3F12).	VPDSEsPIEKV
P46821	S1389	JNK_group	0.2789	0.986	7.938	ENSP00000296755	ENSP00000345524	MAP1B	MAPK9	Microtubule-associated protein 1B (MAP 1B) [Contains: MAP1 light chain LC1].	Mitogen-activated protein kinase 9 (EC 2.7.1.37) (Stress-activated protein kinase JNK2) (c-Jun N-terminal kinase 2) (JNK-55).	VPDSEsPIEKV
P46821	S1396	CDK2_CDK3_group	0.3759	0.989	13.1455	ENSP00000296755	ENSP00000266970	MAP1B	CDK2	Microtubule-associated protein 1B (MAP 1B) [Contains: MAP1 light chain LC1].	Cell division protein kinase 2 (EC 2.7.1.37) (p33 protein kinase).	IEKVLsPLRSP
P46821	S1400	CDK2_CDK3_group	0.3521	0.989	12.3126	ENSP00000296755	ENSP00000266970	MAP1B	CDK2	Microtubule-associated protein 1B (MAP 1B) [Contains: MAP1 light chain LC1].	Cell division protein kinase 2 (EC 2.7.1.37) (p33 protein kinase).	LSPLRsPPLIG
P46821	S1406	CK2_group	0.0749	0.974	2.579	ENSP00000296755	ENSP00000262506	MAP1B	CSNK2A2	Microtubule-associated protein 1B (MAP 1B) [Contains: MAP1 light chain LC1].	Casein kinase II, alpha' chain (CK II) (EC 2.7.1.37).	PPLIGsESAYE
P46821	S1406	CK2_group	0.0749	0.974	2.579	ENSP00000296755	ENSP00000339247	MAP1B	CK2A1	Microtubule-associated protein 1B (MAP 1B) [Contains: MAP1 light chain LC1].	Casein kinase II, alpha chain (CK II) (EC 2.7.1.37).	PPLIGsESAYE
P46821	S1406	DMPK_group	0.1037	0.926	2.4007	ENSP00000296755	ENSP00000346168	MAP1B	DMPK	Microtubule-associated protein 1B (MAP 1B) [Contains: MAP1 light chain LC1].	Myotonin-protein kinase (EC 2.7.1.-) (Myotonic dystrophy protein kinase) (MDPK) (DM-kinase) (DMK) (DMPK) (MT-PK).	PPLIGsESAYE
P46821	S1406	MAP2K6_MAP2K3_MAP2K4_MAP2K7_group	0.0817	0.987	2.0163	ENSP00000296755	ENSP00000262445	MAP1B	MAP2K4	Microtubule-associated protein 1B (MAP 1B) [Contains: MAP1 light chain LC1].	Dual specificity mitogen-activated protein kinase kinase 4 (EC 2.7.1.37) (EC 2.7.1.112) (MAP kinase kinase 4) (JNK activating kinase 1) (c-Jun N-terminal kinase kinase 1) (JNKK) (SAPK/ERK kinase 1) (SEK1).	PPLIGsESAYE
P46821	S1406	MAP2K6_MAP2K3_MAP2K4_MAP2K7_group	0.0817	0.985	2.0123	ENSP00000296755	ENSP00000319139	MAP1B	MAP2K3	Microtubule-associated protein 1B (MAP 1B) [Contains: MAP1 light chain LC1].	Dual specificity mitogen-activated protein kinase kinase 3 (EC 2.7.1.-) (MAP kinase kinase 3) (MAPKK 3) (MAPK/ERK kinase 3).	PPLIGsESAYE
P46821	S1406	MAP2K6_MAP2K3_MAP2K4_MAP2K7_group	0.0817	0.985	2.0123	ENSP00000296755	ENSP00000351997	MAP1B	MAP2K6	Microtubule-associated protein 1B (MAP 1B) [Contains: MAP1 light chain LC1].	Dual specificity mitogen-activated protein kinase kinase 6 (EC 2.7.1.-) (MAP kinase kinase 6) (MAPKK 6) (MAPK/ERK kinase 6) (SAPKK3).	PPLIGsESAYE
P46821	S1406	MAP2K6_MAP2K3_MAP2K4_MAP2K7_group	0.0817	0.982	2.0061	ENSP00000296755	ENSP00000314228	MAP1B		Microtubule-associated protein 1B (MAP 1B) [Contains: MAP1 light chain LC1].		PPLIGsESAYE
P46821	S1408	CK2_group	0.2979	0.974	10.2603	ENSP00000296755	ENSP00000262506	MAP1B	CSNK2A2	Microtubule-associated protein 1B (MAP 1B) [Contains: MAP1 light chain LC1].	Casein kinase II, alpha' chain (CK II) (EC 2.7.1.37).	LIGSEsAYESF
P46821	S1408	CK2_group	0.2979	0.974	10.2603	ENSP00000296755	ENSP00000339247	MAP1B	CK2A1	Microtubule-associated protein 1B (MAP 1B) [Contains: MAP1 light chain LC1].	Casein kinase II, alpha chain (CK II) (EC 2.7.1.37).	LIGSEsAYESF
P46821	S1501	CDK2_CDK3_group	0.1878	0.989	6.5676	ENSP00000296755	ENSP00000266970	MAP1B	CDK2	Microtubule-associated protein 1B (MAP 1B) [Contains: MAP1 light chain LC1].	Cell division protein kinase 2 (EC 2.7.1.37) (p33 protein kinase).	KLGDVsPTQID
P46821	S1501	p38_group	0.2254	0.986	5.5568	ENSP00000296755	ENSP00000229794	MAP1B	MAPK14	Microtubule-associated protein 1B (MAP 1B) [Contains: MAP1 light chain LC1].	Mitogen-activated protein kinase 14 (EC 2.7.1.37) (Mitogen-activated protein kinase p38 alpha) (MAP kinase p38 alpha) (Cytokine suppressive anti-inflammatory drug binding protein) (CSAID binding protein) (CSBP) (MAX-interacting protein 2) (MAP kinase MXI2	KLGDVsPTQID
P46821	S1501	p38_group	0.2254	0.986	5.5568	ENSP00000296755	ENSP00000333685	MAP1B	MAPK11	Microtubule-associated protein 1B (MAP 1B) [Contains: MAP1 light chain LC1].	Mitogen-activated protein kinase 11 (EC 2.7.1.37) (Mitogen-activated protein kinase p38 beta) (MAP kinase p38 beta) (p38b) (p38-2) (Stress- activated protein kinase 2).	KLGDVsPTQID
P46821	S1501	p38_group	0.2254	0.983	5.5399	ENSP00000296755	ENSP00000351092	MAP1B	MAPK13	Microtubule-associated protein 1B (MAP 1B) [Contains: MAP1 light chain LC1].	Mitogen-activated protein kinase 13 (EC 2.7.1.37) (Stress-activated protein kinase 4) (Mitogen-activated protein kinase p38 delta) (MAP kinase p38 delta).	KLGDVsPTQID
P46821	S1779	CDK2_CDK3_group	0.3178	0.989	11.1133	ENSP00000296755	ENSP00000266970	MAP1B	CDK2	Microtubule-associated protein 1B (MAP 1B) [Contains: MAP1 light chain LC1].	Cell division protein kinase 2 (EC 2.7.1.37) (p33 protein kinase).	EGEKLsPKSDI
P46821	S1779	p38_group	0.3167	0.986	7.8073	ENSP00000296755	ENSP00000229794	MAP1B	MAPK14	Microtubule-associated protein 1B (MAP 1B) [Contains: MAP1 light chain LC1].	Mitogen-activated protein kinase 14 (EC 2.7.1.37) (Mitogen-activated protein kinase p38 alpha) (MAP kinase p38 alpha) (Cytokine suppressive anti-inflammatory drug binding protein) (CSAID binding protein) (CSBP) (MAX-interacting protein 2) (MAP kinase MXI2	EGEKLsPKSDI
P46821	S1779	p38_group	0.3167	0.986	7.8073	ENSP00000296755	ENSP00000333685	MAP1B	MAPK11	Microtubule-associated protein 1B (MAP 1B) [Contains: MAP1 light chain LC1].	Mitogen-activated protein kinase 11 (EC 2.7.1.37) (Mitogen-activated protein kinase p38 beta) (MAP kinase p38 beta) (p38b) (p38-2) (Stress- activated protein kinase 2).	EGEKLsPKSDI
P46821	S1779	p38_group	0.3167	0.983	7.7835	ENSP00000296755	ENSP00000351092	MAP1B	MAPK13	Microtubule-associated protein 1B (MAP 1B) [Contains: MAP1 light chain LC1].	Mitogen-activated protein kinase 13 (EC 2.7.1.37) (Stress-activated protein kinase 4) (Mitogen-activated protein kinase p38 delta) (MAP kinase p38 delta).	EGEKLsPKSDI
Q13595-1	S260	p70S6K_group	0.2931	0.911	9.4394	ENSP00000297071	ENSP00000225577	TRA2A	RPS6KB1	Transformer-2 protein homolog (TRA-2 alpha).	Ribosomal protein S6 kinase 1 (EC 2.7.1.37) (S6K) (S6K1) (70 kDa ribosomal protein S6 kinase 1) (p70 S6 kinase alpha) (p70(S6K)-alpha) (p70-S6K) (p70-alpha).	RYRRRsPSPYY
Q13595-1	S260	Pim2	0.2066	0.901	9.3085	ENSP00000297071	ENSP00000218217	TRA2A	PIM2	Transformer-2 protein homolog (TRA-2 alpha).	Serine/threonine-protein kinase Pim-2 (EC 2.7.1.37) (Pim-2h).	RYRRRsPSPYY
Q13595-1	S260	DMPK_group	0.3861	0.857	8.2727	ENSP00000297071	ENSP00000346168	TRA2A	DMPK	Transformer-2 protein homolog (TRA-2 alpha).	Myotonin-protein kinase (EC 2.7.1.-) (Myotonic dystrophy protein kinase) (MDPK) (DM-kinase) (DMK) (DMPK) (MT-PK).	RYRRRsPSPYY
Q13595-1	S260	CDK2_CDK3_group	0.237	0.914	7.6599	ENSP00000297071	ENSP00000266970	TRA2A	CDK2	Transformer-2 protein homolog (TRA-2 alpha).	Cell division protein kinase 2 (EC 2.7.1.37) (p33 protein kinase).	RYRRRsPSPYY
Q13595-1	S260	PKB_group	0.2869	0.913	7.562	ENSP00000297071	ENSP00000270202	TRA2A	AKT1	Transformer-2 protein homolog (TRA-2 alpha).	RAC-alpha serine/threonine-protein kinase (EC 2.7.1.37) (RAC-PK-alpha) (Protein kinase B) (PKB) (C-AKT).	RYRRRsPSPYY
Q13595-1	S260	PKB_group	0.2869	0.908	7.5206	ENSP00000297071	ENSP00000309428	TRA2A	AKT2	Transformer-2 protein homolog (TRA-2 alpha).	RAC-beta serine/threonine-protein kinase (EC 2.7.1.37) (RAC-PK-beta) (Protein kinase Akt-2) (Protein kinase B, beta) (PKB beta).	RYRRRsPSPYY
Q13595-1	S260	Pim3_Pim1_group	0.2801	0.757	7.4968	ENSP00000297071	ENSP00000259722	TRA2A		Transformer-2 protein homolog (TRA-2 alpha).	Proto-oncogene serine/threonine-protein kinase Pim-1 (EC 2.7.1.37).	RYRRRsPSPYY
Q13595-1	S260	RCK_group	0.326	0.779	7.332	ENSP00000297071	ENSP00000355304	TRA2A	MOK	Transformer-2 protein homolog (TRA-2 alpha).	MAPK/MAK/MRK overlapping kinase (EC 2.7.1.37) (MOK protein kinase) (Renal tumor antigen 1) (RAGE-1).	RYRRRsPSPYY
Q13595-1	S262	Pim2	0.2385	0.901	10.7461	ENSP00000297071	ENSP00000218217	TRA2A	PIM2	Transformer-2 protein homolog (TRA-2 alpha).	Serine/threonine-protein kinase Pim-2 (EC 2.7.1.37) (Pim-2h).	RRRSPsPYYSR
Q13595-1	S262	p70S6K_group	0.328	0.911	10.5656	ENSP00000297071	ENSP00000225577	TRA2A	RPS6KB1	Transformer-2 protein homolog (TRA-2 alpha).	Ribosomal protein S6 kinase 1 (EC 2.7.1.37) (S6K) (S6K1) (70 kDa ribosomal protein S6 kinase 1) (p70 S6 kinase alpha) (p70(S6K)-alpha) (p70-S6K) (p70-alpha).	RRRSPsPYYSR
Q13595-1	S262	CLK_group	0.3834	0.893	8.5591	ENSP00000297071	ENSP00000326830	TRA2A	CLK1	Transformer-2 protein homolog (TRA-2 alpha).	Dual specificity protein kinase CLK1 (EC 2.7.1.37) (EC 2.7.1.112) (CDC-like kinase 1).	RRRSPsPYYSR
Q13595-1	S262	RCK_group	0.3624	0.779	8.1488	ENSP00000297071	ENSP00000355304	TRA2A	MOK	Transformer-2 protein homolog (TRA-2 alpha).	MAPK/MAK/MRK overlapping kinase (EC 2.7.1.37) (MOK protein kinase) (Renal tumor antigen 1) (RAGE-1).	RRRSPsPYYSR
Q13595-1	S262	p38_group	0.344	0.913	7.8508	ENSP00000297071	ENSP00000229794	TRA2A	MAPK14	Transformer-2 protein homolog (TRA-2 alpha).	Mitogen-activated protein kinase 14 (EC 2.7.1.37) (Mitogen-activated protein kinase p38 alpha) (MAP kinase p38 alpha) (Cytokine suppressive anti-inflammatory drug binding protein) (CSAID binding protein) (CSBP) (MAX-interacting protein 2) (MAP kinase MXI2	RRRSPsPYYSR
Q13595-1	S262	p38_group	0.344	0.913	7.8508	ENSP00000297071	ENSP00000333685	TRA2A	MAPK11	Transformer-2 protein homolog (TRA-2 alpha).	Mitogen-activated protein kinase 11 (EC 2.7.1.37) (Mitogen-activated protein kinase p38 beta) (MAP kinase p38 beta) (p38b) (p38-2) (Stress- activated protein kinase 2).	RRRSPsPYYSR
Q13595-1	S262	p38_group	0.344	0.91	7.825	ENSP00000297071	ENSP00000351092	TRA2A	MAPK13	Transformer-2 protein homolog (TRA-2 alpha).	Mitogen-activated protein kinase 13 (EC 2.7.1.37) (Stress-activated protein kinase 4) (Mitogen-activated protein kinase p38 delta) (MAP kinase p38 delta).	RRRSPsPYYSR
Q13595-1	S262	Pim3_Pim1_group	0.2868	0.757	7.6769	ENSP00000297071	ENSP00000259722	TRA2A		Transformer-2 protein homolog (TRA-2 alpha).	Proto-oncogene serine/threonine-protein kinase Pim-1 (EC 2.7.1.37).	RRRSPsPYYSR
Q13595-1	Y264	InsR_group	0.2193	0.913	5.7806	ENSP00000297071	ENSP00000268035	TRA2A	IGF1R	Transformer-2 protein homolog (TRA-2 alpha).	Insulin-like growth factor 1 receptor precursor (EC 2.7.1.112) (Insulin-like growth factor I receptor) (CD221 antigen) [Contains: Insulin-like growth factor 1 receptor alpha chain; Insulin-like growth factor 1 receptor beta chain].	RSPSPyYSRYR
Q13595-1	Y264	InsR_group	0.2193	0.913	5.7806	ENSP00000297071	ENSP00000303830	TRA2A	INSR	Transformer-2 protein homolog (TRA-2 alpha).	Insulin receptor precursor (EC 2.7.1.112) (IR) (CD220 antigen) [Contains: Insulin receptor alpha subunit; Insulin receptor beta subunit].	RSPSPyYSRYR
Q8IZL8-1	S531	RCK_group	0.3155	0.588	5.3552	ENSP00000301396	ENSP00000355304		MOK	Proline and glutamic acid rich nuclear protein isoform (Fragment).	MAPK/MAK/MRK overlapping kinase (EC 2.7.1.37) (MOK protein kinase) (Renal tumor antigen 1) (RAGE-1).	RSPRGsPDGSL
Q8IZL8-1	S531	p38_group	0.298	0.687	5.1186	ENSP00000301396	ENSP00000229794		MAPK14	Proline and glutamic acid rich nuclear protein isoform (Fragment).	Mitogen-activated protein kinase 14 (EC 2.7.1.37) (Mitogen-activated protein kinase p38 alpha) (MAP kinase p38 alpha) (Cytokine suppressive anti-inflammatory drug binding protein) (CSAID binding protein) (CSBP) (MAX-interacting protein 2) (MAP kinase MXI2	RSPRGsPDGSL
Q8IZL8-1	S531	p38_group	0.298	0.687	5.1186	ENSP00000301396	ENSP00000333685		MAPK11	Proline and glutamic acid rich nuclear protein isoform (Fragment).	Mitogen-activated protein kinase 11 (EC 2.7.1.37) (Mitogen-activated protein kinase p38 beta) (MAP kinase p38 beta) (p38b) (p38-2) (Stress- activated protein kinase 2).	RSPRGsPDGSL
Q8IZL8-1	S531	p38_group	0.298	0.686	5.1112	ENSP00000301396	ENSP00000351092		MAPK13	Proline and glutamic acid rich nuclear protein isoform (Fragment).	Mitogen-activated protein kinase 13 (EC 2.7.1.37) (Stress-activated protein kinase 4) (Mitogen-activated protein kinase p38 delta) (MAP kinase p38 delta).	RSPRGsPDGSL
Q8IZL8-1	T795	CDK2_CDK3_group	0.3874	0.689	9.4365	ENSP00000301396	ENSP00000266970		CDK2	Proline and glutamic acid rich nuclear protein isoform (Fragment).	Cell division protein kinase 2 (EC 2.7.1.37) (p33 protein kinase).	LAPSGtPPPTI
Q9UQ35-1	T983	CDK2_CDK3_group	0.4038	0.886	12.6505	ENSP00000301740	ENSP00000266970	SRRM2	CDK2	splicing coactivator subunit SRm300	Cell division protein kinase 2 (EC 2.7.1.37) (p33 protein kinase).	KVKPEtPPRQS
Q9UQ35-1	S994	p38_group	0.3445	0.886	7.6309	ENSP00000301740	ENSP00000229794	SRRM2	MAPK14	splicing coactivator subunit SRm300	Mitogen-activated protein kinase 14 (EC 2.7.1.37) (Mitogen-activated protein kinase p38 alpha) (MAP kinase p38 alpha) (Cytokine suppressive anti-inflammatory drug binding protein) (CSAID binding protein) (CSBP) (MAX-interacting protein 2) (MAP kinase MXI2	HSGSIsPYPKV
Q9UQ35-1	S994	p38_group	0.3445	0.886	7.6309	ENSP00000301740	ENSP00000333685	SRRM2	MAPK11	splicing coactivator subunit SRm300	Mitogen-activated protein kinase 11 (EC 2.7.1.37) (Mitogen-activated protein kinase p38 beta) (MAP kinase p38 beta) (p38b) (p38-2) (Stress- activated protein kinase 2).	HSGSIsPYPKV
Q9UQ35-1	S994	p38_group	0.3445	0.884	7.6136	ENSP00000301740	ENSP00000351092	SRRM2	MAPK13	splicing coactivator subunit SRm300	Mitogen-activated protein kinase 13 (EC 2.7.1.37) (Stress-activated protein kinase 4) (Mitogen-activated protein kinase p38 delta) (MAP kinase p38 delta).	HSGSIsPYPKV
Q9UQ35-1	S994	CDK2_CDK3_group	0.2253	0.886	7.059	ENSP00000301740	ENSP00000266970	SRRM2	CDK2	splicing coactivator subunit SRm300	Cell division protein kinase 2 (EC 2.7.1.37) (p33 protein kinase).	HSGSIsPYPKV
Q9UQ35-1	S994	JNK_group	0.2273	0.887	5.821	ENSP00000301740	ENSP00000345524	SRRM2	MAPK9	splicing coactivator subunit SRm300	Mitogen-activated protein kinase 9 (EC 2.7.1.37) (Stress-activated protein kinase JNK2) (c-Jun N-terminal kinase 2) (JNK-55).	HSGSIsPYPKV
Q9UQ35-1	S994	JNK_group	0.2273	0.887	5.821	ENSP00000301740	ENSP00000352157	SRRM2	MAPK10	splicing coactivator subunit SRm300	Mitogen-activated protein kinase 10 (EC 2.7.1.37) (Stress-activated protein kinase JNK3) (c-Jun N-terminal kinase 3) (MAP kinase p49 3F12).	HSGSIsPYPKV
Q9UQ35-1	S994	JNK_group	0.2273	0.887	5.821	ENSP00000301740	ENSP00000353483	SRRM2	MAPK8	splicing coactivator subunit SRm300	Mitogen-activated protein kinase 8 (EC 2.7.1.37) (Stress-activated protein kinase JNK1) (c-Jun N-terminal kinase 1) (JNK-46).	HSGSIsPYPKV
Q9UQ35-1	S2046	CLK_group	0.422	0.882	9.3046	ENSP00000301740	ENSP00000326830	SRRM2	CLK1	splicing coactivator subunit SRm300	Dual specificity protein kinase CLK1 (EC 2.7.1.37) (EC 2.7.1.112) (CDC-like kinase 1).	RSRSRsPLAIR
Q9UQ35-1	S2046	CDK2_CDK3_group	0.2827	0.886	8.8562	ENSP00000301740	ENSP00000266970	SRRM2	CDK2	splicing coactivator subunit SRm300	Cell division protein kinase 2 (EC 2.7.1.37) (p33 protein kinase).	RSRSRsPLAIR
Q9UQ35-1	S2046	p38_group	0.3192	0.886	7.071	ENSP00000301740	ENSP00000229794	SRRM2	MAPK14	splicing coactivator subunit SRm300	Mitogen-activated protein kinase 14 (EC 2.7.1.37) (Mitogen-activated protein kinase p38 alpha) (MAP kinase p38 alpha) (Cytokine suppressive anti-inflammatory drug binding protein) (CSAID binding protein) (CSBP) (MAX-interacting protein 2) (MAP kinase MXI2	RSRSRsPLAIR
Q9UQ35-1	S2046	p38_group	0.3192	0.886	7.071	ENSP00000301740	ENSP00000333685	SRRM2	MAPK11	splicing coactivator subunit SRm300	Mitogen-activated protein kinase 11 (EC 2.7.1.37) (Mitogen-activated protein kinase p38 beta) (MAP kinase p38 beta) (p38b) (p38-2) (Stress- activated protein kinase 2).	RSRSRsPLAIR
Q9UQ35-1	S2046	p38_group	0.3192	0.884	7.055	ENSP00000301740	ENSP00000351092	SRRM2	MAPK13	splicing coactivator subunit SRm300	Mitogen-activated protein kinase 13 (EC 2.7.1.37) (Stress-activated protein kinase 4) (Mitogen-activated protein kinase p38 delta) (MAP kinase p38 delta).	RSRSRsPLAIR
Q9UQ35-1	S2046	JNK_group	0.2555	0.887	6.5422	ENSP00000301740	ENSP00000345524	SRRM2	MAPK9	splicing coactivator subunit SRm300	Mitogen-activated protein kinase 9 (EC 2.7.1.37) (Stress-activated protein kinase JNK2) (c-Jun N-terminal kinase 2) (JNK-55).	RSRSRsPLAIR
Q9UQ35-1	S2046	JNK_group	0.2555	0.887	6.5422	ENSP00000301740	ENSP00000352157	SRRM2	MAPK10	splicing coactivator subunit SRm300	Mitogen-activated protein kinase 10 (EC 2.7.1.37) (Stress-activated protein kinase JNK3) (c-Jun N-terminal kinase 3) (MAP kinase p49 3F12).	RSRSRsPLAIR
Q9UQ35-1	S2046	JNK_group	0.2555	0.887	6.5422	ENSP00000301740	ENSP00000353483	SRRM2	MAPK8	splicing coactivator subunit SRm300	Mitogen-activated protein kinase 8 (EC 2.7.1.37) (Stress-activated protein kinase JNK1) (c-Jun N-terminal kinase 1) (JNK-46).	RSRSRsPLAIR
Q9UQ35-1	T2409	CDK2_CDK3_group	0.3535	0.886	11.0723	ENSP00000301740	ENSP00000266970	SRRM2	CDK2	splicing coactivator subunit SRm300	Cell division protein kinase 2 (EC 2.7.1.37) (p33 protein kinase).	RARSRtPPSAP
Q9UQ35-1	T2409	Pim2	0.2315	0.875	10.128	ENSP00000301740	ENSP00000218217	SRRM2	PIM2	splicing coactivator subunit SRm300	Serine/threonine-protein kinase Pim-2 (EC 2.7.1.37) (Pim-2h).	RARSRtPPSAP
Q1KMD3	S161	CK2_group	0.6344	0.809	18.1451	ENSP00000301785	ENSP00000262506	BSCL2	CSNK2A2	Seipin (Bernardinelli-Seip congenital lipodystrophy type 2 protein).	Casein kinase II, alpha' chain (CK II) (EC 2.7.1.37).	EPEERsGDETP
Q1KMD3	S161	CK2_group	0.6344	0.809	18.1451	ENSP00000301785	ENSP00000339247	BSCL2	CK2A1	Seipin (Bernardinelli-Seip congenital lipodystrophy type 2 protein).	Casein kinase II, alpha chain (CK II) (EC 2.7.1.37).	EPEERsGDETP
Q7Z5L9-1	S360	Pim2	0.2267	0.823	9.3269	ENSP00000304222	ENSP00000218217	IRF2BP2	PIM2	interferon regulatory factor 2 binding protein 2	Serine/threonine-protein kinase Pim-2 (EC 2.7.1.37) (Pim-2h).	RKRKPsPEPEG
Q8TDZ2-1	S829	CDK2_CDK3_group	0.2651	0.951	8.9143	ENSP00000306172	ENSP00000266970	MICAL1	CDK2	NEDD9-interacting protein with calponin homology and LIM domains (Molecule interacting with CasL protein 1).	Cell division protein kinase 2 (EC 2.7.1.37) (p33 protein kinase).	QIRLSsPERQR
Q8TDZ2-1	S829	p38_group	0.3446	0.951	8.1932	ENSP00000306172	ENSP00000229794	MICAL1	MAPK14	NEDD9-interacting protein with calponin homology and LIM domains (Molecule interacting with CasL protein 1).	Mitogen-activated protein kinase 14 (EC 2.7.1.37) (Mitogen-activated protein kinase p38 alpha) (MAP kinase p38 alpha) (Cytokine suppressive anti-inflammatory drug binding protein) (CSAID binding protein) (CSBP) (MAX-interacting protein 2) (MAP kinase MXI2	QIRLSsPERQR
Q8TDZ2-1	S829	p38_group	0.3446	0.951	8.1932	ENSP00000306172	ENSP00000333685	MICAL1	MAPK11	NEDD9-interacting protein with calponin homology and LIM domains (Molecule interacting with CasL protein 1).	Mitogen-activated protein kinase 11 (EC 2.7.1.37) (Mitogen-activated protein kinase p38 beta) (MAP kinase p38 beta) (p38b) (p38-2) (Stress- activated protein kinase 2).	QIRLSsPERQR
Q8TDZ2-1	S829	p38_group	0.3446	0.948	8.1674	ENSP00000306172	ENSP00000351092	MICAL1	MAPK13	NEDD9-interacting protein with calponin homology and LIM domains (Molecule interacting with CasL protein 1).	Mitogen-activated protein kinase 13 (EC 2.7.1.37) (Stress-activated protein kinase 4) (Mitogen-activated protein kinase p38 delta) (MAP kinase p38 delta).	QIRLSsPERQR
Q8TDZ2-1	S829	RCK_group	0.3416	0.811	7.997	ENSP00000306172	ENSP00000355304	MICAL1	MOK	NEDD9-interacting protein with calponin homology and LIM domains (Molecule interacting with CasL protein 1).	MAPK/MAK/MRK overlapping kinase (EC 2.7.1.37) (MOK protein kinase) (Renal tumor antigen 1) (RAGE-1).	QIRLSsPERQR
Q8TDZ2-1	S829	CLK_group	0.3449	0.917	7.9062	ENSP00000306172	ENSP00000326830	MICAL1	CLK1	NEDD9-interacting protein with calponin homology and LIM domains (Molecule interacting with CasL protein 1).	Dual specificity protein kinase CLK1 (EC 2.7.1.37) (EC 2.7.1.112) (CDC-like kinase 1).	QIRLSsPERQR
Q8TDZ2-1	S829	CLK_group	0.3449	0.916	7.8976	ENSP00000306172	ENSP00000347759	MICAL1	CLK2	NEDD9-interacting protein with calponin homology and LIM domains (Molecule interacting with CasL protein 1).	Dual specificity protein kinase CLK2 (EC 2.7.1.37) (EC 2.7.1.112) (CDC-like kinase 2).	QIRLSsPERQR
Q8TDZ2-1	S829	JNK_group	0.2817	0.953	7.749	ENSP00000306172	ENSP00000353483	MICAL1	MAPK8	NEDD9-interacting protein with calponin homology and LIM domains (Molecule interacting with CasL protein 1).	Mitogen-activated protein kinase 8 (EC 2.7.1.37) (Stress-activated protein kinase JNK1) (c-Jun N-terminal kinase 1) (JNK-46).	QIRLSsPERQR
Q8TDZ2-1	S829	JNK_group	0.2817	0.952	7.7409	ENSP00000306172	ENSP00000352157	MICAL1	MAPK10	NEDD9-interacting protein with calponin homology and LIM domains (Molecule interacting with CasL protein 1).	Mitogen-activated protein kinase 10 (EC 2.7.1.37) (Stress-activated protein kinase JNK3) (c-Jun N-terminal kinase 3) (MAP kinase p49 3F12).	QIRLSsPERQR
Q8TDZ2-1	S829	JNK_group	0.2817	0.951	7.7327	ENSP00000306172	ENSP00000345524	MICAL1	MAPK9	NEDD9-interacting protein with calponin homology and LIM domains (Molecule interacting with CasL protein 1).	Mitogen-activated protein kinase 9 (EC 2.7.1.37) (Stress-activated protein kinase JNK2) (c-Jun N-terminal kinase 2) (JNK-55).	QIRLSsPERQR
P02545-2	S390	CDK2_CDK3_group	0.2421	0.991	8.4831	ENSP00000310687	ENSP00000266970	LMNA	CDK2	Lamin A/C (70 kDa lamin).	Cell division protein kinase 2 (EC 2.7.1.37) (p33 protein kinase).	ERLRLsPSPTS
P02545-2	S390	DMPK_group	0.3524	0.928	8.1757	ENSP00000310687	ENSP00000346168	LMNA	DMPK	Lamin A/C (70 kDa lamin).	Myotonin-protein kinase (EC 2.7.1.-) (Myotonic dystrophy protein kinase) (MDPK) (DM-kinase) (DMK) (DMPK) (MT-PK).	ERLRLsPSPTS
P02545-2	S390	JNK_group	0.2348	0.989	6.7038	ENSP00000310687	ENSP00000353483	LMNA	MAPK8	Lamin A/C (70 kDa lamin).	Mitogen-activated protein kinase 8 (EC 2.7.1.37) (Stress-activated protein kinase JNK1) (c-Jun N-terminal kinase 1) (JNK-46).	ERLRLsPSPTS
P02545-2	S390	JNK_group	0.2348	0.988	6.697	ENSP00000310687	ENSP00000352157	LMNA	MAPK10	Lamin A/C (70 kDa lamin).	Mitogen-activated protein kinase 10 (EC 2.7.1.37) (Stress-activated protein kinase JNK3) (c-Jun N-terminal kinase 3) (MAP kinase p49 3F12).	ERLRLsPSPTS
P02545-2	S390	JNK_group	0.2348	0.987	6.6902	ENSP00000310687	ENSP00000345524	LMNA	MAPK9	Lamin A/C (70 kDa lamin).	Mitogen-activated protein kinase 9 (EC 2.7.1.37) (Stress-activated protein kinase JNK2) (c-Jun N-terminal kinase 2) (JNK-55).	ERLRLsPSPTS
P02545-2	S390	p38_group	0.2508	0.987	6.1894	ENSP00000310687	ENSP00000229794	LMNA	MAPK14	Lamin A/C (70 kDa lamin).	Mitogen-activated protein kinase 14 (EC 2.7.1.37) (Mitogen-activated protein kinase p38 alpha) (MAP kinase p38 alpha) (Cytokine suppressive anti-inflammatory drug binding protein) (CSAID binding protein) (CSBP) (MAX-interacting protein 2) (MAP kinase MXI2	ERLRLsPSPTS
P02545-2	S390	p38_group	0.2508	0.987	6.1894	ENSP00000310687	ENSP00000333685	LMNA	MAPK11	Lamin A/C (70 kDa lamin).	Mitogen-activated protein kinase 11 (EC 2.7.1.37) (Mitogen-activated protein kinase p38 beta) (MAP kinase p38 beta) (p38b) (p38-2) (Stress- activated protein kinase 2).	ERLRLsPSPTS
P02545-2	S390	p38_group	0.2508	0.984	6.1706	ENSP00000310687	ENSP00000351092	LMNA	MAPK13	Lamin A/C (70 kDa lamin).	Mitogen-activated protein kinase 13 (EC 2.7.1.37) (Stress-activated protein kinase 4) (Mitogen-activated protein kinase p38 delta) (MAP kinase p38 delta).	ERLRLsPSPTS
P02545-2	S392	p38_group	0.3417	0.987	8.4305	ENSP00000310687	ENSP00000229794	LMNA	MAPK14	Lamin A/C (70 kDa lamin).	Mitogen-activated protein kinase 14 (EC 2.7.1.37) (Mitogen-activated protein kinase p38 alpha) (MAP kinase p38 alpha) (Cytokine suppressive anti-inflammatory drug binding protein) (CSAID binding protein) (CSBP) (MAX-interacting protein 2) (MAP kinase MXI2	LRLSPsPTSQR
P02545-2	S392	p38_group	0.3417	0.987	8.4305	ENSP00000310687	ENSP00000333685	LMNA	MAPK11	Lamin A/C (70 kDa lamin).	Mitogen-activated protein kinase 11 (EC 2.7.1.37) (Mitogen-activated protein kinase p38 beta) (MAP kinase p38 beta) (p38b) (p38-2) (Stress- activated protein kinase 2).	LRLSPsPTSQR
P02545-2	S392	p38_group	0.3417	0.984	8.4049	ENSP00000310687	ENSP00000351092	LMNA	MAPK13	Lamin A/C (70 kDa lamin).	Mitogen-activated protein kinase 13 (EC 2.7.1.37) (Stress-activated protein kinase 4) (Mitogen-activated protein kinase p38 delta) (MAP kinase p38 delta).	LRLSPsPTSQR
P36578	S295	CDK2_CDK3_group	0.2698	0.979	9.3372	ENSP00000311430	ENSP00000266970	RPL4	CDK2	60S ribosomal protein L4 (L1).	Cell division protein kinase 2 (EC 2.7.1.37) (p33 protein kinase).	SRILKsPEIQR
P36578	S295	p38_group	0.3443	0.977	8.4093	ENSP00000311430	ENSP00000229794	RPL4	MAPK14	60S ribosomal protein L4 (L1).	Mitogen-activated protein kinase 14 (EC 2.7.1.37) (Mitogen-activated protein kinase p38 alpha) (MAP kinase p38 alpha) (Cytokine suppressive anti-inflammatory drug binding protein) (CSAID binding protein) (CSBP) (MAX-interacting protein 2) (MAP kinase MXI2	SRILKsPEIQR
P36578	S295	p38_group	0.3443	0.977	8.4093	ENSP00000311430	ENSP00000333685	RPL4	MAPK11	60S ribosomal protein L4 (L1).	Mitogen-activated protein kinase 11 (EC 2.7.1.37) (Mitogen-activated protein kinase p38 beta) (MAP kinase p38 beta) (p38b) (p38-2) (Stress- activated protein kinase 2).	SRILKsPEIQR
P36578	S295	p38_group	0.3443	0.974	8.3834	ENSP00000311430	ENSP00000351092	RPL4	MAPK13	60S ribosomal protein L4 (L1).	Mitogen-activated protein kinase 13 (EC 2.7.1.37) (Stress-activated protein kinase 4) (Mitogen-activated protein kinase p38 delta) (MAP kinase p38 delta).	SRILKsPEIQR
P36578	S295	JNK_group	0.2814	0.979	7.9521	ENSP00000311430	ENSP00000353483	RPL4	MAPK8	60S ribosomal protein L4 (L1).	Mitogen-activated protein kinase 8 (EC 2.7.1.37) (Stress-activated protein kinase JNK1) (c-Jun N-terminal kinase 1) (JNK-46).	SRILKsPEIQR
P36578	S295	JNK_group	0.2814	0.978	7.9439	ENSP00000311430	ENSP00000352157	RPL4	MAPK10	60S ribosomal protein L4 (L1).	Mitogen-activated protein kinase 10 (EC 2.7.1.37) (Stress-activated protein kinase JNK3) (c-Jun N-terminal kinase 3) (MAP kinase p49 3F12).	SRILKsPEIQR
P36578	S295	JNK_group	0.2814	0.977	7.9358	ENSP00000311430	ENSP00000345524	RPL4	MAPK9	60S ribosomal protein L4 (L1).	Mitogen-activated protein kinase 9 (EC 2.7.1.37) (Stress-activated protein kinase JNK2) (c-Jun N-terminal kinase 2) (JNK-55).	SRILKsPEIQR
Q96PK6-1	T206	CDK2_CDK3_group	0.3897	0.904	12.4558	ENSP00000311747	ENSP00000266970	RBM14	CDK2	RNA-binding protein 14 (RNA-binding motif protein 14) (RRM-containing coactivator activator/modulator) (Synaptotagmin-interacting protein) (SYT-interacting protein).	Cell division protein kinase 2 (EC 2.7.1.37) (p33 protein kinase).	QARQPtPPFFG
A8MQ38	T64	CDK2_CDK3_group	0.1206	0.891	3.8002	ENSP00000313272	ENSP00000266970		CDK2	Proliferating-cell nucleolar antigen p120 (Proliferation-associated nucleolar protein p120).	Cell division protein kinase 2 (EC 2.7.1.37) (p33 protein kinase).	VEAPKtNKSPE
A8MQ38	S67	CDK2_CDK3_group	0.3362	0.891	10.5908	ENSP00000313272	ENSP00000266970		CDK2	Proliferating-cell nucleolar antigen p120 (Proliferation-associated nucleolar protein p120).	Cell division protein kinase 2 (EC 2.7.1.37) (p33 protein kinase).	PKTNKsPEAKP
Q8TC07-2	S227	CK2_group	0.1155	0.575	2.3485	ENSP00000318262	ENSP00000262506	TBC1D15	CSNK2A2	TBC1 domain family member 15.	Casein kinase II, alpha' chain (CK II) (EC 2.7.1.37).	KSLSQsFENLL
Q8TC07-2	S227	CK2_group	0.1155	0.575	2.3485	ENSP00000318262	ENSP00000339247	TBC1D15	CK2A1	TBC1 domain family member 15.	Casein kinase II, alpha chain (CK II) (EC 2.7.1.37).	KSLSQsFENLL
Q8TC07-2	S227	NEK1_NEK5_NEK3_NEK4_NEK11_NEK2_group	0.1818	0.564	2.0929	ENSP00000318262	ENSP00000261456	TBC1D15	NEK2	TBC1 domain family member 15.	Serine/threonine-protein kinase Nek2 (EC 2.7.1.37) (NimA-related protein kinase 2) (NimA-like protein kinase 1) (HSPK 21).	KSLSQsFENLL
Q8TC07-2	S227	CaMKIIbeta_CaMKIIgamma_group	0.0959	0.54	1.8308	ENSP00000318262	ENSP00000307082	TBC1D15	CAMK2G	TBC1 domain family member 15.	Calcium/calmodulin-dependent protein kinase type II gamma chain (EC 2.7.1.123) (CaM-kinase II gamma chain) (CaM kinase II gamma subunit) (CaMK-II gamma subunit).	KSLSQsFENLL
Q8TC07-2	S227	ACTR2_ACTR2B_TGFbR2_group	0.1031	0.582	1.7314	ENSP00000318262	ENSP00000295754	TBC1D15	TGFBR2	TBC1 domain family member 15.	TGF-beta receptor type II precursor (EC 2.7.1.37) (TGFR-2) (TGF-beta type II receptor).	KSLSQsFENLL
Q8TC07-2	S227	ACTR2_ACTR2B_TGFbR2_group	0.1031	0.579	1.7225	ENSP00000318262	ENSP00000241416	TBC1D15		TBC1 domain family member 15.	Activin receptor type II precursor (EC 2.7.1.37) (ACTR-II) (ACTRIIA).	KSLSQsFENLL
Q8TC07-2	S227	ACTR2_ACTR2B_TGFbR2_group	0.1031	0.578	1.7195	ENSP00000318262	ENSP00000340361	TBC1D15	ACVR2B	TBC1 domain family member 15.	Activin receptor type IIB precursor (EC 2.7.1.37) (ACTR-IIB).	KSLSQsFENLL
Q96E39	S208	CDK2_CDK3_group	0.2785	0.922	9.079	ENSP00000318415	ENSP00000266970		CDK2	RNA binding motif protein, X-linked-like 1	Cell division protein kinase 2 (EC 2.7.1.37) (p33 protein kinase).	RDVYLsPRDDG
Q96E39	S208	JNK_group	0.2671	0.924	7.1249	ENSP00000318415	ENSP00000353483		MAPK8	RNA binding motif protein, X-linked-like 1	Mitogen-activated protein kinase 8 (EC 2.7.1.37) (Stress-activated protein kinase JNK1) (c-Jun N-terminal kinase 1) (JNK-46).	RDVYLsPRDDG
Q96E39	S208	JNK_group	0.2671	0.923	7.1172	ENSP00000318415	ENSP00000352157		MAPK10	RNA binding motif protein, X-linked-like 1	Mitogen-activated protein kinase 10 (EC 2.7.1.37) (Stress-activated protein kinase JNK3) (c-Jun N-terminal kinase 3) (MAP kinase p49 3F12).	RDVYLsPRDDG
Q96E39	S208	JNK_group	0.2671	0.922	7.1095	ENSP00000318415	ENSP00000345524		MAPK9	RNA binding motif protein, X-linked-like 1	Mitogen-activated protein kinase 9 (EC 2.7.1.37) (Stress-activated protein kinase JNK2) (c-Jun N-terminal kinase 2) (JNK-55).	RDVYLsPRDDG
Q96E39	S208	CLK_group	0.3111	0.892	6.937	ENSP00000318415	ENSP00000326830		CLK1	RNA binding motif protein, X-linked-like 1	Dual specificity protein kinase CLK1 (EC 2.7.1.37) (EC 2.7.1.112) (CDC-like kinase 1).	RDVYLsPRDDG
Q96E39	S208	CLK_group	0.3111	0.889	6.9137	ENSP00000318415	ENSP00000347759		CLK2	RNA binding motif protein, X-linked-like 1	Dual specificity protein kinase CLK2 (EC 2.7.1.37) (EC 2.7.1.112) (CDC-like kinase 2).	RDVYLsPRDDG
Q96E39	S208	p38_group	0.279	0.922	6.431	ENSP00000318415	ENSP00000229794		MAPK14	RNA binding motif protein, X-linked-like 1	Mitogen-activated protein kinase 14 (EC 2.7.1.37) (Mitogen-activated protein kinase p38 alpha) (MAP kinase p38 alpha) (Cytokine suppressive anti-inflammatory drug binding protein) (CSAID binding protein) (CSBP) (MAX-interacting protein 2) (MAP kinase MXI2	RDVYLsPRDDG
Q96E39	S208	p38_group	0.279	0.922	6.431	ENSP00000318415	ENSP00000333685		MAPK11	RNA binding motif protein, X-linked-like 1	Mitogen-activated protein kinase 11 (EC 2.7.1.37) (Mitogen-activated protein kinase p38 beta) (MAP kinase p38 beta) (p38b) (p38-2) (Stress- activated protein kinase 2).	RDVYLsPRDDG
Q96E39	S208	p38_group	0.279	0.919	6.4101	ENSP00000318415	ENSP00000351092		MAPK13	RNA binding motif protein, X-linked-like 1	Mitogen-activated protein kinase 13 (EC 2.7.1.37) (Stress-activated protein kinase 4) (Mitogen-activated protein kinase p38 delta) (MAP kinase p38 delta).	RDVYLsPRDDG
Q8WY36-2	S814	p38_group	0.3061	0.475	3.6348	ENSP00000319974	ENSP00000229794	BBX	MAPK14	HMG-BOX transcription factor BBX	Mitogen-activated protein kinase 14 (EC 2.7.1.37) (Mitogen-activated protein kinase p38 alpha) (MAP kinase p38 alpha) (Cytokine suppressive anti-inflammatory drug binding protein) (CSAID binding protein) (CSBP) (MAX-interacting protein 2) (MAP kinase MXI2	ADGRVsPAGGT
Q8WY36-2	S814	p38_group	0.3061	0.475	3.6348	ENSP00000319974	ENSP00000333685	BBX	MAPK11	HMG-BOX transcription factor BBX	Mitogen-activated protein kinase 11 (EC 2.7.1.37) (Mitogen-activated protein kinase p38 beta) (MAP kinase p38 beta) (p38b) (p38-2) (Stress- activated protein kinase 2).	ADGRVsPAGGT
Q8WY36-2	S814	p38_group	0.3061	0.474	3.6271	ENSP00000319974	ENSP00000351092	BBX	MAPK13	HMG-BOX transcription factor BBX	Mitogen-activated protein kinase 13 (EC 2.7.1.37) (Stress-activated protein kinase 4) (Mitogen-activated protein kinase p38 delta) (MAP kinase p38 delta).	ADGRVsPAGGT
P05387	S105	CK2_group	0.644	0.937	21.3353	ENSP00000322419	ENSP00000262506	RPLP2	CSNK2A2	60S acidic ribosomal protein P2.	Casein kinase II, alpha' chain (CK II) (EC 2.7.1.37).	EESEEsDDDMG
P05387	S105	CK2_group	0.644	0.937	21.3353	ENSP00000322419	ENSP00000339247	RPLP2	CK2A1	60S acidic ribosomal protein P2.	Casein kinase II, alpha chain (CK II) (EC 2.7.1.37).	EESEEsDDDMG
Q9HAU0-1	T857	CDK2_CDK3_group	0.2527	0.671	5.9953	ENSP00000325155	ENSP00000266970	PLEKHA5	CDK2	Pleckstrin homology domain-containing protein family A member 5 (Phosphoinositol 3-phosphate-binding protein 2) (PEPP-2).	Cell division protein kinase 2 (EC 2.7.1.37) (p33 protein kinase).	RAKSPtPESST
Q9HAU0-1	T857	p38_group	0.3418	0.671	5.734	ENSP00000325155	ENSP00000229794	PLEKHA5	MAPK14	Pleckstrin homology domain-containing protein family A member 5 (Phosphoinositol 3-phosphate-binding protein 2) (PEPP-2).	Mitogen-activated protein kinase 14 (EC 2.7.1.37) (Mitogen-activated protein kinase p38 alpha) (MAP kinase p38 alpha) (Cytokine suppressive anti-inflammatory drug binding protein) (CSAID binding protein) (CSBP) (MAX-interacting protein 2) (MAP kinase MXI2	RAKSPtPESST
Q9HAU0-1	T857	p38_group	0.3418	0.671	5.734	ENSP00000325155	ENSP00000333685	PLEKHA5	MAPK11	Pleckstrin homology domain-containing protein family A member 5 (Phosphoinositol 3-phosphate-binding protein 2) (PEPP-2).	Mitogen-activated protein kinase 11 (EC 2.7.1.37) (Mitogen-activated protein kinase p38 beta) (MAP kinase p38 beta) (p38b) (p38-2) (Stress- activated protein kinase 2).	RAKSPtPESST
Q9HAU0-1	T857	p38_group	0.3418	0.669	5.7169	ENSP00000325155	ENSP00000351092	PLEKHA5	MAPK13	Pleckstrin homology domain-containing protein family A member 5 (Phosphoinositol 3-phosphate-binding protein 2) (PEPP-2).	Mitogen-activated protein kinase 13 (EC 2.7.1.37) (Stress-activated protein kinase 4) (Mitogen-activated protein kinase p38 delta) (MAP kinase p38 delta).	RAKSPtPESST
Q9HAU0-1	T857	Pim2	0.1645	0.662	5.446	ENSP00000325155	ENSP00000218217	PLEKHA5	PIM2	Pleckstrin homology domain-containing protein family A member 5 (Phosphoinositol 3-phosphate-binding protein 2) (PEPP-2).	Serine/threonine-protein kinase Pim-2 (EC 2.7.1.37) (Pim-2h).	RAKSPtPESST
Q9HAU0-1	T857	JNK_group	0.2792	0.672	5.4156	ENSP00000325155	ENSP00000352157	PLEKHA5	MAPK10	Pleckstrin homology domain-containing protein family A member 5 (Phosphoinositol 3-phosphate-binding protein 2) (PEPP-2).	Mitogen-activated protein kinase 10 (EC 2.7.1.37) (Stress-activated protein kinase JNK3) (c-Jun N-terminal kinase 3) (MAP kinase p49 3F12).	RAKSPtPESST
Q9HAU0-1	T857	JNK_group	0.2792	0.672	5.4156	ENSP00000325155	ENSP00000353483	PLEKHA5	MAPK8	Pleckstrin homology domain-containing protein family A member 5 (Phosphoinositol 3-phosphate-binding protein 2) (PEPP-2).	Mitogen-activated protein kinase 8 (EC 2.7.1.37) (Stress-activated protein kinase JNK1) (c-Jun N-terminal kinase 1) (JNK-46).	RAKSPtPESST
Q9HAU0-1	T857	JNK_group	0.2792	0.671	5.4075	ENSP00000325155	ENSP00000345524	PLEKHA5	MAPK9	Pleckstrin homology domain-containing protein family A member 5 (Phosphoinositol 3-phosphate-binding protein 2) (PEPP-2).	Mitogen-activated protein kinase 9 (EC 2.7.1.37) (Stress-activated protein kinase JNK2) (c-Jun N-terminal kinase 2) (JNK-55).	RAKSPtPESST
Q9HAU0-1	S860	MAPK3_MAPK1_MAPK7_NLK_group	0.1347	0.672	2.2624	ENSP00000325155	ENSP00000263025	PLEKHA5	MAPK3	Pleckstrin homology domain-containing protein family A member 5 (Phosphoinositol 3-phosphate-binding protein 2) (PEPP-2).	Mitogen-activated protein kinase 3 (EC 2.7.1.37) (Extracellular signal-regulated kinase 1) (ERK-1) (Insulin-stimulated MAP2 kinase) (MAP kinase 1) (MAPK 1) (p44-ERK1) (ERT2) (p44-MAPK) (Microtubule- associated protein 2 kinase).	SPTPEsSTIAS
Q9HAU0-1	S860	MAPK3_MAPK1_MAPK7_NLK_group	0.1347	0.672	2.2624	ENSP00000325155	ENSP00000215832	PLEKHA5	MAPK1	Pleckstrin homology domain-containing protein family A member 5 (Phosphoinositol 3-phosphate-binding protein 2) (PEPP-2).	Mitogen-activated protein kinase 1 (EC 2.7.1.37) (Extracellular signal-regulated kinase 2) (ERK-2) (Mitogen-activated protein kinase 2) (MAP kinase 2) (MAPK 2) (p42-MAPK) (ERT1).	SPTPEsSTIAS
Q9HAU0-1	S860	MAPK3_MAPK1_MAPK7_NLK_group	0.1347	0.668	2.2489	ENSP00000325155	ENSP00000316736	PLEKHA5	MAPK7	Pleckstrin homology domain-containing protein family A member 5 (Phosphoinositol 3-phosphate-binding protein 2) (PEPP-2).	Mitogen-activated protein kinase 7 (EC 2.7.1.37) (Extracellular signal-regulated kinase 5) (ERK-5) (ERK4) (BMK1 kinase).	SPTPEsSTIAS
Q8IYB3-1	S696	CDK2_CDK3_group	0.3881	0.943	12.9396	ENSP00000326261	ENSP00000266970	SRRM1	CDK2	serine/arginine repetitive matrix 1	Cell division protein kinase 2 (EC 2.7.1.37) (p33 protein kinase).	PQTSSsPPPVR
Q8IYB3-1	S738	CDK2_CDK3_group	0.351	0.943	11.7018	ENSP00000326261	ENSP00000266970	SRRM1	CDK2	serine/arginine repetitive matrix 1	Cell division protein kinase 2 (EC 2.7.1.37) (p33 protein kinase).	IKKAAsPSPQS
Q99700-1	S667	CDK2_CDK3_group	0.3099	0.963	10.5508	ENSP00000326966	ENSP00000266970	ATXN2L	CDK2	Ataxin-2-like protein (Ataxin-2 domain protein) (Ataxin-2-related protein).	Cell division protein kinase 2 (EC 2.7.1.37) (p33 protein kinase).	PVARTsPSGGT
Q99700-1	S667	p38_group	0.3445	0.964	8.3021	ENSP00000326966	ENSP00000229794	ATXN2L	MAPK14	Ataxin-2-like protein (Ataxin-2 domain protein) (Ataxin-2-related protein).	Mitogen-activated protein kinase 14 (EC 2.7.1.37) (Mitogen-activated protein kinase p38 alpha) (MAP kinase p38 alpha) (Cytokine suppressive anti-inflammatory drug binding protein) (CSAID binding protein) (CSBP) (MAX-interacting protein 2) (MAP kinase MXI2	PVARTsPSGGT
Q99700-1	S667	p38_group	0.3445	0.964	8.3021	ENSP00000326966	ENSP00000333685	ATXN2L	MAPK11	Ataxin-2-like protein (Ataxin-2 domain protein) (Ataxin-2-related protein).	Mitogen-activated protein kinase 11 (EC 2.7.1.37) (Mitogen-activated protein kinase p38 beta) (MAP kinase p38 beta) (p38b) (p38-2) (Stress- activated protein kinase 2).	PVARTsPSGGT
Q99700-1	S667	p38_group	0.3445	0.961	8.2763	ENSP00000326966	ENSP00000351092	ATXN2L	MAPK13	Ataxin-2-like protein (Ataxin-2 domain protein) (Ataxin-2-related protein).	Mitogen-activated protein kinase 13 (EC 2.7.1.37) (Stress-activated protein kinase 4) (Mitogen-activated protein kinase p38 delta) (MAP kinase p38 delta).	PVARTsPSGGT
Q99700-1	S669	Pim2	0.0967	0.951	4.5996	ENSP00000326966	ENSP00000218217	ATXN2L	PIM2	Ataxin-2-like protein (Ataxin-2 domain protein) (Ataxin-2-related protein).	Serine/threonine-protein kinase Pim-2 (EC 2.7.1.37) (Pim-2h).	ARTSPsGGTWS
Q99700-1	S772	CDK2_CDK3_group	0.3277	0.963	11.1584	ENSP00000326966	ENSP00000266970	ATXN2L	CDK2	Ataxin-2-like protein (Ataxin-2 domain protein) (Ataxin-2-related protein).	Cell division protein kinase 2 (EC 2.7.1.37) (p33 protein kinase).	KPNETsPSFSK
Q99700-1	S772	p38_group	0.3386	0.964	8.1593	ENSP00000326966	ENSP00000229794	ATXN2L	MAPK14	Ataxin-2-like protein (Ataxin-2 domain protein) (Ataxin-2-related protein).	Mitogen-activated protein kinase 14 (EC 2.7.1.37) (Mitogen-activated protein kinase p38 alpha) (MAP kinase p38 alpha) (Cytokine suppressive anti-inflammatory drug binding protein) (CSAID binding protein) (CSBP) (MAX-interacting protein 2) (MAP kinase MXI2	KPNETsPSFSK
Q99700-1	S772	p38_group	0.3386	0.964	8.1593	ENSP00000326966	ENSP00000333685	ATXN2L	MAPK11	Ataxin-2-like protein (Ataxin-2 domain protein) (Ataxin-2-related protein).	Mitogen-activated protein kinase 11 (EC 2.7.1.37) (Mitogen-activated protein kinase p38 beta) (MAP kinase p38 beta) (p38b) (p38-2) (Stress- activated protein kinase 2).	KPNETsPSFSK
Q99700-1	S772	p38_group	0.3386	0.961	8.1339	ENSP00000326966	ENSP00000351092	ATXN2L	MAPK13	Ataxin-2-like protein (Ataxin-2 domain protein) (Ataxin-2-related protein).	Mitogen-activated protein kinase 13 (EC 2.7.1.37) (Stress-activated protein kinase 4) (Mitogen-activated protein kinase p38 delta) (MAP kinase p38 delta).	KPNETsPSFSK
Q8IWS0-1	S154	ACTR2_ACTR2B_TGFbR2_group	0.1712	0.647	3.1969	ENSP00000329097	ENSP00000295754	PHF6	TGFBR2	PHD finger protein 6 (PHD-like zinc finger protein).	TGF-beta receptor type II precursor (EC 2.7.1.37) (TGFR-2) (TGF-beta type II receptor).	HELEPsSPKSK
Q8IWS0-1	S154	ACTR2_ACTR2B_TGFbR2_group	0.1712	0.643	3.1771	ENSP00000329097	ENSP00000241416	PHF6		PHD finger protein 6 (PHD-like zinc finger protein).	Activin receptor type II precursor (EC 2.7.1.37) (ACTR-II) (ACTRIIA).	HELEPsSPKSK
Q8IWS0-1	S154	ACTR2_ACTR2B_TGFbR2_group	0.1712	0.641	3.1673	ENSP00000329097	ENSP00000340361	PHF6	ACVR2B	PHD finger protein 6 (PHD-like zinc finger protein).	Activin receptor type IIB precursor (EC 2.7.1.37) (ACTR-IIB).	HELEPsSPKSK
Q8IWS0-1	S155	CDK2_CDK3_group	0.3967	0.647	9.075	ENSP00000329097	ENSP00000266970	PHF6	CDK2	PHD finger protein 6 (PHD-like zinc finger protein).	Cell division protein kinase 2 (EC 2.7.1.37) (p33 protein kinase).	ELEPSsPKSKK
P04075	S39	PKC_group	0.2428	0.957	3.8728	ENSP00000336927	ENSP00000331602	ALDOA	PRKCD	Fructose-bisphosphate aldolase A (EC 4.1.2.13) (Muscle-type aldolase) (Lung cancer antigen NY-LU-1).	Protein kinase C, delta type (EC 2.7.1.-) (nPKC-delta).	DESTGsIAKRL
P04075	S39	PKC_group	0.2428	0.955	3.8647	ENSP00000336927	ENSP00000295797	ALDOA	PRKCI	Fructose-bisphosphate aldolase A (EC 4.1.2.13) (Muscle-type aldolase) (Lung cancer antigen NY-LU-1).	Protein kinase C, iota type (EC 2.7.1.37) (nPKC-iota) (Atypical protein kinase C-lambda/iota) (aPKC-lambda/iota) (PRKC-lambda/iota).	DESTGsIAKRL
P04075	S39	PKC_group	0.2428	0.954	3.8606	ENSP00000336927	ENSP00000288816	ALDOA	PRKCZ	Fructose-bisphosphate aldolase A (EC 4.1.2.13) (Muscle-type aldolase) (Lung cancer antigen NY-LU-1).	Protein kinase C, zeta type (EC 2.7.1.37) (nPKC-zeta).	DESTGsIAKRL
P04075	S39	PKC_group	0.2428	0.954	3.8606	ENSP00000336927	ENSP00000349837	ALDOA	PRKCQ	Fructose-bisphosphate aldolase A (EC 4.1.2.13) (Muscle-type aldolase) (Lung cancer antigen NY-LU-1).	Protein kinase C, theta type (EC 2.7.1.-) (nPKC-theta).	DESTGsIAKRL
P04075	S39	PKC_group	0.2428	0.952	3.8525	ENSP00000336927	ENSP00000284384	ALDOA	PRKCA	Fructose-bisphosphate aldolase A (EC 4.1.2.13) (Muscle-type aldolase) (Lung cancer antigen NY-LU-1).	Protein kinase C, alpha type (EC 2.7.1.37) (PKC-alpha) (PKC-A).	DESTGsIAKRL
P04075	S39	PKC_group	0.2428	0.95	3.8444	ENSP00000336927	ENSP00000263431	ALDOA	PRKCG	Fructose-bisphosphate aldolase A (EC 4.1.2.13) (Muscle-type aldolase) (Lung cancer antigen NY-LU-1).	Protein kinase C, gamma type (EC 2.7.1.37) (PKC-gamma).	DESTGsIAKRL
Q96ST3	S832	CK2_group	0.6426	0.983	22.3332	ENSP00000338617	ENSP00000262506	SIN3A	CSNK2A2	Paired amphipathic helix protein Sin3a (Transcriptional corepressor Sin3a) (Histone deacetylase complex subunit Sin3a).	Casein kinase II, alpha' chain (CK II) (EC 2.7.1.37).	QRGDLsDVEEE
Q96ST3	S832	CK2_group	0.6426	0.983	22.3332	ENSP00000338617	ENSP00000339247	SIN3A	CK2A1	Paired amphipathic helix protein Sin3a (Transcriptional corepressor Sin3a) (Histone deacetylase complex subunit Sin3a).	Casein kinase II, alpha chain (CK II) (EC 2.7.1.37).	QRGDLsDVEEE
Q96MU7-1	S308	CLK_group	0.2955	0.677	5.0022	ENSP00000339245	ENSP00000326830		CLK1	Putative splicing factor YT521.	Dual specificity protein kinase CLK1 (EC 2.7.1.37) (EC 2.7.1.112) (CDC-like kinase 1).	RARGIsPIVFD
Q96MU7-1	S308	p38_group	0.2843	0.687	4.8826	ENSP00000339245	ENSP00000229794		MAPK14	Putative splicing factor YT521.	Mitogen-activated protein kinase 14 (EC 2.7.1.37) (Mitogen-activated protein kinase p38 alpha) (MAP kinase p38 alpha) (Cytokine suppressive anti-inflammatory drug binding protein) (CSAID binding protein) (CSBP) (MAX-interacting protein 2) (MAP kinase MXI2	RARGIsPIVFD
Q96MU7-1	S308	p38_group	0.2843	0.687	4.8826	ENSP00000339245	ENSP00000333685		MAPK11	Putative splicing factor YT521.	Mitogen-activated protein kinase 11 (EC 2.7.1.37) (Mitogen-activated protein kinase p38 beta) (MAP kinase p38 beta) (p38b) (p38-2) (Stress- activated protein kinase 2).	RARGIsPIVFD
Q96MU7-1	S308	p38_group	0.2843	0.685	4.8684	ENSP00000339245	ENSP00000351092		MAPK13	Putative splicing factor YT521.	Mitogen-activated protein kinase 13 (EC 2.7.1.37) (Stress-activated protein kinase 4) (Mitogen-activated protein kinase p38 delta) (MAP kinase p38 delta).	RARGIsPIVFD
Q96MU7-1	S308	CDK2_CDK3_group	0.1975	0.688	4.8051	ENSP00000339245	ENSP00000266970		CDK2	Putative splicing factor YT521.	Cell division protein kinase 2 (EC 2.7.1.37) (p33 protein kinase).	RARGIsPIVFD
Q96MU7-1	S417	p70S6K_group	0.1832	0.687	4.4497	ENSP00000339245	ENSP00000225577		RPS6KB1	Putative splicing factor YT521.	Ribosomal protein S6 kinase 1 (EC 2.7.1.37) (S6K) (S6K1) (70 kDa ribosomal protein S6 kinase 1) (p70 S6 kinase alpha) (p70(S6K)-alpha) (p70-S6K) (p70-alpha).	FARLSsESHHG
Q96MU7-1	S417	DMPK_group	0.2552	0.647	4.1274	ENSP00000339245	ENSP00000346168		DMPK	Putative splicing factor YT521.	Myotonin-protein kinase (EC 2.7.1.-) (Myotonic dystrophy protein kinase) (MDPK) (DM-kinase) (DMK) (DMPK) (MT-PK).	FARLSsESHHG
Q96MU7-1	S417	ACTR2_ACTR2B_TGFbR2_group	0.1817	0.687	3.6042	ENSP00000339245	ENSP00000295754		TGFBR2	Putative splicing factor YT521.	TGF-beta receptor type II precursor (EC 2.7.1.37) (TGFR-2) (TGF-beta type II receptor).	FARLSsESHHG
Q96MU7-1	S417	ACTR2_ACTR2B_TGFbR2_group	0.1817	0.683	3.5832	ENSP00000339245	ENSP00000241416			Putative splicing factor YT521.	Activin receptor type II precursor (EC 2.7.1.37) (ACTR-II) (ACTRIIA).	FARLSsESHHG
Q96MU7-1	S417	ACTR2_ACTR2B_TGFbR2_group	0.1817	0.681	3.5727	ENSP00000339245	ENSP00000340361		ACVR2B	Putative splicing factor YT521.	Activin receptor type IIB precursor (EC 2.7.1.37) (ACTR-IIB).	FARLSsESHHG
Q96MU7-1	S424	CDK2_CDK3_group	0.3291	0.688	8.005	ENSP00000339245	ENSP00000266970		CDK2	Putative splicing factor YT521.	Cell division protein kinase 2 (EC 2.7.1.37) (p33 protein kinase).	SHHGGsPIHWV
Q96MU7-1	S424	p38_group	0.3426	0.687	5.8838	ENSP00000339245	ENSP00000229794		MAPK14	Putative splicing factor YT521.	Mitogen-activated protein kinase 14 (EC 2.7.1.37) (Mitogen-activated protein kinase p38 alpha) (MAP kinase p38 alpha) (Cytokine suppressive anti-inflammatory drug binding protein) (CSAID binding protein) (CSBP) (MAX-interacting protein 2) (MAP kinase MXI2	SHHGGsPIHWV
Q96MU7-1	S424	p38_group	0.3426	0.687	5.8838	ENSP00000339245	ENSP00000333685		MAPK11	Putative splicing factor YT521.	Mitogen-activated protein kinase 11 (EC 2.7.1.37) (Mitogen-activated protein kinase p38 beta) (MAP kinase p38 beta) (p38b) (p38-2) (Stress- activated protein kinase 2).	SHHGGsPIHWV
Q96MU7-1	S424	p38_group	0.3426	0.685	5.8666	ENSP00000339245	ENSP00000351092		MAPK13	Putative splicing factor YT521.	Mitogen-activated protein kinase 13 (EC 2.7.1.37) (Stress-activated protein kinase 4) (Mitogen-activated protein kinase p38 delta) (MAP kinase p38 delta).	SHHGGsPIHWV
P07947	Y426	InsR_group	0.2194	0.962	6.0933	ENSP00000347875	ENSP00000268035	YES1	IGF1R	Proto-oncogene tyrosine-protein kinase Yes (EC 2.7.1.112) (p61-Yes) (c-Yes).	Insulin-like growth factor 1 receptor precursor (EC 2.7.1.112) (Insulin-like growth factor I receptor) (CD221 antigen) [Contains: Insulin-like growth factor 1 receptor alpha chain; Insulin-like growth factor 1 receptor beta chain].	IEDNEyTARQG
P07947	Y426	InsR_group	0.2194	0.962	6.0933	ENSP00000347875	ENSP00000303830	YES1	INSR	Proto-oncogene tyrosine-protein kinase Yes (EC 2.7.1.112) (p61-Yes) (c-Yes).	Insulin receptor precursor (EC 2.7.1.112) (IR) (CD220 antigen) [Contains: Insulin receptor alpha subunit; Insulin receptor beta subunit].	IEDNEyTARQG
P07947	T427	CDK2_CDK3_group	0.2174	0.958	7.3636	ENSP00000347875	ENSP00000266970	YES1	CDK2	Proto-oncogene tyrosine-protein kinase Yes (EC 2.7.1.112) (p61-Yes) (c-Yes).	Cell division protein kinase 2 (EC 2.7.1.37) (p33 protein kinase).	EDNEYtARQGA
Q07157-1	S912	CDK2_CDK3_group	0.3344	0.991	11.7177	ENSP00000348416	ENSP00000266970	TJP1	CDK2	Tight junction protein ZO-1 (Zonula occludens 1 protein) (Zona occludens 1 protein) (Tight junction protein 1).	Cell division protein kinase 2 (EC 2.7.1.37) (p33 protein kinase).	IHRIDsPGFKP
Q07157-1	S912	p38_group	0.3443	0.991	8.5307	ENSP00000348416	ENSP00000229794	TJP1	MAPK14	Tight junction protein ZO-1 (Zonula occludens 1 protein) (Zona occludens 1 protein) (Tight junction protein 1).	Mitogen-activated protein kinase 14 (EC 2.7.1.37) (Mitogen-activated protein kinase p38 alpha) (MAP kinase p38 alpha) (Cytokine suppressive anti-inflammatory drug binding protein) (CSAID binding protein) (CSBP) (MAX-interacting protein 2) (MAP kinase MXI2	IHRIDsPGFKP
Q07157-1	S912	p38_group	0.3443	0.991	8.5307	ENSP00000348416	ENSP00000333685	TJP1	MAPK11	Tight junction protein ZO-1 (Zonula occludens 1 protein) (Zona occludens 1 protein) (Tight junction protein 1).	Mitogen-activated protein kinase 11 (EC 2.7.1.37) (Mitogen-activated protein kinase p38 beta) (MAP kinase p38 beta) (p38b) (p38-2) (Stress- activated protein kinase 2).	IHRIDsPGFKP
Q07157-1	S912	p38_group	0.3443	0.988	8.5049	ENSP00000348416	ENSP00000351092	TJP1	MAPK13	Tight junction protein ZO-1 (Zonula occludens 1 protein) (Zona occludens 1 protein) (Tight junction protein 1).	Mitogen-activated protein kinase 13 (EC 2.7.1.37) (Stress-activated protein kinase 4) (Mitogen-activated protein kinase p38 delta) (MAP kinase p38 delta).	IHRIDsPGFKP
Q8WUF5-1	S113	CDK2_CDK3_group	0.3718	0.71	9.334	ENSP00000349228	ENSP00000266970		CDK2		Cell division protein kinase 2 (EC 2.7.1.37) (p33 protein kinase).	PYSPLsPKGRP
P21127-5	S8	CK2_group	0.4303	0.188	2.86	ENSP00000350646	ENSP00000262506		CSNK2A2	cell division cycle 2-like 2 isoform 1	Casein kinase II, alpha' chain (CK II) (EC 2.7.1.37).	ERDLLsDLQDI
P21127-5	S8	CK2_group	0.4303	0.188	2.86	ENSP00000350646	ENSP00000339247		CK2A1	cell division cycle 2-like 2 isoform 1	Casein kinase II, alpha chain (CK II) (EC 2.7.1.37).	ERDLLsDLQDI
P21127-5	S14	CK2_group	0.6075	0.188	4.038	ENSP00000350646	ENSP00000262506		CSNK2A2	cell division cycle 2-like 2 isoform 1	Casein kinase II, alpha' chain (CK II) (EC 2.7.1.37).	DLQDIsDSERK
P21127-5	S14	CK2_group	0.6075	0.188	4.038	ENSP00000350646	ENSP00000339247		CK2A1	cell division cycle 2-like 2 isoform 1	Casein kinase II, alpha chain (CK II) (EC 2.7.1.37).	DLQDIsDSERK
Q5HYJ3-2	S193	CK2_group	0.31	0.244	2.6746	ENSP00000351631	ENSP00000262506		CSNK2A2		Casein kinase II, alpha' chain (CK II) (EC 2.7.1.37).	KISNLsPEEEQ
Q5HYJ3-2	S193	CK2_group	0.31	0.244	2.6746	ENSP00000351631	ENSP00000339247		CK2A1		Casein kinase II, alpha chain (CK II) (EC 2.7.1.37).	KISNLsPEEEQ
Q5HYJ3-2	S193	CDK2_CDK3_group	0.2579	0.248	2.2614	ENSP00000351631	ENSP00000266970		CDK2		Cell division protein kinase 2 (EC 2.7.1.37) (p33 protein kinase).	KISNLsPEEEQ
Q5HYJ3-2	S193	JNK_group	0.2797	0.248	2.0027	ENSP00000351631	ENSP00000345524		MAPK9		Mitogen-activated protein kinase 9 (EC 2.7.1.37) (Stress-activated protein kinase JNK2) (c-Jun N-terminal kinase 2) (JNK-55).	KISNLsPEEEQ
Q5HYJ3-2	S193	JNK_group	0.2797	0.248	2.0027	ENSP00000351631	ENSP00000352157		MAPK10		Mitogen-activated protein kinase 10 (EC 2.7.1.37) (Stress-activated protein kinase JNK3) (c-Jun N-terminal kinase 3) (MAP kinase p49 3F12).	KISNLsPEEEQ
Q5HYJ3-2	S193	JNK_group	0.2797	0.248	2.0027	ENSP00000351631	ENSP00000353483		MAPK8		Mitogen-activated protein kinase 8 (EC 2.7.1.37) (Stress-activated protein kinase JNK1) (c-Jun N-terminal kinase 1) (JNK-46).	KISNLsPEEEQ
P27816-1	S696	CDK2_CDK3_group	0.3839	0.689	9.3524	ENSP00000353375	ENSP00000266970		CDK2	microtubule-associated protein 4 isoform 3	Cell division protein kinase 2 (EC 2.7.1.37) (p33 protein kinase).	KELPPsPEKKT
P23193-2	S79	CDK2_CDK3_group	0.2719	0.983	9.4483	ENSP00000353558	ENSP00000266970	TCEA1	CDK2	Transcription elongation factor A protein 1 (Transcription elongation factor S-II protein 1) (Transcription elongation factor TFIIS.o).	Cell division protein kinase 2 (EC 2.7.1.37) (p33 protein kinase).	ITSQNsPEARE
P98175-1	S788	CDK2_CDK3_group	0.3245	0.77	8.8349	ENSP00000355320	ENSP00000266970	RBM10	CDK2	RNA-binding protein 10 (RNA-binding motif protein 10) (DXS8237E).	Cell division protein kinase 2 (EC 2.7.1.37) (p33 protein kinase).	SDDRPsPPRGL
A549 vs 3KT (down-regulated phosphorylation events)
Q5T5C0-1	S759	DMPK_group	0.3524	0.656	5.7794	ENSP00000179882	ENSP00000346168		DMPK	tomosyn	Myotonin-protein kinase (EC 2.7.1.-) (Myotonic dystrophy protein kinase) (MDPK) (DM-kinase) (DMK) (DMPK) (MT-PK).	MSRKLsLPTDL
Q5T5C0-1	S759	PKB_group	0.267	0.692	5.3333	ENSP00000179882	ENSP00000270202		AKT1	tomosyn	RAC-alpha serine/threonine-protein kinase (EC 2.7.1.37) (RAC-PK-alpha) (Protein kinase B) (PKB) (C-AKT).	MSRKLsLPTDL
Q5T5C0-1	S759	PKB_group	0.267	0.689	5.3102	ENSP00000179882	ENSP00000309428		AKT2	tomosyn	RAC-beta serine/threonine-protein kinase (EC 2.7.1.37) (RAC-PK-beta) (Protein kinase Akt-2) (Protein kinase B, beta) (PKB beta).	MSRKLsLPTDL
Q5T5C0-1	S759	Pim2	0.1337	0.682	4.5601	ENSP00000179882	ENSP00000218217		PIM2	tomosyn	Serine/threonine-protein kinase Pim-2 (EC 2.7.1.37) (Pim-2h).	MSRKLsLPTDL
Q5T5C0-1	S759	CLK_group	0.2729	0.667	4.5498	ENSP00000179882	ENSP00000326830		CLK1	tomosyn	Dual specificity protein kinase CLK1 (EC 2.7.1.37) (EC 2.7.1.112) (CDC-like kinase 1).	MSRKLsLPTDL
Q5T5C0-1	S759	CLK_group	0.2729	0.666	4.543	ENSP00000179882	ENSP00000347759		CLK2	tomosyn	Dual specificity protein kinase CLK2 (EC 2.7.1.37) (EC 2.7.1.112) (CDC-like kinase 2).	MSRKLsLPTDL
Q15654	S92	DMPK_group	0.2552	0.902	5.7542	ENSP00000200457	ENSP00000346168	TRIP6	DMPK	Thyroid receptor interacting protein 6 (TRIP6) (OPA-interacting protein 1) (Zyxin-related protein 1) (ZRP-1).	Myotonin-protein kinase (EC 2.7.1.-) (Myotonic dystrophy protein kinase) (MDPK) (DM-kinase) (DMK) (DMPK) (MT-PK).	GLRPGsLDAEI
Q15654	S92	RCK_group	0.2014	0.818	4.756	ENSP00000200457	ENSP00000355304	TRIP6	MOK	Thyroid receptor interacting protein 6 (TRIP6) (OPA-interacting protein 1) (Zyxin-related protein 1) (ZRP-1).	MAPK/MAK/MRK overlapping kinase (EC 2.7.1.37) (MOK protein kinase) (Renal tumor antigen 1) (RAGE-1).	GLRPGsLDAEI
Q15654	S92	PKA_group	0.1658	0.947	4.5335	ENSP00000200457	ENSP00000319504	TRIP6	PRKACB	Thyroid receptor interacting protein 6 (TRIP6) (OPA-interacting protein 1) (Zyxin-related protein 1) (ZRP-1).	cAMP-dependent protein kinase, beta-catalytic subunit (EC 2.7.1.37) (PKA C-beta).	GLRPGsLDAEI
Q15654	S92	PKA_group	0.1658	0.946	4.5287	ENSP00000200457	ENSP00000309591	TRIP6	PKACA	Thyroid receptor interacting protein 6 (TRIP6) (OPA-interacting protein 1) (Zyxin-related protein 1) (ZRP-1).	cAMP-dependent protein kinase, alpha-catalytic subunit (EC 2.7.1.37) (PKA C-alpha).	GLRPGsLDAEI
P60174-2	S21	DMPK_group	0.2552	0.902	5.7542	ENSP00000229270	ENSP00000346168	TPI1	DMPK	Triosephosphate isomerase (EC 5.3.1.1) (TIM) (Triose-phosphate isomerase).	Myotonin-protein kinase (EC 2.7.1.-) (Myotonic dystrophy protein kinase) (MDPK) (DM-kinase) (DMK) (DMPK) (MT-PK).	NGRKQsLGELI
P60174-2	S21	PKA_group	0.1977	0.949	5.4169	ENSP00000229270	ENSP00000319504	TPI1	PRKACB	Triosephosphate isomerase (EC 5.3.1.1) (TIM) (Triose-phosphate isomerase).	cAMP-dependent protein kinase, beta-catalytic subunit (EC 2.7.1.37) (PKA C-beta).	NGRKQsLGELI
P60174-2	S21	PKA_group	0.1977	0.948	5.4112	ENSP00000229270	ENSP00000309591	TPI1	PKACA	Triosephosphate isomerase (EC 5.3.1.1) (TIM) (Triose-phosphate isomerase).	cAMP-dependent protein kinase, alpha-catalytic subunit (EC 2.7.1.37) (PKA C-alpha).	NGRKQsLGELI
P60174-2	S21	Pim2	0.0933	0.949	4.4252	ENSP00000229270	ENSP00000218217	TPI1	PIM2	Triosephosphate isomerase (EC 5.3.1.1) (TIM) (Triose-phosphate isomerase).	Serine/threonine-protein kinase Pim-2 (EC 2.7.1.37) (Pim-2h).	NGRKQsLGELI
P60174-2	S21	CK2_group	0.1238	0.947	4.1452	ENSP00000229270	ENSP00000262506	TPI1	CSNK2A2	Triosephosphate isomerase (EC 5.3.1.1) (TIM) (Triose-phosphate isomerase).	Casein kinase II, alpha' chain (CK II) (EC 2.7.1.37).	NGRKQsLGELI
P60174-2	S21	CK2_group	0.1238	0.947	4.1452	ENSP00000229270	ENSP00000339247	TPI1	CK2A1	Triosephosphate isomerase (EC 5.3.1.1) (TIM) (Triose-phosphate isomerase).	Casein kinase II, alpha chain (CK II) (EC 2.7.1.37).	NGRKQsLGELI
Q07866-1	S521	PAKB_group	0.2805	0.92	7.4506	ENSP00000246489	ENSP00000351049	KLC	PAK4	Kinesin light chain 1 (KLC 1).	Serine/threonine-protein kinase PAK 4 (EC 2.7.1.37) (p21-activated kinase 4) (PAK-4).	MEKRRsRESLN
Q07866-1	S521	PAKB_group	0.2805	0.912	7.3859	ENSP00000246489	ENSP00000321126	KLC	PAK7	Kinesin light chain 1 (KLC 1).	Serine/threonine-protein kinase PAK 7 (EC 2.7.1.37) (p21-activated kinase 7) (PAK-7) (PAK-5).	MEKRRsRESLN
Q07866-1	S521	CLK_group	0.2593	0.895	5.8014	ENSP00000246489	ENSP00000326830	KLC	CLK1	Kinesin light chain 1 (KLC 1).	Dual specificity protein kinase CLK1 (EC 2.7.1.37) (EC 2.7.1.112) (CDC-like kinase 1).	MEKRRsRESLN
Q07866-1	S521	CLK_group	0.2593	0.894	5.795	ENSP00000246489	ENSP00000347759	KLC	CLK2	Kinesin light chain 1 (KLC 1).	Dual specificity protein kinase CLK2 (EC 2.7.1.37) (EC 2.7.1.112) (CDC-like kinase 2).	MEKRRsRESLN
Q07866-1	S521	PKA_group	0.2168	0.917	5.7397	ENSP00000246489	ENSP00000319504	KLC	PRKACB	Kinesin light chain 1 (KLC 1).	cAMP-dependent protein kinase, beta-catalytic subunit (EC 2.7.1.37) (PKA C-beta).	MEKRRsRESLN
Q07866-1	S521	PKA_group	0.2168	0.916	5.7335	ENSP00000246489	ENSP00000309591	KLC	PKACA	Kinesin light chain 1 (KLC 1).	cAMP-dependent protein kinase, alpha-catalytic subunit (EC 2.7.1.37) (PKA C-alpha).	MEKRRsRESLN
Q07866-1	S521	DMPK_group	0.2552	0.873	5.5692	ENSP00000246489	ENSP00000346168	KLC	DMPK	Kinesin light chain 1 (KLC 1).	Myotonin-protein kinase (EC 2.7.1.-) (Myotonic dystrophy protein kinase) (MDPK) (DM-kinase) (DMK) (DMPK) (MT-PK).	MEKRRsRESLN
Q07866-1	S521	ACTR2_ACTR2B_TGFbR2_group	0.2046	0.927	5.4742	ENSP00000246489	ENSP00000295754	KLC	TGFBR2	Kinesin light chain 1 (KLC 1).	TGF-beta receptor type II precursor (EC 2.7.1.37) (TGFR-2) (TGF-beta type II receptor).	MEKRRsRESLN
Q07866-1	S521	ACTR2_ACTR2B_TGFbR2_group	0.2046	0.923	5.4506	ENSP00000246489	ENSP00000241416	KLC		Kinesin light chain 1 (KLC 1).	Activin receptor type II precursor (EC 2.7.1.37) (ACTR-II) (ACTRIIA).	MEKRRsRESLN
Q07866-1	S521	ACTR2_ACTR2B_TGFbR2_group	0.2046	0.92	5.4329	ENSP00000246489	ENSP00000340361	KLC	ACVR2B	Kinesin light chain 1 (KLC 1).	Activin receptor type IIB precursor (EC 2.7.1.37) (ACTR-IIB).	MEKRRsRESLN
A6NEC7	S529	Pim2	0.2671	0.874	11.6742	ENSP00000253332	ENSP00000218217	AKAP12	PIM2	A-kinase anchor protein 12 (A-kinase anchor protein 250 kDa) (AKAP 250) (Myasthenia gravis autoantigen gravin).	Serine/threonine-protein kinase Pim-2 (EC 2.7.1.37) (Pim-2h).	RVRRPsESDKE
A6NEC7	S529	CK2_group	0.3692	0.875	11.4224	ENSP00000253332	ENSP00000262506	AKAP12	CSNK2A2	A-kinase anchor protein 12 (A-kinase anchor protein 250 kDa) (AKAP 250) (Myasthenia gravis autoantigen gravin).	Casein kinase II, alpha' chain (CK II) (EC 2.7.1.37).	RVRRPsESDKE
A6NEC7	S529	CK2_group	0.3692	0.875	11.4224	ENSP00000253332	ENSP00000339247	AKAP12	CK2A1	A-kinase anchor protein 12 (A-kinase anchor protein 250 kDa) (AKAP 250) (Myasthenia gravis autoantigen gravin).	Casein kinase II, alpha chain (CK II) (EC 2.7.1.37).	RVRRPsESDKE
A6NEC7	S529	p70S6K_group	0.3549	0.887	11.1288	ENSP00000253332	ENSP00000225577	AKAP12	RPS6KB1	A-kinase anchor protein 12 (A-kinase anchor protein 250 kDa) (AKAP 250) (Myasthenia gravis autoantigen gravin).	Ribosomal protein S6 kinase 1 (EC 2.7.1.37) (S6K) (S6K1) (70 kDa ribosomal protein S6 kinase 1) (p70 S6 kinase alpha) (p70(S6K)-alpha) (p70-S6K) (p70-alpha).	RVRRPsESDKE
A6NEC7	S529	Pim3_Pim1_group	0.3461	0.738	9.0301	ENSP00000253332	ENSP00000259722	AKAP12		A-kinase anchor protein 12 (A-kinase anchor protein 250 kDa) (AKAP 250) (Myasthenia gravis autoantigen gravin).	Proto-oncogene serine/threonine-protein kinase Pim-1 (EC 2.7.1.37).	RVRRPsESDKE
A6NEC7	S529	CLK_group	0.4074	0.856	8.7175	ENSP00000253332	ENSP00000326830	AKAP12	CLK1	A-kinase anchor protein 12 (A-kinase anchor protein 250 kDa) (AKAP 250) (Myasthenia gravis autoantigen gravin).	Dual specificity protein kinase CLK1 (EC 2.7.1.37) (EC 2.7.1.112) (CDC-like kinase 1).	RVRRPsESDKE
A6NEC7	S529	CLK_group	0.4074	0.855	8.7074	ENSP00000253332	ENSP00000347759	AKAP12	CLK2	A-kinase anchor protein 12 (A-kinase anchor protein 250 kDa) (AKAP 250) (Myasthenia gravis autoantigen gravin).	Dual specificity protein kinase CLK2 (EC 2.7.1.37) (EC 2.7.1.112) (CDC-like kinase 2).	RVRRPsESDKE
A6NEC7	S1233	CDK2_CDK3_group	0.3305	0.886	10.353	ENSP00000253332	ENSP00000266970	AKAP12	CDK2	A-kinase anchor protein 12 (A-kinase anchor protein 250 kDa) (AKAP 250) (Myasthenia gravis autoantigen gravin).	Cell division protein kinase 2 (EC 2.7.1.37) (p33 protein kinase).	AKSPPsPVERE
A6NEC7	S1233	p38_group	0.3447	0.887	7.6431	ENSP00000253332	ENSP00000229794	AKAP12	MAPK14	A-kinase anchor protein 12 (A-kinase anchor protein 250 kDa) (AKAP 250) (Myasthenia gravis autoantigen gravin).	Mitogen-activated protein kinase 14 (EC 2.7.1.37) (Mitogen-activated protein kinase p38 alpha) (MAP kinase p38 alpha) (Cytokine suppressive anti-inflammatory drug binding protein) (CSAID binding protein) (CSBP) (MAX-interacting protein 2) (MAP kinase MXI2	AKSPPsPVERE
A6NEC7	S1233	p38_group	0.3447	0.887	7.6431	ENSP00000253332	ENSP00000333685	AKAP12	MAPK11	A-kinase anchor protein 12 (A-kinase anchor protein 250 kDa) (AKAP 250) (Myasthenia gravis autoantigen gravin).	Mitogen-activated protein kinase 11 (EC 2.7.1.37) (Mitogen-activated protein kinase p38 beta) (MAP kinase p38 beta) (p38b) (p38-2) (Stress- activated protein kinase 2).	AKSPPsPVERE
A6NEC7	S1233	p38_group	0.3447	0.884	7.6172	ENSP00000253332	ENSP00000351092	AKAP12	MAPK13	A-kinase anchor protein 12 (A-kinase anchor protein 250 kDa) (AKAP 250) (Myasthenia gravis autoantigen gravin).	Mitogen-activated protein kinase 13 (EC 2.7.1.37) (Stress-activated protein kinase 4) (Mitogen-activated protein kinase p38 delta) (MAP kinase p38 delta).	AKSPPsPVERE
Q92609	T552	Pim2	0.1323	0.649	4.2947	ENSP00000253692	ENSP00000218217	TBC1D5	PIM2	TBC1 domain family member 5.	Serine/threonine-protein kinase Pim-2 (EC 2.7.1.37) (Pim-2h).	GGREFtGSPPS
Q92609	S554	CDK2_CDK3_group	0.3544	0.661	8.2831	ENSP00000253692	ENSP00000266970	TBC1D5	CDK2	TBC1 domain family member 5.	Cell division protein kinase 2 (EC 2.7.1.37) (p33 protein kinase).	REFTGsPPSSA
Q9H7F0-2	S555	CK2_group	0.2292	0.265	2.1474	ENSP00000256031	ENSP00000262506	ATP13A3	CSNK2A2	Probable cation-transporting ATPase 13A3 (EC 3.6.3.-) (ATPase family homolog up-regulated in senescence cells 1).	Casein kinase II, alpha' chain (CK II) (EC 2.7.1.37).	KLVHDsLEDLQ
Q9H7F0-2	S555	CK2_group	0.2292	0.265	2.1474	ENSP00000256031	ENSP00000339247	ATP13A3	CK2A1	Probable cation-transporting ATPase 13A3 (EC 3.6.3.-) (ATPase family homolog up-regulated in senescence cells 1).	Casein kinase II, alpha chain (CK II) (EC 2.7.1.37).	KLVHDsLEDLQ
Q8WX93-2	S669	CK2_group	0.5455	0.671	12.9404	ENSP00000261509	ENSP00000262506		CSNK2A2	palladin	Casein kinase II, alpha' chain (CK II) (EC 2.7.1.37).	TARIAsDEEIQ
Q8WX93-2	S669	CK2_group	0.5455	0.671	12.9404	ENSP00000261509	ENSP00000339247		CK2A1	palladin	Casein kinase II, alpha chain (CK II) (EC 2.7.1.37).	TARIAsDEEIQ
Q8WX93-2	S880	CDK2_CDK3_group	0.3651	0.68	8.7781	ENSP00000261509	ENSP00000266970		CDK2	palladin	Cell division protein kinase 2 (EC 2.7.1.37) (p33 protein kinase).	GRSPRsPSGHP
P54578	S143	DMPK_group	0.2552	0.737	4.7016	ENSP00000261601	ENSP00000346168	USP14	DMPK	Ubiquitin carboxyl-terminal hydrolase 14 (EC 3.1.2.15) (Ubiquitin thiolesterase 14) (Ubiquitin-specific processing protease 14) (Deubiquitinating enzyme 14).	Myotonin-protein kinase (EC 2.7.1.-) (Myotonic dystrophy protein kinase) (MDPK) (DM-kinase) (DMK) (DMPK) (MT-PK).	GALRAsGEMAS
P54578	S143	PKA_group	0.1973	0.774	4.4085	ENSP00000261601	ENSP00000319504	USP14	PRKACB	Ubiquitin carboxyl-terminal hydrolase 14 (EC 3.1.2.15) (Ubiquitin thiolesterase 14) (Ubiquitin-specific processing protease 14) (Deubiquitinating enzyme 14).	cAMP-dependent protein kinase, beta-catalytic subunit (EC 2.7.1.37) (PKA C-beta).	GALRAsGEMAS
P54578	S143	PKA_group	0.1973	0.773	4.4028	ENSP00000261601	ENSP00000309591	USP14	PKACA	Ubiquitin carboxyl-terminal hydrolase 14 (EC 3.1.2.15) (Ubiquitin thiolesterase 14) (Ubiquitin-specific processing protease 14) (Deubiquitinating enzyme 14).	cAMP-dependent protein kinase, alpha-catalytic subunit (EC 2.7.1.37) (PKA C-alpha).	GALRAsGEMAS
P54578	S143	AuroraC_AuroraB_group	0.1548	0.772	4.2254	ENSP00000261601	ENSP00000313950	USP14	AURKB	Ubiquitin carboxyl-terminal hydrolase 14 (EC 3.1.2.15) (Ubiquitin thiolesterase 14) (Ubiquitin-specific processing protease 14) (Deubiquitinating enzyme 14).	Serine/threonine-protein kinase 12 (EC 2.7.1.37) (Aurora- and Ipl1- like midbody-associated protein 1) (AIM-1) (Aurora/IPL1-related kinase 2) (Aurora-related kinase 2) (STK-1) (Aurora-B).	GALRAsGEMAS
P23588	S93	CDK2_CDK3_group	0.3833	0.988	13.3907	ENSP00000262056	ENSP00000266970	EIF4B	CDK2	Eukaryotic translation initiation factor 4B (eIF-4B).	Cell division protein kinase 2 (EC 2.7.1.37) (p33 protein kinase).	SRLPKsPPYTA
P23588	S422	Pim2	0.2357	0.976	11.4999	ENSP00000262056	ENSP00000218217	EIF4B	PIM2	Eukaryotic translation initiation factor 4B (eIF-4B).	Serine/threonine-protein kinase Pim-2 (EC 2.7.1.37) (Pim-2h).	RSRTGsESSQT
P23588	S422	p70S6K_group	0.3159	0.991	11.0672	ENSP00000262056	ENSP00000225577	EIF4B	RPS6KB1	Eukaryotic translation initiation factor 4B (eIF-4B).	Ribosomal protein S6 kinase 1 (EC 2.7.1.37) (S6K) (S6K1) (70 kDa ribosomal protein S6 kinase 1) (p70 S6 kinase alpha) (p70(S6K)-alpha) (p70-S6K) (p70-alpha).	RSRTGsESSQT
P23588	S422	PKB_group	0.3551	0.991	10.1584	ENSP00000262056	ENSP00000270202	EIF4B	AKT1	Eukaryotic translation initiation factor 4B (eIF-4B).	RAC-alpha serine/threonine-protein kinase (EC 2.7.1.37) (RAC-PK-alpha) (Protein kinase B) (PKB) (C-AKT).	RSRTGsESSQT
P23588	S422	PKB_group	0.3551	0.986	10.1071	ENSP00000262056	ENSP00000309428	EIF4B	AKT2	Eukaryotic translation initiation factor 4B (eIF-4B).	RAC-beta serine/threonine-protein kinase (EC 2.7.1.37) (RAC-PK-beta) (Protein kinase Akt-2) (Protein kinase B, beta) (PKB beta).	RSRTGsESSQT
P23588	S422	CLK_group	0.4132	0.951	9.8235	ENSP00000262056	ENSP00000326830	EIF4B	CLK1	Eukaryotic translation initiation factor 4B (eIF-4B).	Dual specificity protein kinase CLK1 (EC 2.7.1.37) (EC 2.7.1.112) (CDC-like kinase 1).	RSRTGsESSQT
P23588	S422	CLK_group	0.4132	0.95	9.8132	ENSP00000262056	ENSP00000347759	EIF4B	CLK2	Eukaryotic translation initiation factor 4B (eIF-4B).	Dual specificity protein kinase CLK2 (EC 2.7.1.37) (EC 2.7.1.112) (CDC-like kinase 2).	RSRTGsESSQT
Q8IXZ2-1	T300	NEK1_NEK5_NEK3_NEK4_NEK11_NEK2_group	0.2821	0.65	3.7429	ENSP00000262577	ENSP00000261456	ZC3H3	NEK2	Zinc finger CCCH-type domain containing protein 3.	Serine/threonine-protein kinase Nek2 (EC 2.7.1.37) (NimA-related protein kinase 2) (NimA-like protein kinase 1) (HSPK 21).	ASLVVtCRTNK
Q8IXZ2-1	T303	YSK_group	0.1757	0.596	3.0237	ENSP00000262577	ENSP00000261573	ZC3H3	STK24	Zinc finger CCCH-type domain containing protein 3.	Serine/threonine-protein kinase 24 (EC 2.7.1.37) (STE20-like kinase MST3) (MST-3) (Mammalian STE20-like protein kinase 3).	VVTCRtNKFRK
Q8IXZ2-1	T303	ACTR2_ACTR2B_TGFbR2_group	0.1546	0.672	2.9994	ENSP00000262577	ENSP00000295754	ZC3H3	TGFBR2	Zinc finger CCCH-type domain containing protein 3.	TGF-beta receptor type II precursor (EC 2.7.1.37) (TGFR-2) (TGF-beta type II receptor).	VVTCRtNKFRK
Q8IXZ2-1	T303	ACTR2_ACTR2B_TGFbR2_group	0.1546	0.669	2.986	ENSP00000262577	ENSP00000241416	ZC3H3		Zinc finger CCCH-type domain containing protein 3.	Activin receptor type II precursor (EC 2.7.1.37) (ACTR-II) (ACTRIIA).	VVTCRtNKFRK
Q8IXZ2-1	T303	ACTR2_ACTR2B_TGFbR2_group	0.1546	0.667	2.9771	ENSP00000262577	ENSP00000340361	ZC3H3	ACVR2B	Zinc finger CCCH-type domain containing protein 3.	Activin receptor type IIB precursor (EC 2.7.1.37) (ACTR-IIB).	VVTCRtNKFRK
Q8IXZ2-1	T303	PKC_group	0.2489	0.671	2.783	ENSP00000262577	ENSP00000331602	ZC3H3	PRKCD	Zinc finger CCCH-type domain containing protein 3.	Protein kinase C, delta type (EC 2.7.1.-) (nPKC-delta).	VVTCRtNKFRK
Q8IXZ2-1	T303	PKC_group	0.2489	0.669	2.7747	ENSP00000262577	ENSP00000295797	ZC3H3	PRKCI	Zinc finger CCCH-type domain containing protein 3.	Protein kinase C, iota type (EC 2.7.1.37) (nPKC-iota) (Atypical protein kinase C-lambda/iota) (aPKC-lambda/iota) (PRKC-lambda/iota).	VVTCRtNKFRK
Q8IXZ2-1	T303	PKC_group	0.2489	0.669	2.7747	ENSP00000262577	ENSP00000349837	ZC3H3	PRKCQ	Zinc finger CCCH-type domain containing protein 3.	Protein kinase C, theta type (EC 2.7.1.-) (nPKC-theta).	VVTCRtNKFRK
Q8IXZ2-1	T303	PKC_group	0.2489	0.668	2.7705	ENSP00000262577	ENSP00000288816	ZC3H3	PRKCZ	Zinc finger CCCH-type domain containing protein 3.	Protein kinase C, zeta type (EC 2.7.1.37) (nPKC-zeta).	VVTCRtNKFRK
Q8IXZ2-1	T303	PKC_group	0.2489	0.667	2.7664	ENSP00000262577	ENSP00000284384	ZC3H3	PRKCA	Zinc finger CCCH-type domain containing protein 3.	Protein kinase C, alpha type (EC 2.7.1.37) (PKC-alpha) (PKC-A).	VVTCRtNKFRK
Q8IXZ2-1	T303	PKC_group	0.2489	0.666	2.7622	ENSP00000262577	ENSP00000263431	ZC3H3	PRKCG	Zinc finger CCCH-type domain containing protein 3.	Protein kinase C, gamma type (EC 2.7.1.37) (PKC-gamma).	VVTCRtNKFRK
Q8IXZ2-1	T303	SLK_group	0.1471	0.464	2.413	ENSP00000262577	ENSP00000278065	ZC3H3		Zinc finger CCCH-type domain containing protein 3.	serine/threonine kinase 2	VVTCRtNKFRK
Q8IXZ2-1	T303	CDK2_CDK3_group	0.0911	0.673	2.1683	ENSP00000262577	ENSP00000266970	ZC3H3	CDK2	Zinc finger CCCH-type domain containing protein 3.	Cell division protein kinase 2 (EC 2.7.1.37) (p33 protein kinase).	VVTCRtNKFRK
Q8IXZ2-1	T303	MST_group	0.093	0.654	2.1503	ENSP00000262577	ENSP00000347009	ZC3H3	MST2	Zinc finger CCCH-type domain containing protein 3.	Serine/threonine-protein kinase 3 (EC 2.7.1.37) (STE20-like kinase MST2) (MST-2) (Mammalian STE20-like protein kinase 2) (Serine/threonine-protein kinase Krs-1).	VVTCRtNKFRK
Q8IXZ2-1	S571	CLK_group	0.3448	0.647	5.5774	ENSP00000262577	ENSP00000326830	ZC3H3	CLK1	Zinc finger CCCH-type domain containing protein 3.	Dual specificity protein kinase CLK1 (EC 2.7.1.37) (EC 2.7.1.112) (CDC-like kinase 1).	RRLSLsRSLVL
Q8IXZ2-1	S571	CLK_group	0.3448	0.646	5.5687	ENSP00000262577	ENSP00000347759	ZC3H3	CLK2	Zinc finger CCCH-type domain containing protein 3.	Dual specificity protein kinase CLK2 (EC 2.7.1.37) (EC 2.7.1.112) (CDC-like kinase 2).	RRLSLsRSLVL
Q8IXZ2-1	S571	NEK1_NEK5_NEK3_NEK4_NEK11_NEK2_group	0.3054	0.65	4.0526	ENSP00000262577	ENSP00000261456	ZC3H3	NEK2	Zinc finger CCCH-type domain containing protein 3.	Serine/threonine-protein kinase Nek2 (EC 2.7.1.37) (NimA-related protein kinase 2) (NimA-like protein kinase 1) (HSPK 21).	RRLSLsRSLVL
Q9UKV3-1	S710	ATM_ATR_group	0.4156	0.789	11.5928	ENSP00000262710	ENSP00000278616	ACIN1	ATM	Apoptotic chromatin condensation inducer in the nucleus (Acinus).	Serine-protein kinase ATM (EC 2.7.1.37) (Ataxia telangiectasia mutated) (A-T, mutated).	QARRLsQPESA
Q9UKV3-1	S710	ATM_ATR_group	0.4156	0.788	11.5781	ENSP00000262710	ENSP00000343741	ACIN1		Apoptotic chromatin condensation inducer in the nucleus (Acinus).	Serine-protein kinase ATR (EC 2.7.1.37) (Ataxia telangiectasia and Rad3-related protein) (FRAP-related protein 1).	QARRLsQPESA
Q12888-1	S1067	CK2_group	0.0661	0.984	2.3006	ENSP00000263801	ENSP00000262506	TP53BP1	CSNK2A2	Tumor suppressor p53-binding protein 1 (p53-binding protein 1) (53BP1).	Casein kinase II, alpha' chain (CK II) (EC 2.7.1.37).	LLHFPsSQGEE
Q12888-1	S1067	CK2_group	0.0661	0.984	2.3006	ENSP00000263801	ENSP00000339247	TP53BP1	CK2A1	Tumor suppressor p53-binding protein 1 (p53-binding protein 1) (53BP1).	Casein kinase II, alpha chain (CK II) (EC 2.7.1.37).	LLHFPsSQGEE
Q12888-1	S1067	PKA_group	0.0732	0.983	2.0767	ENSP00000263801	ENSP00000319504	TP53BP1	PRKACB	Tumor suppressor p53-binding protein 1 (p53-binding protein 1) (53BP1).	cAMP-dependent protein kinase, beta-catalytic subunit (EC 2.7.1.37) (PKA C-beta).	LLHFPsSQGEE
Q12888-1	S1067	PKA_group	0.0732	0.982	2.0746	ENSP00000263801	ENSP00000309591	TP53BP1	PKACA	Tumor suppressor p53-binding protein 1 (p53-binding protein 1) (53BP1).	cAMP-dependent protein kinase, alpha-catalytic subunit (EC 2.7.1.37) (PKA C-alpha).	LLHFPsSQGEE
Q12888-1	S1067	MAPKAPK_group	0.0714	0.995	2.0522	ENSP00000263801	ENSP00000202788	TP53BP1	MAPKAPK5	Tumor suppressor p53-binding protein 1 (p53-binding protein 1) (53BP1).	MAP kinase-activated protein kinase 5 (EC 2.7.1.37) (MAPK-activated protein kinase 5) (MAPKAP kinase 5) (p38-regulated/activated protein kinase).	LLHFPsSQGEE
Q12888-1	S1067	MAPKAPK_group	0.0714	0.995	2.0522	ENSP00000263801	ENSP00000294981	TP53BP1	MAPKAPK2	Tumor suppressor p53-binding protein 1 (p53-binding protein 1) (53BP1).	MAP kinase-activated protein kinase 2 (EC 2.7.1.-) (MAPK-activated protein kinase 2) (MAPKAP kinase 2) (MAPKAPK-2).	LLHFPsSQGEE
Q12888-1	S1067	MAPKAPK_group	0.0714	0.993	2.0481	ENSP00000263801	ENSP00000350639	TP53BP1	MAPKAPK3	Tumor suppressor p53-binding protein 1 (p53-binding protein 1) (53BP1).	mitogen-activated protein kinase-activated protein kinase 3	LLHFPsSQGEE
Q12888-1	S1067	PKC_group	0.1231	0.993	2.0367	ENSP00000263801	ENSP00000331602	TP53BP1	PRKCD	Tumor suppressor p53-binding protein 1 (p53-binding protein 1) (53BP1).	Protein kinase C, delta type (EC 2.7.1.-) (nPKC-delta).	LLHFPsSQGEE
Q12888-1	S1067	PKC_group	0.1231	0.99	2.0306	ENSP00000263801	ENSP00000295797	TP53BP1	PRKCI	Tumor suppressor p53-binding protein 1 (p53-binding protein 1) (53BP1).	Protein kinase C, iota type (EC 2.7.1.37) (nPKC-iota) (Atypical protein kinase C-lambda/iota) (aPKC-lambda/iota) (PRKC-lambda/iota).	LLHFPsSQGEE
Q12888-1	S1067	PKC_group	0.1231	0.99	2.0306	ENSP00000263801	ENSP00000349837	TP53BP1	PRKCQ	Tumor suppressor p53-binding protein 1 (p53-binding protein 1) (53BP1).	Protein kinase C, theta type (EC 2.7.1.-) (nPKC-theta).	LLHFPsSQGEE
Q12888-1	S1067	PKC_group	0.1231	0.989	2.0285	ENSP00000263801	ENSP00000288816	TP53BP1	PRKCZ	Tumor suppressor p53-binding protein 1 (p53-binding protein 1) (53BP1).	Protein kinase C, zeta type (EC 2.7.1.37) (nPKC-zeta).	LLHFPsSQGEE
Q12888-1	S1067	PKC_group	0.1231	0.988	2.0265	ENSP00000263801	ENSP00000284384	TP53BP1	PRKCA	Tumor suppressor p53-binding protein 1 (p53-binding protein 1) (53BP1).	Protein kinase C, alpha type (EC 2.7.1.37) (PKC-alpha) (PKC-A).	LLHFPsSQGEE
Q12888-1	S1067	PKC_group	0.1231	0.986	2.0224	ENSP00000263801	ENSP00000263431	TP53BP1	PRKCG	Tumor suppressor p53-binding protein 1 (p53-binding protein 1) (53BP1).	Protein kinase C, gamma type (EC 2.7.1.37) (PKC-gamma).	LLHFPsSQGEE
Q12888-1	S1067	CDK4_CDK6_group	0.0486	0.996	1.7118	ENSP00000263801	ENSP00000257904	TP53BP1	CDK4	Tumor suppressor p53-binding protein 1 (p53-binding protein 1) (53BP1).	Cell division protein kinase 4 (EC 2.7.1.37) (Cyclin-dependent kinase 4) (PSK-J3).	LLHFPsSQGEE
Q12888-1	S1067	CDK4_CDK6_group	0.0486	0.996	1.7118	ENSP00000263801	ENSP00000265734	TP53BP1	CDK6	Tumor suppressor p53-binding protein 1 (p53-binding protein 1) (53BP1).	Cell division protein kinase 6 (EC 2.7.1.37) (Serine/threonine-protein kinase PLSTIRE).	LLHFPsSQGEE
Q12888-1	S1068	CK2_group	0.4899	0.984	17.045	ENSP00000263801	ENSP00000262506	TP53BP1	CSNK2A2	Tumor suppressor p53-binding protein 1 (p53-binding protein 1) (53BP1).	Casein kinase II, alpha' chain (CK II) (EC 2.7.1.37).	LHFPSsQGEEE
Q12888-1	S1068	CK2_group	0.4899	0.984	17.045	ENSP00000263801	ENSP00000339247	TP53BP1	CK2A1	Tumor suppressor p53-binding protein 1 (p53-binding protein 1) (53BP1).	Casein kinase II, alpha chain (CK II) (EC 2.7.1.37).	LHFPSsQGEEE
Q12888-1	S1068	ATM_ATR_group	0.4457	0.998	15.7258	ENSP00000263801	ENSP00000278616	TP53BP1	ATM	Tumor suppressor p53-binding protein 1 (p53-binding protein 1) (53BP1).	Serine-protein kinase ATM (EC 2.7.1.37) (Ataxia telangiectasia mutated) (A-T, mutated).	LHFPSsQGEEE
Q12888-1	S1068	ATM_ATR_group	0.4457	0.997	15.71	ENSP00000263801	ENSP00000343741	TP53BP1		Tumor suppressor p53-binding protein 1 (p53-binding protein 1) (53BP1).	Serine-protein kinase ATR (EC 2.7.1.37) (Ataxia telangiectasia and Rad3-related protein) (FRAP-related protein 1).	LHFPSsQGEEE
Q12888-1	S1362	CDK2_CDK3_group	0.3508	0.997	12.3647	ENSP00000263801	ENSP00000266970	TP53BP1	CDK2	Tumor suppressor p53-binding protein 1 (p53-binding protein 1) (53BP1).	Cell division protein kinase 2 (EC 2.7.1.37) (p33 protein kinase).	GPGKLsPRKGV
Q13409-3	S81	CDK2_CDK3_group	0.3821	0.904	12.2118	ENSP00000263811	ENSP00000266970	DNCI2	CDK2	Dynein intermediate chain 2, cytosolic (DH IC-2) (Cytoplasmic dynein intermediate chain 2).	Cell division protein kinase 2 (EC 2.7.1.37) (p33 protein kinase).	VPPPMsPSSKS
Q13409-3	S84	GSK3_group	0.177	0.902	5.6455	ENSP00000263811	ENSP00000324806	DNCI2	GSK3B	Dynein intermediate chain 2, cytosolic (DH IC-2) (Cytoplasmic dynein intermediate chain 2).	Glycogen synthase kinase-3 beta (EC 2.7.1.37) (GSK-3 beta).	PMSPSsKSVST
Q13409-3	S84	GSK3_group	0.177	0.901	5.6392	ENSP00000263811	ENSP00000222330	DNCI2	GSK3A	Dynein intermediate chain 2, cytosolic (DH IC-2) (Cytoplasmic dynein intermediate chain 2).	Glycogen synthase kinase-3 alpha (EC 2.7.1.37) (GSK-3 alpha).	PMSPSsKSVST
B4DQM4	S326	AuroraA	0.0942	0.957	4.5094	ENSP00000264718	ENSP00000321591	XAB1	STK6	XPA-binding protein 1.	Serine/threonine-protein kinase 6 (EC 2.7.1.37) (Serine/threonine kinase 15) (Aurora/IPL1-related kinase 1) (Aurora-related kinase 1) (hARK1) (Aurora-A) (Breast-tumor-amplified kinase).	GTAKDsLSPVL
B4DQM4	S326	NEK1_NEK5_NEK3_NEK4_NEK11_NEK2_group	0.1733	0.938	3.318	ENSP00000264718	ENSP00000261456	XAB1	NEK2	XPA-binding protein 1.	Serine/threonine-protein kinase Nek2 (EC 2.7.1.37) (NimA-related protein kinase 2) (NimA-like protein kinase 1) (HSPK 21).	GTAKDsLSPVL
B4DQM4	S328	p38_group	0.3445	0.97	8.355	ENSP00000264718	ENSP00000229794	XAB1	MAPK14	XPA-binding protein 1.	Mitogen-activated protein kinase 14 (EC 2.7.1.37) (Mitogen-activated protein kinase p38 alpha) (MAP kinase p38 alpha) (Cytokine suppressive anti-inflammatory drug binding protein) (CSAID binding protein) (CSBP) (MAX-interacting protein 2) (MAP kinase MXI2	AKDSLsPVLHP
B4DQM4	S328	p38_group	0.3445	0.97	8.355	ENSP00000264718	ENSP00000333685	XAB1	MAPK11	XPA-binding protein 1.	Mitogen-activated protein kinase 11 (EC 2.7.1.37) (Mitogen-activated protein kinase p38 beta) (MAP kinase p38 beta) (p38b) (p38-2) (Stress- activated protein kinase 2).	AKDSLsPVLHP
B4DQM4	S328	p38_group	0.3445	0.967	8.3292	ENSP00000264718	ENSP00000351092	XAB1	MAPK13	XPA-binding protein 1.	Mitogen-activated protein kinase 13 (EC 2.7.1.37) (Stress-activated protein kinase 4) (Mitogen-activated protein kinase p38 delta) (MAP kinase p38 delta).	AKDSLsPVLHP
B4DQM4	S328	JNK_group	0.2784	0.972	7.8115	ENSP00000264718	ENSP00000353483	XAB1	MAPK8	XPA-binding protein 1.	Mitogen-activated protein kinase 8 (EC 2.7.1.37) (Stress-activated protein kinase JNK1) (c-Jun N-terminal kinase 1) (JNK-46).	AKDSLsPVLHP
B4DQM4	S328	JNK_group	0.2784	0.971	7.8034	ENSP00000264718	ENSP00000352157	XAB1	MAPK10	XPA-binding protein 1.	Mitogen-activated protein kinase 10 (EC 2.7.1.37) (Stress-activated protein kinase JNK3) (c-Jun N-terminal kinase 3) (MAP kinase p49 3F12).	AKDSLsPVLHP
B4DQM4	S328	JNK_group	0.2784	0.97	7.7954	ENSP00000264718	ENSP00000345524	XAB1	MAPK9	XPA-binding protein 1.	Mitogen-activated protein kinase 9 (EC 2.7.1.37) (Stress-activated protein kinase JNK2) (c-Jun N-terminal kinase 2) (JNK-55).	AKDSLsPVLHP
B4DQM4	S328	CDK2_CDK3_group	0.1985	0.973	6.828	ENSP00000264718	ENSP00000266970	XAB1	CDK2	XPA-binding protein 1.	Cell division protein kinase 2 (EC 2.7.1.37) (p33 protein kinase).	AKDSLsPVLHP
Q8WUA4-1	T895	MSN_group	0.2745	0.964	6.6152	ENSP00000264720	ENSP00000313644	GTF3C2	MAP4K4	General transcription factor 3C polypeptide 2 (Transcription factor IIIC-beta subunit) (TF3C-beta) (TFIIIC 110 kDa subunit) (TFIIIC110).	Mitogen-activated protein kinase kinase kinase kinase 4 (EC 2.7.1.37) (MAPK/ERK kinase kinase kinase 4) (MEK kinase kinase 4) (MEKKK 4) (HPK/GCK-like kinase HGK) (Nck interacting kinase).	QPSSPtRRPGF
Q8WUA4-1	T895	MSN_group	0.2745	0.957	6.5672	ENSP00000264720	ENSP00000284483	GTF3C2	TNIK	General transcription factor 3C polypeptide 2 (Transcription factor IIIC-beta subunit) (TF3C-beta) (TFIIIC 110 kDa subunit) (TFIIIC110).	TRAF2 and NCK interacting kinase (EC 2.7.1.37).	QPSSPtRRPGF
Q8WUA4-1	T895	YSK_group	0.2183	0.871	5.4881	ENSP00000264720	ENSP00000261573	GTF3C2	STK24	General transcription factor 3C polypeptide 2 (Transcription factor IIIC-beta subunit) (TF3C-beta) (TFIIIC 110 kDa subunit) (TFIIIC110).	Serine/threonine-protein kinase 24 (EC 2.7.1.37) (STE20-like kinase MST3) (MST-3) (Mammalian STE20-like protein kinase 3).	QPSSPtRRPGF
Q8WUA4-1	T895	PKC_group	0.3338	0.98	5.4522	ENSP00000264720	ENSP00000331602	GTF3C2	PRKCD	General transcription factor 3C polypeptide 2 (Transcription factor IIIC-beta subunit) (TF3C-beta) (TFIIIC 110 kDa subunit) (TFIIIC110).	Protein kinase C, delta type (EC 2.7.1.-) (nPKC-delta).	QPSSPtRRPGF
Q8WUA4-1	T895	PKC_group	0.3338	0.977	5.4355	ENSP00000264720	ENSP00000295797	GTF3C2	PRKCI	General transcription factor 3C polypeptide 2 (Transcription factor IIIC-beta subunit) (TF3C-beta) (TFIIIC 110 kDa subunit) (TFIIIC110).	Protein kinase C, iota type (EC 2.7.1.37) (nPKC-iota) (Atypical protein kinase C-lambda/iota) (aPKC-lambda/iota) (PRKC-lambda/iota).	QPSSPtRRPGF
Q8WUA4-1	T895	PKC_group	0.3338	0.977	5.4355	ENSP00000264720	ENSP00000349837	GTF3C2	PRKCQ	General transcription factor 3C polypeptide 2 (Transcription factor IIIC-beta subunit) (TF3C-beta) (TFIIIC 110 kDa subunit) (TFIIIC110).	Protein kinase C, theta type (EC 2.7.1.-) (nPKC-theta).	QPSSPtRRPGF
Q8WUA4-1	T895	PKC_group	0.3338	0.976	5.43	ENSP00000264720	ENSP00000288816	GTF3C2	PRKCZ	General transcription factor 3C polypeptide 2 (Transcription factor IIIC-beta subunit) (TF3C-beta) (TFIIIC 110 kDa subunit) (TFIIIC110).	Protein kinase C, zeta type (EC 2.7.1.37) (nPKC-zeta).	QPSSPtRRPGF
Q8WUA4-1	T895	PKC_group	0.3338	0.975	5.4244	ENSP00000264720	ENSP00000284384	GTF3C2	PRKCA	General transcription factor 3C polypeptide 2 (Transcription factor IIIC-beta subunit) (TF3C-beta) (TFIIIC 110 kDa subunit) (TFIIIC110).	Protein kinase C, alpha type (EC 2.7.1.37) (PKC-alpha) (PKC-A).	QPSSPtRRPGF
Q8WUA4-1	T895	PKC_group	0.3338	0.973	5.4133	ENSP00000264720	ENSP00000263431	GTF3C2	PRKCG	General transcription factor 3C polypeptide 2 (Transcription factor IIIC-beta subunit) (TF3C-beta) (TFIIIC 110 kDa subunit) (TFIIIC110).	Protein kinase C, gamma type (EC 2.7.1.37) (PKC-gamma).	QPSSPtRRPGF
Q9P0K7-2	S415	CDK2_CDK3_group	0.3337	0.601	7.0911	ENSP00000265109	ENSP00000266970	RAI14	CDK2	retinoic acid induced 14	Cell division protein kinase 2 (EC 2.7.1.37) (p33 protein kinase).	PDSKSsPSVLI
Q9BTU6	S44	AuroraA	0.052	0.67	1.7409	ENSP00000266061	ENSP00000321591		STK6	phosphatidylinositol 4-kinase type II	Serine/threonine-protein kinase 6 (EC 2.7.1.37) (Serine/threonine kinase 15) (Aurora/IPL1-related kinase 1) (Aurora-related kinase 1) (hARK1) (Aurora-A) (Breast-tumor-amplified kinase).	AAAAGsGPSPP
Q9BTU6	S44	CDK4_CDK6_group	0.0594	0.681	1.4308	ENSP00000266061	ENSP00000257904		CDK4	phosphatidylinositol 4-kinase type II	Cell division protein kinase 4 (EC 2.7.1.37) (Cyclin-dependent kinase 4) (PSK-J3).	AAAAGsGPSPP
Q9BTU6	S44	CDK4_CDK6_group	0.0594	0.681	1.4308	ENSP00000266061	ENSP00000265734		CDK6	phosphatidylinositol 4-kinase type II	Cell division protein kinase 6 (EC 2.7.1.37) (Serine/threonine-protein kinase PLSTIRE).	AAAAGsGPSPP
Q9BTU6	S44	AMPK_group	0.0593	0.664	1.3929	ENSP00000266061	ENSP00000346148		PRKAA1	phosphatidylinositol 4-kinase type II	5'-AMP-activated protein kinase, catalytic alpha-1 chain (EC 2.7.1.-) (AMPK alpha-1 chain).	AAAAGsGPSPP
Q9BTU6	S44	AMPK_group	0.0593	0.66	1.3845	ENSP00000266061	ENSP00000294393		PRKAA2	phosphatidylinositol 4-kinase type II	5'-AMP-activated protein kinase, catalytic alpha-2 chain (EC 2.7.1.-) (AMPK alpha-2 chain).	AAAAGsGPSPP
Q9BTU6	S47	CDK2_CDK3_group	0.2818	0.681	6.7862	ENSP00000266061	ENSP00000266970		CDK2	phosphatidylinositol 4-kinase type II	Cell division protein kinase 2 (EC 2.7.1.37) (p33 protein kinase).	AGSGPsPPGSP
Q9BTU6	S47	p38_group	0.3426	0.681	5.8329	ENSP00000266061	ENSP00000229794		MAPK14	phosphatidylinositol 4-kinase type II	Mitogen-activated protein kinase 14 (EC 2.7.1.37) (Mitogen-activated protein kinase p38 alpha) (MAP kinase p38 alpha) (Cytokine suppressive anti-inflammatory drug binding protein) (CSAID binding protein) (CSBP) (MAX-interacting protein 2) (MAP kinase MXI2	AGSGPsPPGSP
Q9BTU6	S47	p38_group	0.3426	0.681	5.8329	ENSP00000266061	ENSP00000333685		MAPK11	phosphatidylinositol 4-kinase type II	Mitogen-activated protein kinase 11 (EC 2.7.1.37) (Mitogen-activated protein kinase p38 beta) (MAP kinase p38 beta) (p38b) (p38-2) (Stress- activated protein kinase 2).	AGSGPsPPGSP
Q9BTU6	S47	p38_group	0.3426	0.679	5.8157	ENSP00000266061	ENSP00000351092		MAPK13	phosphatidylinositol 4-kinase type II	Mitogen-activated protein kinase 13 (EC 2.7.1.37) (Stress-activated protein kinase 4) (Mitogen-activated protein kinase p38 delta) (MAP kinase p38 delta).	AGSGPsPPGSP
Q9BTU6	S47	JNK_group	0.2763	0.682	5.4404	ENSP00000266061	ENSP00000352157		MAPK10	phosphatidylinositol 4-kinase type II	Mitogen-activated protein kinase 10 (EC 2.7.1.37) (Stress-activated protein kinase JNK3) (c-Jun N-terminal kinase 3) (MAP kinase p49 3F12).	AGSGPsPPGSP
Q9BTU6	S47	JNK_group	0.2763	0.682	5.4404	ENSP00000266061	ENSP00000353483		MAPK8	phosphatidylinositol 4-kinase type II	Mitogen-activated protein kinase 8 (EC 2.7.1.37) (Stress-activated protein kinase JNK1) (c-Jun N-terminal kinase 1) (JNK-46).	AGSGPsPPGSP
Q9BTU6	S47	JNK_group	0.2763	0.681	5.4324	ENSP00000266061	ENSP00000345524		MAPK9	phosphatidylinositol 4-kinase type II	Mitogen-activated protein kinase 9 (EC 2.7.1.37) (Stress-activated protein kinase JNK2) (c-Jun N-terminal kinase 2) (JNK-55).	AGSGPsPPGSP
Q9BTU6	S51	CDK2_CDK3_group	0.3674	0.681	8.8462	ENSP00000266061	ENSP00000266970		CDK2	phosphatidylinositol 4-kinase type II	Cell division protein kinase 2 (EC 2.7.1.37) (p33 protein kinase).	PSPPGsPGHDR
Q9H3Z4-2	S8	CaMKIIbeta_CaMKIIgamma_group	0.3145	0.466	5.182	ENSP00000276570	ENSP00000307082	DNAJC5B	CAMK2G	DnaJ homolog subfamily C member 5B (Beta cysteine string protein) (Beta-CSP).	Calcium/calmodulin-dependent protein kinase type II gamma chain (EC 2.7.1.123) (CaM-kinase II gamma chain) (CaM kinase II gamma subunit) (CaMK-II gamma subunit).	DQRQRsLSTSG
Q9H3Z4-2	S8	DMPK_group	0.3524	0.475	4.1848	ENSP00000276570	ENSP00000346168	DNAJC5B	DMPK	DnaJ homolog subfamily C member 5B (Beta cysteine string protein) (Beta-CSP).	Myotonin-protein kinase (EC 2.7.1.-) (Myotonic dystrophy protein kinase) (MDPK) (DM-kinase) (DMK) (DMPK) (MT-PK).	DQRQRsLSTSG
Q9H3Z4-2	S10	Pim2	0.2618	0.5	6.5455	ENSP00000276570	ENSP00000218217	DNAJC5B	PIM2	DnaJ homolog subfamily C member 5B (Beta cysteine string protein) (Beta-CSP).	Serine/threonine-protein kinase Pim-2 (EC 2.7.1.37) (Pim-2h).	RQRSLsTSGES
Q9H3Z4-2	S10	p70S6K_group	0.3314	0.506	5.9286	ENSP00000276570	ENSP00000225577	DNAJC5B	RPS6KB1	DnaJ homolog subfamily C member 5B (Beta cysteine string protein) (Beta-CSP).	Ribosomal protein S6 kinase 1 (EC 2.7.1.37) (S6K) (S6K1) (70 kDa ribosomal protein S6 kinase 1) (p70 S6 kinase alpha) (p70(S6K)-alpha) (p70-S6K) (p70-alpha).	RQRSLsTSGES
Q9H3Z4-2	S10	Pim3_Pim1_group	0.3093	0.42	4.5929	ENSP00000276570	ENSP00000259722	DNAJC5B		DnaJ homolog subfamily C member 5B (Beta cysteine string protein) (Beta-CSP).	Proto-oncogene serine/threonine-protein kinase Pim-1 (EC 2.7.1.37).	RQRSLsTSGES
Q9H3Z4-2	T11	CK2_group	0.329	0.5	5.8163	ENSP00000276570	ENSP00000262506	DNAJC5B	CSNK2A2	DnaJ homolog subfamily C member 5B (Beta cysteine string protein) (Beta-CSP).	Casein kinase II, alpha' chain (CK II) (EC 2.7.1.37).	QRSLStSGESL
Q9H3Z4-2	T11	CK2_group	0.329	0.5	5.8163	ENSP00000276570	ENSP00000339247	DNAJC5B	CK2A1	DnaJ homolog subfamily C member 5B (Beta cysteine string protein) (Beta-CSP).	Casein kinase II, alpha chain (CK II) (EC 2.7.1.37).	QRSLStSGESL
Q9H3Z4-2	S12	CK2_group	0.2629	0.5	4.6469	ENSP00000276570	ENSP00000262506	DNAJC5B	CSNK2A2	DnaJ homolog subfamily C member 5B (Beta cysteine string protein) (Beta-CSP).	Casein kinase II, alpha' chain (CK II) (EC 2.7.1.37).	RSLSTsGESLY
Q9H3Z4-2	S12	CK2_group	0.2629	0.5	4.6469	ENSP00000276570	ENSP00000339247	DNAJC5B	CK2A1	DnaJ homolog subfamily C member 5B (Beta cysteine string protein) (Beta-CSP).	Casein kinase II, alpha chain (CK II) (EC 2.7.1.37).	RSLSTsGESLY
Q96B23-1	S66	ACTR2_ACTR2B_TGFbR2_group	0.2668	0.497	3.8278	ENSP00000282059	ENSP00000295754	C18orf25	TGFBR2	Uncharacterized protein C18orf25.	TGF-beta receptor type II precursor (EC 2.7.1.37) (TGFR-2) (TGF-beta type II receptor).	ELRRDsSESQL
Q96B23-1	S66	ACTR2_ACTR2B_TGFbR2_group	0.2668	0.494	3.8047	ENSP00000282059	ENSP00000241416	C18orf25		Uncharacterized protein C18orf25.	Activin receptor type II precursor (EC 2.7.1.37) (ACTR-II) (ACTRIIA).	ELRRDsSESQL
Q96B23-1	S66	ACTR2_ACTR2B_TGFbR2_group	0.2668	0.493	3.797	ENSP00000282059	ENSP00000340361	C18orf25	ACVR2B	Uncharacterized protein C18orf25.	Activin receptor type IIB precursor (EC 2.7.1.37) (ACTR-IIB).	ELRRDsSESQL
Q96B23-1	S66	PKA_group	0.2539	0.491	3.5986	ENSP00000282059	ENSP00000319504	C18orf25	PRKACB	Uncharacterized protein C18orf25.	cAMP-dependent protein kinase, beta-catalytic subunit (EC 2.7.1.37) (PKA C-beta).	ELRRDsSESQL
Q96B23-1	S66	PKA_group	0.2539	0.49	3.5913	ENSP00000282059	ENSP00000309591	C18orf25	PKACA	Uncharacterized protein C18orf25.	cAMP-dependent protein kinase, alpha-catalytic subunit (EC 2.7.1.37) (PKA C-alpha).	ELRRDsSESQL
Q96B23-1	S66	DMPK_group	0.308	0.467	3.5961	ENSP00000282059	ENSP00000346168	C18orf25	DMPK	Uncharacterized protein C18orf25.	Myotonin-protein kinase (EC 2.7.1.-) (Myotonic dystrophy protein kinase) (MDPK) (DM-kinase) (DMK) (DMPK) (MT-PK).	ELRRDsSESQL
Q96B23-1	S66	CLK_group	0.2453	0.478	2.9311	ENSP00000282059	ENSP00000326830	C18orf25	CLK1	Uncharacterized protein C18orf25.	Dual specificity protein kinase CLK1 (EC 2.7.1.37) (EC 2.7.1.112) (CDC-like kinase 1).	ELRRDsSESQL
Q96B23-1	S66	CLK_group	0.2453	0.478	2.9311	ENSP00000282059	ENSP00000347759	C18orf25	CLK2	Uncharacterized protein C18orf25.	Dual specificity protein kinase CLK2 (EC 2.7.1.37) (EC 2.7.1.112) (CDC-like kinase 2).	ELRRDsSESQL
Q96B23-1	S67	ACTR2_ACTR2B_TGFbR2_group	0.2856	0.497	4.0973	ENSP00000282059	ENSP00000295754	C18orf25	TGFBR2	Uncharacterized protein C18orf25.	TGF-beta receptor type II precursor (EC 2.7.1.37) (TGFR-2) (TGF-beta type II receptor).	LRRDSsESQLA
Q96B23-1	S67	ACTR2_ACTR2B_TGFbR2_group	0.2856	0.494	4.0726	ENSP00000282059	ENSP00000241416	C18orf25		Uncharacterized protein C18orf25.	Activin receptor type II precursor (EC 2.7.1.37) (ACTR-II) (ACTRIIA).	LRRDSsESQLA
Q96B23-1	S67	ACTR2_ACTR2B_TGFbR2_group	0.2856	0.493	4.0643	ENSP00000282059	ENSP00000340361	C18orf25	ACVR2B	Uncharacterized protein C18orf25.	Activin receptor type IIB precursor (EC 2.7.1.37) (ACTR-IIB).	LRRDSsESQLA
Q96B23-1	S67	CLK_group	0.2921	0.478	3.4903	ENSP00000282059	ENSP00000326830	C18orf25	CLK1	Uncharacterized protein C18orf25.	Dual specificity protein kinase CLK1 (EC 2.7.1.37) (EC 2.7.1.112) (CDC-like kinase 1).	LRRDSsESQLA
Q96B23-1	S67	CLK_group	0.2921	0.478	3.4903	ENSP00000282059	ENSP00000347759	C18orf25	CLK2	Uncharacterized protein C18orf25.	Dual specificity protein kinase CLK2 (EC 2.7.1.37) (EC 2.7.1.112) (CDC-like kinase 2).	LRRDSsESQLA
Q96B23-1	S69	ATM_ATR_group	0.4876	0.498	8.5857	ENSP00000282059	ENSP00000343741	C18orf25		Uncharacterized protein C18orf25.	Serine-protein kinase ATR (EC 2.7.1.37) (Ataxia telangiectasia and Rad3-related protein) (FRAP-related protein 1).	RDSSEsQLAST
Q96B23-1	S69	ATM_ATR_group	0.4876	0.498	8.5857	ENSP00000282059	ENSP00000278616	C18orf25	ATM	Uncharacterized protein C18orf25.	Serine-protein kinase ATM (EC 2.7.1.37) (Ataxia telangiectasia mutated) (A-T, mutated).	RDSSEsQLAST
P46937	S61	CK2_group	0.4904	0.954	16.5408	ENSP00000282441	ENSP00000262506	YAP1	CSNK2A2	65 kDa Yes-associated protein (YAP65).	Casein kinase II, alpha' chain (CK II) (EC 2.7.1.37).	HVRGDsETDLE
P46937	S61	CK2_group	0.4904	0.954	16.5408	ENSP00000282441	ENSP00000339247	YAP1	CK2A1	65 kDa Yes-associated protein (YAP65).	Casein kinase II, alpha chain (CK II) (EC 2.7.1.37).	HVRGDsETDLE
P46937	T63	CK2_group	0.6174	0.954	20.8243	ENSP00000282441	ENSP00000262506	YAP1	CSNK2A2	65 kDa Yes-associated protein (YAP65).	Casein kinase II, alpha' chain (CK II) (EC 2.7.1.37).	RGDSEtDLEAL
P46937	T63	CK2_group	0.6174	0.954	20.8243	ENSP00000282441	ENSP00000339247	YAP1	CK2A1	65 kDa Yes-associated protein (YAP65).	Casein kinase II, alpha chain (CK II) (EC 2.7.1.37).	RGDSEtDLEAL
Q8TF01-1	S211	CDK2_CDK3_group	0.2656	0.848	7.962	ENSP00000296888	ENSP00000266970	SRRP130	CDK2	Splicing factor, arginine/serine-rich 130 (Serine-arginine-rich splicing regulatory protein 130) (SRrp130) (SR-rich protein) (SR- related protein).	Cell division protein kinase 2 (EC 2.7.1.37) (p33 protein kinase).	RDRQRsPIALP
Q8TF01-1	S211	CLK_group	0.2986	0.813	6.0683	ENSP00000296888	ENSP00000326830	SRRP130	CLK1	Splicing factor, arginine/serine-rich 130 (Serine-arginine-rich splicing regulatory protein 130) (SRrp130) (SR-rich protein) (SR- related protein).	Dual specificity protein kinase CLK1 (EC 2.7.1.37) (EC 2.7.1.112) (CDC-like kinase 1).	RDRQRsPIALP
Q8TF01-1	S211	CLK_group	0.2986	0.812	6.0609	ENSP00000296888	ENSP00000347759	SRRP130	CLK2	Splicing factor, arginine/serine-rich 130 (Serine-arginine-rich splicing regulatory protein 130) (SRrp130) (SR-rich protein) (SR- related protein).	Dual specificity protein kinase CLK2 (EC 2.7.1.37) (EC 2.7.1.112) (CDC-like kinase 2).	RDRQRsPIALP
Q8N707	T364	CDK2_CDK3_group	0.3728	0.993	13.0886	ENSP00000301843	ENSP00000266970	CTTN	CDK2	Src substrate cortactin (Amplaxin) (Oncogene EMS1).	Cell division protein kinase 2 (EC 2.7.1.37) (p33 protein kinase).	RAKTQtPPVSP
Q8N707	S368	CDK2_CDK3_group	0.3766	0.993	13.2211	ENSP00000301843	ENSP00000266970	CTTN	CDK2	Src substrate cortactin (Amplaxin) (Oncogene EMS1).	Cell division protein kinase 2 (EC 2.7.1.37) (p33 protein kinase).	QTPPVsPAPQP
Q14247	T401	CDK2_CDK3_group	0.3728	0.993	13.0886	ENSP00000301843	ENSP00000266970	CTTN	CDK2	Src substrate cortactin (Amplaxin) (Oncogene EMS1).	Cell division protein kinase 2 (EC 2.7.1.37) (p33 protein kinase).	RAKTQtPPVSP
Q14247	S405	CDK2_CDK3_group	0.3766	0.993	13.2211	ENSP00000301843	ENSP00000266970	CTTN	CDK2	Src substrate cortactin (Amplaxin) (Oncogene EMS1).	Cell division protein kinase 2 (EC 2.7.1.37) (p33 protein kinase).	QTPPVsPAPQP
P49916-2	S210	CDK2_CDK3_group	0.3209	0.991	11.2419	ENSP00000304618	ENSP00000266970		CDK2	DNA ligase III (EC 6.5.1.1) (Polydeoxyribonucleotide synthase [ATP]).	Cell division protein kinase 2 (EC 2.7.1.37) (p33 protein kinase).	TGQVTsPVKGA
P49916-2	S210	p38_group	0.3447	0.99	8.5306	ENSP00000304618	ENSP00000229794		MAPK14	DNA ligase III (EC 6.5.1.1) (Polydeoxyribonucleotide synthase [ATP]).	Mitogen-activated protein kinase 14 (EC 2.7.1.37) (Mitogen-activated protein kinase p38 alpha) (MAP kinase p38 alpha) (Cytokine suppressive anti-inflammatory drug binding protein) (CSAID binding protein) (CSBP) (MAX-interacting protein 2) (MAP kinase MXI2	TGQVTsPVKGA
P49916-2	S210	p38_group	0.3447	0.99	8.5306	ENSP00000304618	ENSP00000333685		MAPK11	DNA ligase III (EC 6.5.1.1) (Polydeoxyribonucleotide synthase [ATP]).	Mitogen-activated protein kinase 11 (EC 2.7.1.37) (Mitogen-activated protein kinase p38 beta) (MAP kinase p38 beta) (p38b) (p38-2) (Stress- activated protein kinase 2).	TGQVTsPVKGA
P49916-2	S210	p38_group	0.3447	0.987	8.5047	ENSP00000304618	ENSP00000351092		MAPK13	DNA ligase III (EC 6.5.1.1) (Polydeoxyribonucleotide synthase [ATP]).	Mitogen-activated protein kinase 13 (EC 2.7.1.37) (Stress-activated protein kinase 4) (Mitogen-activated protein kinase p38 delta) (MAP kinase p38 delta).	TGQVTsPVKGA
P49916-2	S210	JNK_group	0.2796	0.992	8.007	ENSP00000304618	ENSP00000353483		MAPK8	DNA ligase III (EC 6.5.1.1) (Polydeoxyribonucleotide synthase [ATP]).	Mitogen-activated protein kinase 8 (EC 2.7.1.37) (Stress-activated protein kinase JNK1) (c-Jun N-terminal kinase 1) (JNK-46).	TGQVTsPVKGA
P49916-2	S210	JNK_group	0.2796	0.991	7.999	ENSP00000304618	ENSP00000352157		MAPK10	DNA ligase III (EC 6.5.1.1) (Polydeoxyribonucleotide synthase [ATP]).	Mitogen-activated protein kinase 10 (EC 2.7.1.37) (Stress-activated protein kinase JNK3) (c-Jun N-terminal kinase 3) (MAP kinase p49 3F12).	TGQVTsPVKGA
P49916-2	S210	JNK_group	0.2796	0.99	7.9909	ENSP00000304618	ENSP00000345524		MAPK9	DNA ligase III (EC 6.5.1.1) (Polydeoxyribonucleotide synthase [ATP]).	Mitogen-activated protein kinase 9 (EC 2.7.1.37) (Stress-activated protein kinase JNK2) (c-Jun N-terminal kinase 2) (JNK-55).	TGQVTsPVKGA
P14923	S665	DMPK_group	0.2552	0.933	5.9519	ENSP00000308144	ENSP00000346168	JUP	DMPK	Junction plakoglobin (Desmoplakin III).	Myotonin-protein kinase (EC 2.7.1.-) (Myotonic dystrophy protein kinase) (MDPK) (DM-kinase) (DMK) (DMPK) (MT-PK).	YRKRVsVELTN
P14923	S665	CaMKIIbeta_CaMKIIgamma_group	0.1668	0.917	5.4093	ENSP00000308144	ENSP00000307082	JUP	CAMK2G	Junction plakoglobin (Desmoplakin III).	Calcium/calmodulin-dependent protein kinase type II gamma chain (EC 2.7.1.123) (CaM-kinase II gamma chain) (CaM kinase II gamma subunit) (CaMK-II gamma subunit).	YRKRVsVELTN
P14923	S665	PAKA_group	0.1888	0.991	5.4011	ENSP00000308144	ENSP00000278568	JUP		Junction plakoglobin (Desmoplakin III).	Serine/threonine-protein kinase PAK 1 (EC 2.7.1.37) (p21-activated kinase 1) (PAK-1) (P65-PAK) (Alpha-PAK).	YRKRVsVELTN
P14923	S665	PAKA_group	0.1888	0.99	5.3957	ENSP00000308144	ENSP00000314067	JUP	PAK2	Junction plakoglobin (Desmoplakin III).	Serine/threonine-protein kinase PAK 2 (EC 2.7.1.37) (p21-activated kinase 2) (PAK-2) (PAK65) (Gamma-PAK) (S6/H4 kinase).	YRKRVsVELTN
P14923	S665	PAKA_group	0.1888	0.985	5.3684	ENSP00000308144	ENSP00000262836	JUP	PAK3	Junction plakoglobin (Desmoplakin III).	Serine/threonine-protein kinase PAK 3 (EC 2.7.1.37) (p21-activated kinase 3) (PAK-3) (Beta-PAK) (Oligophrenin-3).	YRKRVsVELTN
P14923	S665	PAKB_group	0.1895	0.983	5.3765	ENSP00000308144	ENSP00000351049	JUP	PAK4	Junction plakoglobin (Desmoplakin III).	Serine/threonine-protein kinase PAK 4 (EC 2.7.1.37) (p21-activated kinase 4) (PAK-4).	YRKRVsVELTN
P14923	S665	PKA_group	0.1792	0.98	5.0692	ENSP00000308144	ENSP00000319504	JUP	PRKACB	Junction plakoglobin (Desmoplakin III).	cAMP-dependent protein kinase, beta-catalytic subunit (EC 2.7.1.37) (PKA C-beta).	YRKRVsVELTN
P14923	S665	PKA_group	0.1792	0.979	5.064	ENSP00000308144	ENSP00000309591	JUP	PKACA	Junction plakoglobin (Desmoplakin III).	cAMP-dependent protein kinase, alpha-catalytic subunit (EC 2.7.1.37) (PKA C-alpha).	YRKRVsVELTN
Q07960	S51	CDK2_CDK3_group	0.2307	0.992	8.0926	ENSP00000310491	ENSP00000266970	ARHGAP1	CDK2	Rho-GTPase-activating protein 1 (GTPase-activating protein rhoOGAP) (Rho-related small GTPase protein activator) (CDC42 GTPase-activating protein) (p50-rhoGAP).	Cell division protein kinase 2 (EC 2.7.1.37) (p33 protein kinase).	DSKSSsPELVT
Q07960	S51	p38_group	0.3183	0.993	7.9009	ENSP00000310491	ENSP00000229794	ARHGAP1	MAPK14	Rho-GTPase-activating protein 1 (GTPase-activating protein rhoOGAP) (Rho-related small GTPase protein activator) (CDC42 GTPase-activating protein) (p50-rhoGAP).	Mitogen-activated protein kinase 14 (EC 2.7.1.37) (Mitogen-activated protein kinase p38 alpha) (MAP kinase p38 alpha) (Cytokine suppressive anti-inflammatory drug binding protein) (CSAID binding protein) (CSBP) (MAX-interacting protein 2) (MAP kinase MXI2	DSKSSsPELVT
Q07960	S51	p38_group	0.3183	0.993	7.9009	ENSP00000310491	ENSP00000333685	ARHGAP1	MAPK11	Rho-GTPase-activating protein 1 (GTPase-activating protein rhoOGAP) (Rho-related small GTPase protein activator) (CDC42 GTPase-activating protein) (p50-rhoGAP).	Mitogen-activated protein kinase 11 (EC 2.7.1.37) (Mitogen-activated protein kinase p38 beta) (MAP kinase p38 beta) (p38b) (p38-2) (Stress- activated protein kinase 2).	DSKSSsPELVT
Q07960	S51	p38_group	0.3183	0.99	7.877	ENSP00000310491	ENSP00000351092	ARHGAP1	MAPK13	Rho-GTPase-activating protein 1 (GTPase-activating protein rhoOGAP) (Rho-related small GTPase protein activator) (CDC42 GTPase-activating protein) (p50-rhoGAP).	Mitogen-activated protein kinase 13 (EC 2.7.1.37) (Stress-activated protein kinase 4) (Mitogen-activated protein kinase p38 delta) (MAP kinase p38 delta).	DSKSSsPELVT
Q07960	S51	JNK_group	0.2722	0.995	7.8171	ENSP00000310491	ENSP00000353483	ARHGAP1	MAPK8	Rho-GTPase-activating protein 1 (GTPase-activating protein rhoOGAP) (Rho-related small GTPase protein activator) (CDC42 GTPase-activating protein) (p50-rhoGAP).	Mitogen-activated protein kinase 8 (EC 2.7.1.37) (Stress-activated protein kinase JNK1) (c-Jun N-terminal kinase 1) (JNK-46).	DSKSSsPELVT
Q07960	S51	JNK_group	0.2722	0.994	7.8092	ENSP00000310491	ENSP00000352157	ARHGAP1	MAPK10	Rho-GTPase-activating protein 1 (GTPase-activating protein rhoOGAP) (Rho-related small GTPase protein activator) (CDC42 GTPase-activating protein) (p50-rhoGAP).	Mitogen-activated protein kinase 10 (EC 2.7.1.37) (Stress-activated protein kinase JNK3) (c-Jun N-terminal kinase 3) (MAP kinase p49 3F12).	DSKSSsPELVT
Q07960	S51	JNK_group	0.2722	0.993	7.8014	ENSP00000310491	ENSP00000345524	ARHGAP1	MAPK9	Rho-GTPase-activating protein 1 (GTPase-activating protein rhoOGAP) (Rho-related small GTPase protein activator) (CDC42 GTPase-activating protein) (p50-rhoGAP).	Mitogen-activated protein kinase 9 (EC 2.7.1.37) (Stress-activated protein kinase JNK2) (c-Jun N-terminal kinase 2) (JNK-55).	DSKSSsPELVT
P02545-2	S403	PAKB_group	0.3045	0.977	8.5878	ENSP00000310687	ENSP00000351049	LMNA	PAK4	Lamin A/C (70 kDa lamin).	Serine/threonine-protein kinase PAK 4 (EC 2.7.1.37) (p21-activated kinase 4) (PAK-4).	SRGRAsSHSSQ
P02545-2	S403	NEK1_NEK5_NEK3_NEK4_NEK11_NEK2_group	0.3507	0.955	6.8368	ENSP00000310687	ENSP00000261456	LMNA	NEK2	Lamin A/C (70 kDa lamin).	Serine/threonine-protein kinase Nek2 (EC 2.7.1.37) (NimA-related protein kinase 2) (NimA-like protein kinase 1) (HSPK 21).	SRGRAsSHSSQ
P02545-2	S404	Pim2	0.2385	0.974	11.6129	ENSP00000310687	ENSP00000218217	LMNA	PIM2	Lamin A/C (70 kDa lamin).	Serine/threonine-protein kinase Pim-2 (EC 2.7.1.37) (Pim-2h).	RGRASsHSSQT
P02545-2	S404	CLK_group	0.427	0.95	10.1422	ENSP00000310687	ENSP00000326830	LMNA	CLK1	Lamin A/C (70 kDa lamin).	Dual specificity protein kinase CLK1 (EC 2.7.1.37) (EC 2.7.1.112) (CDC-like kinase 1).	RGRASsHSSQT
P02545-2	S404	CLK_group	0.427	0.949	10.1316	ENSP00000310687	ENSP00000347759	LMNA	CLK2	Lamin A/C (70 kDa lamin).	Dual specificity protein kinase CLK2 (EC 2.7.1.37) (EC 2.7.1.112) (CDC-like kinase 2).	RGRASsHSSQT
P02545-2	S404	p70S6K_group	0.2661	0.985	9.2675	ENSP00000310687	ENSP00000225577	LMNA	RPS6KB1	Lamin A/C (70 kDa lamin).	Ribosomal protein S6 kinase 1 (EC 2.7.1.37) (S6K) (S6K1) (70 kDa ribosomal protein S6 kinase 1) (p70 S6 kinase alpha) (p70(S6K)-alpha) (p70-S6K) (p70-alpha).	RGRASsHSSQT
P02545-2	S404	PKB_group	0.3108	0.987	8.8568	ENSP00000310687	ENSP00000270202	LMNA	AKT1	Lamin A/C (70 kDa lamin).	RAC-alpha serine/threonine-protein kinase (EC 2.7.1.37) (RAC-PK-alpha) (Protein kinase B) (PKB) (C-AKT).	RGRASsHSSQT
P02545-2	S404	PKB_group	0.3108	0.982	8.8119	ENSP00000310687	ENSP00000309428	LMNA	AKT2	Lamin A/C (70 kDa lamin).	RAC-beta serine/threonine-protein kinase (EC 2.7.1.37) (RAC-PK-beta) (Protein kinase Akt-2) (Protein kinase B, beta) (PKB beta).	RGRASsHSSQT
Q8NE71-2	S109	CK2_group	0.6392	0.863	19.5042	ENSP00000313603	ENSP00000262506	ABCF1	CSNK2A2	ATP-binding cassette sub-family F member 1 (ATP-binding cassette 50) (TNF-alpha stimulated ABC protein).	Casein kinase II, alpha' chain (CK II) (EC 2.7.1.37).	LSVPTsDEEDE
Q8NE71-2	S109	CK2_group	0.6392	0.863	19.5042	ENSP00000313603	ENSP00000339247	ABCF1	CK2A1	ATP-binding cassette sub-family F member 1 (ATP-binding cassette 50) (TNF-alpha stimulated ABC protein).	Casein kinase II, alpha chain (CK II) (EC 2.7.1.37).	LSVPTsDEEDE
Q96CX2	S187	Pim2	0.2502	0.56	7.005	ENSP00000317141	ENSP00000218217	KCTD12	PIM2	Potassium channel tetramerisation domain containing protein 12 (Pfetin) (Predominantly fetal expressed T1 domain).	Serine/threonine-protein kinase Pim-2 (EC 2.7.1.37) (Pim-2h).	ASRSPsGGAAG
Q15642-5	S296	CLK_group	0.2294	0.956	5.4828	ENSP00000320117	ENSP00000326830	TRIP10	CLK1	Cdc42-interacting protein 4 (Thyroid receptor-interacting protein 10) (TRIP-10).	Dual specificity protein kinase CLK1 (EC 2.7.1.37) (EC 2.7.1.112) (CDC-like kinase 1).	MNRAPsDSSLG
Q15642-5	S296	CLK_group	0.2294	0.955	5.477	ENSP00000320117	ENSP00000347759	TRIP10	CLK2	Cdc42-interacting protein 4 (Thyroid receptor-interacting protein 10) (TRIP-10).	Dual specificity protein kinase CLK2 (EC 2.7.1.37) (EC 2.7.1.112) (CDC-like kinase 2).	MNRAPsDSSLG
Q9H2H9	S52	DMPK_group	0.3524	0.586	5.1627	ENSP00000321263	ENSP00000346168	SLC38A1	DMPK	amino acid transporter system A1	Myotonin-protein kinase (EC 2.7.1.-) (Myotonic dystrophy protein kinase) (MDPK) (DM-kinase) (DMK) (DMPK) (MT-PK).	RESRRsLTNSH
Q9H2H9	S52	ACTR2_ACTR2B_TGFbR2_group	0.2374	0.621	4.2551	ENSP00000321263	ENSP00000295754	SLC38A1	TGFBR2	amino acid transporter system A1	TGF-beta receptor type II precursor (EC 2.7.1.37) (TGFR-2) (TGF-beta type II receptor).	RESRRsLTNSH
Q9H2H9	S52	ACTR2_ACTR2B_TGFbR2_group	0.2374	0.617	4.2277	ENSP00000321263	ENSP00000241416	SLC38A1		amino acid transporter system A1	Activin receptor type II precursor (EC 2.7.1.37) (ACTR-II) (ACTRIIA).	RESRRsLTNSH
Q9H2H9	S52	ACTR2_ACTR2B_TGFbR2_group	0.2374	0.615	4.214	ENSP00000321263	ENSP00000340361	SLC38A1	ACVR2B	amino acid transporter system A1	Activin receptor type IIB precursor (EC 2.7.1.37) (ACTR-IIB).	RESRRsLTNSH
Q9H2H9	S52	p70S6K_group	0.1778	0.622	3.911	ENSP00000321263	ENSP00000225577	SLC38A1	RPS6KB1	amino acid transporter system A1	Ribosomal protein S6 kinase 1 (EC 2.7.1.37) (S6K) (S6K1) (70 kDa ribosomal protein S6 kinase 1) (p70 S6 kinase alpha) (p70(S6K)-alpha) (p70-S6K) (p70-alpha).	RESRRsLTNSH
Q9H2H9	S52	PAKB_group	0.2127	0.617	3.7876	ENSP00000321263	ENSP00000351049	SLC38A1	PAK4	amino acid transporter system A1	Serine/threonine-protein kinase PAK 4 (EC 2.7.1.37) (p21-activated kinase 4) (PAK-4).	RESRRsLTNSH
Q9H2H9	S52	PAKB_group	0.2127	0.612	3.7569	ENSP00000321263	ENSP00000321126	SLC38A1	PAK7	amino acid transporter system A1	Serine/threonine-protein kinase PAK 7 (EC 2.7.1.37) (p21-activated kinase 7) (PAK-7) (PAK-5).	RESRRsLTNSH
Q9H2H9	S52	PKA_group	0.2071	0.614	3.6715	ENSP00000321263	ENSP00000319504	SLC38A1	PRKACB	amino acid transporter system A1	cAMP-dependent protein kinase, beta-catalytic subunit (EC 2.7.1.37) (PKA C-beta).	RESRRsLTNSH
Q9H2H9	S52	PKA_group	0.2071	0.614	3.6715	ENSP00000321263	ENSP00000309591	SLC38A1	PKACA	amino acid transporter system A1	cAMP-dependent protein kinase, alpha-catalytic subunit (EC 2.7.1.37) (PKA C-alpha).	RESRRsLTNSH
O43602-1	S416	GSK3_group	0.1789	0.969	6.1307	ENSP00000337697	ENSP00000324806	DCX	GSK3B	Neuronal migration protein doublecortin (Lissencephalin-X) (Lis-X) (Doublin).	Glycogen synthase kinase-3 beta (EC 2.7.1.37) (GSK-3 beta).	KQSPIsTPTSP
O43602-1	S416	GSK3_group	0.1789	0.966	6.1117	ENSP00000337697	ENSP00000222330	DCX	GSK3A	Neuronal migration protein doublecortin (Lissencephalin-X) (Lis-X) (Doublin).	Glycogen synthase kinase-3 alpha (EC 2.7.1.37) (GSK-3 alpha).	KQSPIsTPTSP
O43602-1	S416	MAPKAPK_group	0.1684	0.966	4.6964	ENSP00000337697	ENSP00000202788	DCX	MAPKAPK5	Neuronal migration protein doublecortin (Lissencephalin-X) (Lis-X) (Doublin).	MAP kinase-activated protein kinase 5 (EC 2.7.1.37) (MAPK-activated protein kinase 5) (MAPKAP kinase 5) (p38-regulated/activated protein kinase).	KQSPIsTPTSP
O43602-1	S416	MAPKAPK_group	0.1684	0.966	4.6964	ENSP00000337697	ENSP00000294981	DCX	MAPKAPK2	Neuronal migration protein doublecortin (Lissencephalin-X) (Lis-X) (Doublin).	MAP kinase-activated protein kinase 2 (EC 2.7.1.-) (MAPK-activated protein kinase 2) (MAPKAP kinase 2) (MAPKAPK-2).	KQSPIsTPTSP
O43602-1	S416	MAPKAPK_group	0.1684	0.964	4.6867	ENSP00000337697	ENSP00000350639	DCX	MAPKAPK3	Neuronal migration protein doublecortin (Lissencephalin-X) (Lis-X) (Doublin).	mitogen-activated protein kinase-activated protein kinase 3	KQSPIsTPTSP
Q9NQC3-1	S181	Pim2	0.2279	0.961	10.9505	ENSP00000337838	ENSP00000218217	RTN4	PIM2	Reticulon-4 (Neurite outgrowth inhibitor) (Nogo protein) (Foocen) (Neuroendocrine-specific protein) (NSP) (Neuroendocrine specific protein C homolog) (RTN-x) (Reticulon 5).	Serine/threonine-protein kinase Pim-2 (EC 2.7.1.37) (Pim-2h).	PKRRGsSGSVD
Q9NQC3-1	S181	PAKB_group	0.3617	0.961	10.0341	ENSP00000337838	ENSP00000351049	RTN4	PAK4	Reticulon-4 (Neurite outgrowth inhibitor) (Nogo protein) (Foocen) (Neuroendocrine-specific protein) (NSP) (Neuroendocrine specific protein C homolog) (RTN-x) (Reticulon 5).	Serine/threonine-protein kinase PAK 4 (EC 2.7.1.37) (p21-activated kinase 4) (PAK-4).	PKRRGsSGSVD
Q9NQC3-1	S181	PAKB_group	0.3617	0.953	9.9506	ENSP00000337838	ENSP00000321126	RTN4	PAK7	Reticulon-4 (Neurite outgrowth inhibitor) (Nogo protein) (Foocen) (Neuroendocrine-specific protein) (NSP) (Neuroendocrine specific protein C homolog) (RTN-x) (Reticulon 5).	Serine/threonine-protein kinase PAK 7 (EC 2.7.1.37) (p21-activated kinase 7) (PAK-7) (PAK-5).	PKRRGsSGSVD
Q9NQC3-1	S182	Pim2	0.2353	0.961	11.3044	ENSP00000337838	ENSP00000218217	RTN4	PIM2	Reticulon-4 (Neurite outgrowth inhibitor) (Nogo protein) (Foocen) (Neuroendocrine-specific protein) (NSP) (Neuroendocrine specific protein C homolog) (RTN-x) (Reticulon 5).	Serine/threonine-protein kinase Pim-2 (EC 2.7.1.37) (Pim-2h).	KRRGSsGSVDE
Q9NQC3-1	S184	CK2_group	0.2962	0.959	10.0431	ENSP00000337838	ENSP00000262506	RTN4	CSNK2A2	Reticulon-4 (Neurite outgrowth inhibitor) (Nogo protein) (Foocen) (Neuroendocrine-specific protein) (NSP) (Neuroendocrine specific protein C homolog) (RTN-x) (Reticulon 5).	Casein kinase II, alpha' chain (CK II) (EC 2.7.1.37).	RGSSGsVDETL
Q9NQC3-1	S184	CK2_group	0.2962	0.959	10.0431	ENSP00000337838	ENSP00000339247	RTN4	CK2A1	Reticulon-4 (Neurite outgrowth inhibitor) (Nogo protein) (Foocen) (Neuroendocrine-specific protein) (NSP) (Neuroendocrine specific protein C homolog) (RTN-x) (Reticulon 5).	Casein kinase II, alpha chain (CK II) (EC 2.7.1.37).	RGSSGsVDETL
P29692-1	S133	CDK2_CDK3_group	0.3167	0.961	10.7621	ENSP00000338323	ENSP00000266970	EEF1D	CDK2	Elongation factor 1-delta (EF-1-delta) (Antigen NY-CO-4).	Cell division protein kinase 2 (EC 2.7.1.37) (p33 protein kinase).	QTQHVsPMRQV
Q9UMD9-1	S85	CDK2_CDK3_group	0.351	0.973	12.0745	ENSP00000339866	ENSP00000266970	COL17A1	CDK2	Collagen alpha 1(XVII) chain (Bullous pemphigoid antigen 2) (180 kDa bullous pemphigoid antigen 2).	Cell division protein kinase 2 (EC 2.7.1.37) (p33 protein kinase).	YRRAHsPASTL
Q9UMD9-1	S85	CLK_group	0.4235	0.939	9.9412	ENSP00000339866	ENSP00000326830	COL17A1	CLK1	Collagen alpha 1(XVII) chain (Bullous pemphigoid antigen 2) (180 kDa bullous pemphigoid antigen 2).	Dual specificity protein kinase CLK1 (EC 2.7.1.37) (EC 2.7.1.112) (CDC-like kinase 1).	YRRAHsPASTL
Q9UMD9-1	S85	CLK_group	0.4235	0.938	9.9307	ENSP00000339866	ENSP00000347759	COL17A1	CLK2	Collagen alpha 1(XVII) chain (Bullous pemphigoid antigen 2) (180 kDa bullous pemphigoid antigen 2).	Dual specificity protein kinase CLK2 (EC 2.7.1.37) (EC 2.7.1.112) (CDC-like kinase 2).	YRRAHsPASTL
Q9UMD9-1	S85	RCK_group	0.3662	0.83	8.7735	ENSP00000339866	ENSP00000355304	COL17A1	MOK	Collagen alpha 1(XVII) chain (Bullous pemphigoid antigen 2) (180 kDa bullous pemphigoid antigen 2).	MAPK/MAK/MRK overlapping kinase (EC 2.7.1.37) (MOK protein kinase) (Renal tumor antigen 1) (RAGE-1).	YRRAHsPASTL
Q9UMD9-1	S88	GSK3_group	0.1297	0.975	4.47	ENSP00000339866	ENSP00000324806	COL17A1	GSK3B	Collagen alpha 1(XVII) chain (Bullous pemphigoid antigen 2) (180 kDa bullous pemphigoid antigen 2).	Glycogen synthase kinase-3 beta (EC 2.7.1.37) (GSK-3 beta).	AHSPAsTLPNS
Q9UMD9-1	S88	GSK3_group	0.1297	0.974	4.4654	ENSP00000339866	ENSP00000222330	COL17A1	GSK3A	Collagen alpha 1(XVII) chain (Bullous pemphigoid antigen 2) (180 kDa bullous pemphigoid antigen 2).	Glycogen synthase kinase-3 alpha (EC 2.7.1.37) (GSK-3 alpha).	AHSPAsTLPNS
Q9UMD9-1	S93	CDK2_CDK3_group	0.3565	0.973	12.2648	ENSP00000339866	ENSP00000266970	COL17A1	CDK2	Collagen alpha 1(XVII) chain (Bullous pemphigoid antigen 2) (180 kDa bullous pemphigoid antigen 2).	Cell division protein kinase 2 (EC 2.7.1.37) (p33 protein kinase).	STLPNsPGSTF
P48634-1	T610	CDK2_CDK3_group	0.4047	0.898	12.8498	ENSP00000340286	ENSP00000266970	BAT2	CDK2	Large proline-rich protein BAT2 (HLA-B-associated transcript 2).	Cell division protein kinase 2 (EC 2.7.1.37) (p33 protein kinase).	VPPPTtPPVPK
P48634-1	S1219	CDK2_CDK3_group	0.3821	0.898	12.1327	ENSP00000340286	ENSP00000266970	BAT2	CDK2	Large proline-rich protein BAT2 (HLA-B-associated transcript 2).	Cell division protein kinase 2 (EC 2.7.1.37) (p33 protein kinase).	IPGPLsPVARG
P17812	S574	CK2_group	0.4318	0.826	12.6094	ENSP00000341016	ENSP00000262506	CTPS	CSNK2A2	CTP synthase (EC 6.3.4.2) (UTP--ammonia ligase) (CTP synthetase).	Casein kinase II, alpha' chain (CK II) (EC 2.7.1.37).	DRSGSsSPDSE
P17812	S574	CK2_group	0.4318	0.826	12.6094	ENSP00000341016	ENSP00000339247	CTPS	CK2A1	CTP synthase (EC 6.3.4.2) (UTP--ammonia ligase) (CTP synthetase).	Casein kinase II, alpha chain (CK II) (EC 2.7.1.37).	DRSGSsSPDSE
P17812	S575	p38_group	0.3353	0.837	7.0166	ENSP00000341016	ENSP00000229794	CTPS	MAPK14	CTP synthase (EC 6.3.4.2) (UTP--ammonia ligase) (CTP synthetase).	Mitogen-activated protein kinase 14 (EC 2.7.1.37) (Mitogen-activated protein kinase p38 alpha) (MAP kinase p38 alpha) (Cytokine suppressive anti-inflammatory drug binding protein) (CSAID binding protein) (CSBP) (MAX-interacting protein 2) (MAP kinase MXI2	RSGSSsPDSEI
P17812	S575	p38_group	0.3353	0.837	7.0166	ENSP00000341016	ENSP00000333685	CTPS	MAPK11	CTP synthase (EC 6.3.4.2) (UTP--ammonia ligase) (CTP synthetase).	Mitogen-activated protein kinase 11 (EC 2.7.1.37) (Mitogen-activated protein kinase p38 beta) (MAP kinase p38 beta) (p38b) (p38-2) (Stress- activated protein kinase 2).	RSGSSsPDSEI
P17812	S575	p38_group	0.3353	0.834	6.9914	ENSP00000341016	ENSP00000351092	CTPS	MAPK13	CTP synthase (EC 6.3.4.2) (UTP--ammonia ligase) (CTP synthetase).	Mitogen-activated protein kinase 13 (EC 2.7.1.37) (Stress-activated protein kinase 4) (Mitogen-activated protein kinase p38 delta) (MAP kinase p38 delta).	RSGSSsPDSEI
B3KYA7	S344	CK2_group	0.6487	0.955	21.902	ENSP00000347009	ENSP00000262506	MST2	CSNK2A2	Serine/threonine-protein kinase 3 (EC 2.7.1.37) (STE20-like kinase MST2) (MST-2) (Mammalian STE20-like protein kinase 2) (Serine/threonine-protein kinase Krs-1).	Casein kinase II, alpha' chain (CK II) (EC 2.7.1.37).	EEEENsDEDEL
B3KYA7	S344	CK2_group	0.6487	0.955	21.902	ENSP00000347009	ENSP00000339247	MST2	CK2A1	Serine/threonine-protein kinase 3 (EC 2.7.1.37) (STE20-like kinase MST2) (MST-2) (Mammalian STE20-like protein kinase 2) (Serine/threonine-protein kinase Krs-1).	Casein kinase II, alpha chain (CK II) (EC 2.7.1.37).	EEEENsDEDEL
Q9UEW8	S387	CK2_group	0.6453	0.838	19.12	ENSP00000348278	ENSP00000262506	STK39	CSNK2A2	STE20/SPS1-related proline-alanine-rich protein kinase (EC 2.7.1.37) (Ste-20 related kinase) (Serine/threonine-protein kinase 39) (DCHT).	Casein kinase II, alpha' chain (CK II) (EC 2.7.1.37).	GDWEWsDDEMD
Q9UEW8	S387	CK2_group	0.6453	0.838	19.12	ENSP00000348278	ENSP00000339247	STK39	CK2A1	STE20/SPS1-related proline-alanine-rich protein kinase (EC 2.7.1.37) (Ste-20 related kinase) (Serine/threonine-protein kinase 39) (DCHT).	Casein kinase II, alpha chain (CK II) (EC 2.7.1.37).	GDWEWsDDEMD
P20810-2	S351	CK2_group	0.5498	0.939	18.2512	ENSP00000349615	ENSP00000262506	CAST	CSNK2A2	Calpastatin (Calpain inhibitor) (Sperm BS-17 component).	Casein kinase II, alpha' chain (CK II) (EC 2.7.1.37).	KPKPRsESELI
P20810-2	S351	CK2_group	0.5498	0.939	18.2512	ENSP00000349615	ENSP00000339247	CAST	CK2A1	Calpastatin (Calpain inhibitor) (Sperm BS-17 component).	Casein kinase II, alpha chain (CK II) (EC 2.7.1.37).	KPKPRsESELI
P20810-2	S353	CK2_group	0.3337	0.939	11.0799	ENSP00000349615	ENSP00000262506	CAST	CSNK2A2	Calpastatin (Calpain inhibitor) (Sperm BS-17 component).	Casein kinase II, alpha' chain (CK II) (EC 2.7.1.37).	KPRSEsELIDE
P20810-2	S353	CK2_group	0.3337	0.939	11.0799	ENSP00000349615	ENSP00000339247	CAST	CK2A1	Calpastatin (Calpain inhibitor) (Sperm BS-17 component).	Casein kinase II, alpha chain (CK II) (EC 2.7.1.37).	KPRSEsELIDE
P08670	S459	ATM_ATR_group	0.4352	0.976	15.0178	ENSP00000349623	ENSP00000278616	VIM	ATM	Vimentin.	Serine-protein kinase ATM (EC 2.7.1.37) (Ataxia telangiectasia mutated) (A-T, mutated).	VINETsQHHDD
P08670	S459	ATM_ATR_group	0.4352	0.975	15.0024	ENSP00000349623	ENSP00000343741	VIM		Vimentin.	Serine-protein kinase ATR (EC 2.7.1.37) (Ataxia telangiectasia and Rad3-related protein) (FRAP-related protein 1).	VINETsQHHDD
Q9BRJ6	S175	CK2_group	0.3063	0.434	4.7	ENSP00000350011	ENSP00000262506		CSNK2A2		Casein kinase II, alpha' chain (CK II) (EC 2.7.1.37).	LDEEGsDPPLP
Q9BRJ6	S175	CK2_group	0.3063	0.434	4.7	ENSP00000350011	ENSP00000339247		CK2A1		Casein kinase II, alpha chain (CK II) (EC 2.7.1.37).	LDEEGsDPPLP
Q9C0C2-1	S494	CDK2_CDK3_group	0.3295	0.947	11.0311	ENSP00000350990	ENSP00000266970	TNKS1BP1	CDK2	182 kDa tankyrase 1-binding protein.	Cell division protein kinase 2 (EC 2.7.1.37) (p33 protein kinase).	VWRLDsPPPSP
Q9C0C2-1	S494	p38_group	0.3445	0.945	8.1397	ENSP00000350990	ENSP00000229794	TNKS1BP1	MAPK14	182 kDa tankyrase 1-binding protein.	Mitogen-activated protein kinase 14 (EC 2.7.1.37) (Mitogen-activated protein kinase p38 alpha) (MAP kinase p38 alpha) (Cytokine suppressive anti-inflammatory drug binding protein) (CSAID binding protein) (CSBP) (MAX-interacting protein 2) (MAP kinase MXI2	VWRLDsPPPSP
Q9C0C2-1	S494	p38_group	0.3445	0.945	8.1397	ENSP00000350990	ENSP00000333685	TNKS1BP1	MAPK11	182 kDa tankyrase 1-binding protein.	Mitogen-activated protein kinase 11 (EC 2.7.1.37) (Mitogen-activated protein kinase p38 beta) (MAP kinase p38 beta) (p38b) (p38-2) (Stress- activated protein kinase 2).	VWRLDsPPPSP
Q9C0C2-1	S494	p38_group	0.3445	0.942	8.1139	ENSP00000350990	ENSP00000351092	TNKS1BP1	MAPK13	182 kDa tankyrase 1-binding protein.	Mitogen-activated protein kinase 13 (EC 2.7.1.37) (Stress-activated protein kinase 4) (Mitogen-activated protein kinase p38 delta) (MAP kinase p38 delta).	VWRLDsPPPSP
Q9C0C2-1	S498	CDK2_CDK3_group	0.3657	0.947	12.2437	ENSP00000350990	ENSP00000266970	TNKS1BP1	CDK2	182 kDa tankyrase 1-binding protein.	Cell division protein kinase 2 (EC 2.7.1.37) (p33 protein kinase).	DSPPPsPITEA
Q9C0C2-1	T501	CK2_group	0.1253	0.934	4.1365	ENSP00000350990	ENSP00000262506	TNKS1BP1	CSNK2A2	182 kDa tankyrase 1-binding protein.	Casein kinase II, alpha' chain (CK II) (EC 2.7.1.37).	PPSPItEASEA
Q9C0C2-1	T501	CK2_group	0.1253	0.934	4.1365	ENSP00000350990	ENSP00000339247	TNKS1BP1	CK2A1	182 kDa tankyrase 1-binding protein.	Casein kinase II, alpha chain (CK II) (EC 2.7.1.37).	PPSPItEASEA
Q9C0C2-1	S504	CK2_group	0.2944	0.934	9.7201	ENSP00000350990	ENSP00000262506	TNKS1BP1	CSNK2A2	182 kDa tankyrase 1-binding protein.	Casein kinase II, alpha' chain (CK II) (EC 2.7.1.37).	PITEAsEAAEA
Q9C0C2-1	S504	CK2_group	0.2944	0.934	9.7201	ENSP00000350990	ENSP00000339247	TNKS1BP1	CK2A1	182 kDa tankyrase 1-binding protein.	Casein kinase II, alpha chain (CK II) (EC 2.7.1.37).	PITEAsEAAEA
Q9C0C2-1	S601	CDK2_CDK3_group	0.3512	0.947	11.759	ENSP00000350990	ENSP00000266970	TNKS1BP1	CDK2	182 kDa tankyrase 1-binding protein.	Cell division protein kinase 2 (EC 2.7.1.37) (p33 protein kinase).	LAGQEsPLPLA
Q9C0C2-1	S1024	PKA_group	0.1806	0.933	4.864	ENSP00000350990	ENSP00000319504	TNKS1BP1	PRKACB	182 kDa tankyrase 1-binding protein.	cAMP-dependent protein kinase, beta-catalytic subunit (EC 2.7.1.37) (PKA C-beta).	PGERGsGGLFS
Q9C0C2-1	S1024	PKA_group	0.1806	0.932	4.8588	ENSP00000350990	ENSP00000309591	TNKS1BP1	PKACA	182 kDa tankyrase 1-binding protein.	cAMP-dependent protein kinase, alpha-catalytic subunit (EC 2.7.1.37) (PKA C-alpha).	PGERGsGGLFS
Q9C0C2-1	S1385	p38_group	0.3444	0.945	8.137	ENSP00000350990	ENSP00000229794	TNKS1BP1	MAPK14	182 kDa tankyrase 1-binding protein.	Mitogen-activated protein kinase 14 (EC 2.7.1.37) (Mitogen-activated protein kinase p38 alpha) (MAP kinase p38 alpha) (Cytokine suppressive anti-inflammatory drug binding protein) (CSAID binding protein) (CSBP) (MAX-interacting protein 2) (MAP kinase MXI2	HNGSLsPGLEA
Q9C0C2-1	S1385	p38_group	0.3444	0.945	8.137	ENSP00000350990	ENSP00000333685	TNKS1BP1	MAPK11	182 kDa tankyrase 1-binding protein.	Mitogen-activated protein kinase 11 (EC 2.7.1.37) (Mitogen-activated protein kinase p38 beta) (MAP kinase p38 beta) (p38b) (p38-2) (Stress- activated protein kinase 2).	HNGSLsPGLEA
Q9C0C2-1	S1385	p38_group	0.3444	0.942	8.1112	ENSP00000350990	ENSP00000351092	TNKS1BP1	MAPK13	182 kDa tankyrase 1-binding protein.	Mitogen-activated protein kinase 13 (EC 2.7.1.37) (Stress-activated protein kinase 4) (Mitogen-activated protein kinase p38 delta) (MAP kinase p38 delta).	HNGSLsPGLEA
Q9C0C2-1	S1385	CDK2_CDK3_group	0.2351	0.947	7.8721	ENSP00000350990	ENSP00000266970	TNKS1BP1	CDK2	182 kDa tankyrase 1-binding protein.	Cell division protein kinase 2 (EC 2.7.1.37) (p33 protein kinase).	HNGSLsPGLEA
Q9C0C2-1	S1545	ATM_ATR_group	0.2872	0.949	9.6376	ENSP00000350990	ENSP00000278616	TNKS1BP1	ATM	182 kDa tankyrase 1-binding protein.	Serine-protein kinase ATM (EC 2.7.1.37) (Ataxia telangiectasia mutated) (A-T, mutated).	TSRRPsQGPPA
Q9C0C2-1	S1545	ATM_ATR_group	0.2872	0.947	9.6173	ENSP00000350990	ENSP00000343741	TNKS1BP1		182 kDa tankyrase 1-binding protein.	Serine-protein kinase ATR (EC 2.7.1.37) (Ataxia telangiectasia and Rad3-related protein) (FRAP-related protein 1).	TSRRPsQGPPA
Q9C0C2-1	S1545	Pim2	0.1835	0.933	8.562	ENSP00000350990	ENSP00000218217	TNKS1BP1	PIM2	182 kDa tankyrase 1-binding protein.	Serine/threonine-protein kinase Pim-2 (EC 2.7.1.37) (Pim-2h).	TSRRPsQGPPA
Q9C0C2-1	S1545	p70S6K_group	0.2075	0.943	6.9166	ENSP00000350990	ENSP00000225577	TNKS1BP1	RPS6KB1	182 kDa tankyrase 1-binding protein.	Ribosomal protein S6 kinase 1 (EC 2.7.1.37) (S6K) (S6K1) (70 kDa ribosomal protein S6 kinase 1) (p70 S6 kinase alpha) (p70(S6K)-alpha) (p70-S6K) (p70-alpha).	TSRRPsQGPPA
Q9C0C2-1	S1545	DMPK_group	0.308	0.887	6.8303	ENSP00000350990	ENSP00000346168	TNKS1BP1	DMPK	182 kDa tankyrase 1-binding protein.	Myotonin-protein kinase (EC 2.7.1.-) (Myotonic dystrophy protein kinase) (MDPK) (DM-kinase) (DMK) (DMPK) (MT-PK).	TSRRPsQGPPA
Q9C0C2-1	S1545	DNAPK	0.1428	0.946	6.7557	ENSP00000350990	ENSP00000313420	TNKS1BP1	PRKDC	182 kDa tankyrase 1-binding protein.	DNA-dependent protein kinase catalytic subunit (EC 2.7.1.37) (DNA- PKcs) (DNPK1) (p460).	TSRRPsQGPPA
Q9C0C2-1	S1554	ATM_ATR_group	0.3404	0.949	11.4223	ENSP00000350990	ENSP00000278616	TNKS1BP1	ATM	182 kDa tankyrase 1-binding protein.	Serine-protein kinase ATM (EC 2.7.1.37) (Ataxia telangiectasia mutated) (A-T, mutated).	PARSPsQDFSF
Q9C0C2-1	S1554	ATM_ATR_group	0.3404	0.947	11.3982	ENSP00000350990	ENSP00000343741	TNKS1BP1		182 kDa tankyrase 1-binding protein.	Serine-protein kinase ATR (EC 2.7.1.37) (Ataxia telangiectasia and Rad3-related protein) (FRAP-related protein 1).	PARSPsQDFSF
Q9C0C2-1	S1554	Pim2	0.2137	0.933	9.9702	ENSP00000350990	ENSP00000218217	TNKS1BP1	PIM2	182 kDa tankyrase 1-binding protein.	Serine/threonine-protein kinase Pim-2 (EC 2.7.1.37) (Pim-2h).	PARSPsQDFSF
Q9C0C2-1	S1558	CK2_group	0.4651	0.934	15.3586	ENSP00000350990	ENSP00000262506	TNKS1BP1	CSNK2A2	182 kDa tankyrase 1-binding protein.	Casein kinase II, alpha' chain (CK II) (EC 2.7.1.37).	PSQDFsFIEDT
Q9C0C2-1	S1558	CK2_group	0.4651	0.934	15.3586	ENSP00000350990	ENSP00000339247	TNKS1BP1	CK2A1	182 kDa tankyrase 1-binding protein.	Casein kinase II, alpha chain (CK II) (EC 2.7.1.37).	PSQDFsFIEDT
P35579-1	S1943	CK2_group	0.6425	0.863	19.6052	ENSP00000351200	ENSP00000262506	MYH9	CSNK2A2	Myosin-9 (Myosin heavy chain, nonmuscle IIa) (Nonmuscle myosin heavy chain IIa) (NMMHC II-a) (NMMHC-IIA) (Cellular myosin heavy chain, type A) (Nonmuscle myosin heavy chain-A) (NMMHC-A).	Casein kinase II, alpha' chain (CK II) (EC 2.7.1.37).	GAGDGsDEEVD
P35579-1	S1943	CK2_group	0.6425	0.863	19.6052	ENSP00000351200	ENSP00000339247	MYH9	CK2A1	Myosin-9 (Myosin heavy chain, nonmuscle IIa) (Nonmuscle myosin heavy chain IIa) (NMMHC II-a) (NMMHC-IIA) (Cellular myosin heavy chain, type A) (Nonmuscle myosin heavy chain-A) (NMMHC-A).	Casein kinase II, alpha chain (CK II) (EC 2.7.1.37).	GAGDGsDEEVD
P29317	S897	p70S6K_group	0.2405	0.981	8.3421	ENSP00000351209	ENSP00000225577	EPHA2	RPS6KB1	Ephrin type-A receptor 2 precursor (EC 2.7.1.112) (Tyrosine-protein kinase receptor ECK) (Epithelial cell kinase).	Ribosomal protein S6 kinase 1 (EC 2.7.1.37) (S6K) (S6K1) (70 kDa ribosomal protein S6 kinase 1) (p70 S6 kinase alpha) (p70(S6K)-alpha) (p70-S6K) (p70-alpha).	SIRLPsTSGSE
P29317	S897	RCK_group	0.2616	0.837	6.3197	ENSP00000351209	ENSP00000355304	EPHA2	MOK	Ephrin type-A receptor 2 precursor (EC 2.7.1.112) (Tyrosine-protein kinase receptor ECK) (Epithelial cell kinase).	MAPK/MAK/MRK overlapping kinase (EC 2.7.1.37) (MOK protein kinase) (Renal tumor antigen 1) (RAGE-1).	SIRLPsTSGSE
P29317	S897	DMPK_group	0.2552	0.925	5.9009	ENSP00000351209	ENSP00000346168	EPHA2	DMPK	Ephrin type-A receptor 2 precursor (EC 2.7.1.112) (Tyrosine-protein kinase receptor ECK) (Epithelial cell kinase).	Myotonin-protein kinase (EC 2.7.1.-) (Myotonic dystrophy protein kinase) (MDPK) (DM-kinase) (DMK) (DMPK) (MT-PK).	SIRLPsTSGSE
P29317	T898	RCK_group	0.2477	0.837	5.9861	ENSP00000351209	ENSP00000355304	EPHA2	MOK	Ephrin type-A receptor 2 precursor (EC 2.7.1.112) (Tyrosine-protein kinase receptor ECK) (Epithelial cell kinase).	MAPK/MAK/MRK overlapping kinase (EC 2.7.1.37) (MOK protein kinase) (Renal tumor antigen 1) (RAGE-1).	IRLPStSGSEG
P29317	S899	CK2_group	0.4589	0.967	15.6883	ENSP00000351209	ENSP00000262506	EPHA2	CSNK2A2	Ephrin type-A receptor 2 precursor (EC 2.7.1.112) (Tyrosine-protein kinase receptor ECK) (Epithelial cell kinase).	Casein kinase II, alpha' chain (CK II) (EC 2.7.1.37).	RLPSTsGSEGV
P29317	S899	CK2_group	0.4589	0.967	15.6883	ENSP00000351209	ENSP00000339247	EPHA2	CK2A1	Ephrin type-A receptor 2 precursor (EC 2.7.1.112) (Tyrosine-protein kinase receptor ECK) (Epithelial cell kinase).	Casein kinase II, alpha chain (CK II) (EC 2.7.1.37).	RLPSTsGSEGV
Q15019	S218	CK2_group	0.6404	0.921	20.8521	ENSP00000353157	ENSP00000262506	2009-09-02	CSNK2A2	Septin-2 (NEDD5 protein homolog).	Casein kinase II, alpha' chain (CK II) (EC 2.7.1.37).	LPDAEsDEDED
Q15019	S218	CK2_group	0.6404	0.921	20.8521	ENSP00000353157	ENSP00000339247	2009-09-02	CK2A1	Septin-2 (NEDD5 protein homolog).	Casein kinase II, alpha chain (CK II) (EC 2.7.1.37).	LPDAEsDEDED
Q8TBA6-1	S116	CK2_group	0.4143	0.965	14.136	ENSP00000163416	ENSP00000262506	GOLGA5	CSNK2A2	Golgi autoantigen, golgin subfamily A member 5 (Golgin-84) (RET-fused gene 5 protein) (Ret-II protein).	Casein kinase II, alpha' chain (CK II) (EC 2.7.1.37).	VRRKKsEPDDE
Q8TBA6-1	S116	CK2_group	0.4143	0.965	14.136	ENSP00000163416	ENSP00000339247	GOLGA5	CK2A1	Golgi autoantigen, golgin subfamily A member 5 (Golgin-84) (RET-fused gene 5 protein) (Ret-II protein).	Casein kinase II, alpha chain (CK II) (EC 2.7.1.37).	VRRKKsEPDDE
Q9Y6M1-2	S162	CDK2_CDK3_group	0.3801	0.328	4.4079	ENSP00000169278	ENSP00000266970		CDK2	IGF-II mRNA-binding protein 2 isoform b	Cell division protein kinase 2 (EC 2.7.1.37) (p33 protein kinase).	DEEVSsPSPPQ
P15924-1	S2607	PAKB_group	0.2038	0.953	5.6076	ENSP00000211979	ENSP00000351049		PAK4	Desmoplakin (DP) (250/210 kDa paraneoplastic pemphigus antigen).	Serine/threonine-protein kinase PAK 4 (EC 2.7.1.37) (p21-activated kinase 4) (PAK-4).	LTIRSsSFSDT
P15924-1	S2607	AuroraC_AuroraB_group	0.1672	0.947	5.5989	ENSP00000211979	ENSP00000313950		AURKB	Desmoplakin (DP) (250/210 kDa paraneoplastic pemphigus antigen).	Serine/threonine-protein kinase 12 (EC 2.7.1.37) (Aurora- and Ipl1- like midbody-associated protein 1) (AIM-1) (Aurora/IPL1-related kinase 2) (Aurora-related kinase 2) (STK-1) (Aurora-B).	LTIRSsSFSDT
P15924-1	S2607	PAKA_group	0.1864	0.96	5.1657	ENSP00000211979	ENSP00000278568			Desmoplakin (DP) (250/210 kDa paraneoplastic pemphigus antigen).	Serine/threonine-protein kinase PAK 1 (EC 2.7.1.37) (p21-activated kinase 1) (PAK-1) (P65-PAK) (Alpha-PAK).	LTIRSsSFSDT
P15924-1	S2607	PAKA_group	0.1864	0.959	5.1603	ENSP00000211979	ENSP00000314067		PAK2	Desmoplakin (DP) (250/210 kDa paraneoplastic pemphigus antigen).	Serine/threonine-protein kinase PAK 2 (EC 2.7.1.37) (p21-activated kinase 2) (PAK-2) (PAK65) (Gamma-PAK) (S6/H4 kinase).	LTIRSsSFSDT
P15924-1	S2607	PAKA_group	0.1864	0.955	5.1388	ENSP00000211979	ENSP00000262836		PAK3	Desmoplakin (DP) (250/210 kDa paraneoplastic pemphigus antigen).	Serine/threonine-protein kinase PAK 3 (EC 2.7.1.37) (p21-activated kinase 3) (PAK-3) (Beta-PAK) (Oligophrenin-3).	LTIRSsSFSDT
P15924-1	S2607	AuroraA	0.1021	0.948	4.838	ENSP00000211979	ENSP00000321591		STK6	Desmoplakin (DP) (250/210 kDa paraneoplastic pemphigus antigen).	Serine/threonine-protein kinase 6 (EC 2.7.1.37) (Serine/threonine kinase 15) (Aurora/IPL1-related kinase 1) (Aurora-related kinase 1) (hARK1) (Aurora-A) (Breast-tumor-amplified kinase).	LTIRSsSFSDT
P15924-1	S2607	PKA_group	0.1528	0.95	4.1913	ENSP00000211979	ENSP00000319504		PRKACB	Desmoplakin (DP) (250/210 kDa paraneoplastic pemphigus antigen).	cAMP-dependent protein kinase, beta-catalytic subunit (EC 2.7.1.37) (PKA C-beta).	LTIRSsSFSDT
P15924-1	S2607	PKA_group	0.1528	0.949	4.1869	ENSP00000211979	ENSP00000309591		PKACA	Desmoplakin (DP) (250/210 kDa paraneoplastic pemphigus antigen).	cAMP-dependent protein kinase, alpha-catalytic subunit (EC 2.7.1.37) (PKA C-alpha).	LTIRSsSFSDT
P15924-1	S2608	CLK_group	0.3582	0.928	8.3101	ENSP00000211979	ENSP00000326830		CLK1	Desmoplakin (DP) (250/210 kDa paraneoplastic pemphigus antigen).	Dual specificity protein kinase CLK1 (EC 2.7.1.37) (EC 2.7.1.112) (CDC-like kinase 1).	TIRSSsFSDTL
P15924-1	S2608	CLK_group	0.3582	0.927	8.3011	ENSP00000211979	ENSP00000347759		CLK2	Desmoplakin (DP) (250/210 kDa paraneoplastic pemphigus antigen).	Dual specificity protein kinase CLK2 (EC 2.7.1.37) (EC 2.7.1.112) (CDC-like kinase 2).	TIRSSsFSDTL
P15924-1	S2608	p70S6K_group	0.2264	0.962	7.7016	ENSP00000211979	ENSP00000225577		RPS6KB1	Desmoplakin (DP) (250/210 kDa paraneoplastic pemphigus antigen).	Ribosomal protein S6 kinase 1 (EC 2.7.1.37) (S6K) (S6K1) (70 kDa ribosomal protein S6 kinase 1) (p70 S6 kinase alpha) (p70(S6K)-alpha) (p70-S6K) (p70-alpha).	TIRSSsFSDTL
P15924-1	S2608	PKB_group	0.2719	0.964	7.5658	ENSP00000211979	ENSP00000270202		AKT1	Desmoplakin (DP) (250/210 kDa paraneoplastic pemphigus antigen).	RAC-alpha serine/threonine-protein kinase (EC 2.7.1.37) (RAC-PK-alpha) (Protein kinase B) (PKB) (C-AKT).	TIRSSsFSDTL
P15924-1	S2608	PKB_group	0.2719	0.959	7.5265	ENSP00000211979	ENSP00000309428		AKT2	Desmoplakin (DP) (250/210 kDa paraneoplastic pemphigus antigen).	RAC-beta serine/threonine-protein kinase (EC 2.7.1.37) (RAC-PK-beta) (Protein kinase Akt-2) (Protein kinase B, beta) (PKB beta).	TIRSSsFSDTL
P15924-1	S2608	CaMKIIbeta_CaMKIIgamma_group	0.204	0.888	6.4044	ENSP00000211979	ENSP00000307082		CAMK2G	Desmoplakin (DP) (250/210 kDa paraneoplastic pemphigus antigen).	Calcium/calmodulin-dependent protein kinase type II gamma chain (EC 2.7.1.123) (CaM-kinase II gamma chain) (CaM kinase II gamma subunit) (CaMK-II gamma subunit).	TIRSSsFSDTL
P15924-1	S2610	CK2_group	0.4746	0.949	15.9242	ENSP00000211979	ENSP00000262506		CSNK2A2	Desmoplakin (DP) (250/210 kDa paraneoplastic pemphigus antigen).	Casein kinase II, alpha' chain (CK II) (EC 2.7.1.37).	RSSSFsDTLEE
P15924-1	S2610	CK2_group	0.4746	0.949	15.9242	ENSP00000211979	ENSP00000339247		CK2A1	Desmoplakin (DP) (250/210 kDa paraneoplastic pemphigus antigen).	Casein kinase II, alpha chain (CK II) (EC 2.7.1.37).	RSSSFsDTLEE
P15924-1	T2612	CK2_group	0.4733	0.949	15.8805	ENSP00000211979	ENSP00000262506		CSNK2A2	Desmoplakin (DP) (250/210 kDa paraneoplastic pemphigus antigen).	Casein kinase II, alpha' chain (CK II) (EC 2.7.1.37).	SSFSDtLEESS
P15924-1	T2612	CK2_group	0.4733	0.949	15.8805	ENSP00000211979	ENSP00000339247		CK2A1	Desmoplakin (DP) (250/210 kDa paraneoplastic pemphigus antigen).	Casein kinase II, alpha chain (CK II) (EC 2.7.1.37).	SSFSDtLEESS
P15924-1	S2616	ACTR2_ACTR2B_TGFbR2_group	0.1455	0.96	4.0312	ENSP00000211979	ENSP00000295754		TGFBR2	Desmoplakin (DP) (250/210 kDa paraneoplastic pemphigus antigen).	TGF-beta receptor type II precursor (EC 2.7.1.37) (TGFR-2) (TGF-beta type II receptor).	DTLEEsSPIAA
P15924-1	S2616	ACTR2_ACTR2B_TGFbR2_group	0.1455	0.955	4.0103	ENSP00000211979	ENSP00000241416			Desmoplakin (DP) (250/210 kDa paraneoplastic pemphigus antigen).	Activin receptor type II precursor (EC 2.7.1.37) (ACTR-II) (ACTRIIA).	DTLEEsSPIAA
P15924-1	S2616	ACTR2_ACTR2B_TGFbR2_group	0.1455	0.951	3.9935	ENSP00000211979	ENSP00000340361		ACVR2B	Desmoplakin (DP) (250/210 kDa paraneoplastic pemphigus antigen).	Activin receptor type IIB precursor (EC 2.7.1.37) (ACTR-IIB).	DTLEEsSPIAA
P15924-1	S2616	NEK1_NEK5_NEK3_NEK4_NEK11_NEK2_group	0.202	0.93	3.8345	ENSP00000211979	ENSP00000261456		NEK2	Desmoplakin (DP) (250/210 kDa paraneoplastic pemphigus antigen).	Serine/threonine-protein kinase Nek2 (EC 2.7.1.37) (NimA-related protein kinase 2) (NimA-like protein kinase 1) (HSPK 21).	DTLEEsSPIAA
P15924-1	S2617	CDK2_CDK3_group	0.332	0.962	11.2923	ENSP00000211979	ENSP00000266970		CDK2	Desmoplakin (DP) (250/210 kDa paraneoplastic pemphigus antigen).	Cell division protein kinase 2 (EC 2.7.1.37) (p33 protein kinase).	TLEESsPIAAI
Q9BXI6	S338	p38_group	0.3414	0.937	7.9978	ENSP00000215790	ENSP00000229794	TBC1D10A	MAPK14	TBC1 domain family member 10A (EBP50-PDX interactor of 64 kDa) (EPI64 protein).	Mitogen-activated protein kinase 14 (EC 2.7.1.37) (Mitogen-activated protein kinase p38 alpha) (MAP kinase p38 alpha) (Cytokine suppressive anti-inflammatory drug binding protein) (CSAID binding protein) (CSBP) (MAX-interacting protein 2) (MAP kinase MXI2	RLRSLsPKIMQ
Q9BXI6	S338	p38_group	0.3414	0.937	7.9978	ENSP00000215790	ENSP00000333685	TBC1D10A	MAPK11	TBC1 domain family member 10A (EBP50-PDX interactor of 64 kDa) (EPI64 protein).	Mitogen-activated protein kinase 11 (EC 2.7.1.37) (Mitogen-activated protein kinase p38 beta) (MAP kinase p38 beta) (p38b) (p38-2) (Stress- activated protein kinase 2).	RLRSLsPKIMQ
Q9BXI6	S338	p38_group	0.3414	0.934	7.9722	ENSP00000215790	ENSP00000351092	TBC1D10A	MAPK13	TBC1 domain family member 10A (EBP50-PDX interactor of 64 kDa) (EPI64 protein).	Mitogen-activated protein kinase 13 (EC 2.7.1.37) (Stress-activated protein kinase 4) (Mitogen-activated protein kinase p38 delta) (MAP kinase p38 delta).	RLRSLsPKIMQ
Q9BXI6	S338	JNK_group	0.2773	0.939	7.5179	ENSP00000215790	ENSP00000353483	TBC1D10A	MAPK8	TBC1 domain family member 10A (EBP50-PDX interactor of 64 kDa) (EPI64 protein).	Mitogen-activated protein kinase 8 (EC 2.7.1.37) (Stress-activated protein kinase JNK1) (c-Jun N-terminal kinase 1) (JNK-46).	RLRSLsPKIMQ
Q9BXI6	S338	JNK_group	0.2773	0.938	7.5099	ENSP00000215790	ENSP00000352157	TBC1D10A	MAPK10	TBC1 domain family member 10A (EBP50-PDX interactor of 64 kDa) (EPI64 protein).	Mitogen-activated protein kinase 10 (EC 2.7.1.37) (Stress-activated protein kinase JNK3) (c-Jun N-terminal kinase 3) (MAP kinase p49 3F12).	RLRSLsPKIMQ
Q9BXI6	S338	JNK_group	0.2773	0.937	7.5019	ENSP00000215790	ENSP00000345524	TBC1D10A	MAPK9	TBC1 domain family member 10A (EBP50-PDX interactor of 64 kDa) (EPI64 protein).	Mitogen-activated protein kinase 9 (EC 2.7.1.37) (Stress-activated protein kinase JNK2) (c-Jun N-terminal kinase 2) (JNK-55).	RLRSLsPKIMQ
Q9BXI6	S338	p70S6K_group	0.1836	0.937	6.082	ENSP00000215790	ENSP00000225577	TBC1D10A	RPS6KB1	TBC1 domain family member 10A (EBP50-PDX interactor of 64 kDa) (EPI64 protein).	Ribosomal protein S6 kinase 1 (EC 2.7.1.37) (S6K) (S6K1) (70 kDa ribosomal protein S6 kinase 1) (p70 S6 kinase alpha) (p70(S6K)-alpha) (p70-S6K) (p70-alpha).	RLRSLsPKIMQ
Q9BXI6	S338	DMPK_group	0.2552	0.889	5.6712	ENSP00000215790	ENSP00000346168	TBC1D10A	DMPK	TBC1 domain family member 10A (EBP50-PDX interactor of 64 kDa) (EPI64 protein).	Myotonin-protein kinase (EC 2.7.1.-) (Myotonic dystrophy protein kinase) (MDPK) (DM-kinase) (DMK) (DMPK) (MT-PK).	RLRSLsPKIMQ
Q8N3F8	S578	CDK2_CDK3_group	0.2876	0.682	6.9342	ENSP00000215957	ENSP00000266970	MIRAB13	CDK2	Molecule interacting with Rab13 (MIRab13) (MICAL-like protein 1).	Cell division protein kinase 2 (EC 2.7.1.37) (p33 protein kinase).	QMPQAsPGLAP
Q8N3F8	S578	p38_group	0.3157	0.68	5.3662	ENSP00000215957	ENSP00000229794	MIRAB13	MAPK14	Molecule interacting with Rab13 (MIRab13) (MICAL-like protein 1).	Mitogen-activated protein kinase 14 (EC 2.7.1.37) (Mitogen-activated protein kinase p38 alpha) (MAP kinase p38 alpha) (Cytokine suppressive anti-inflammatory drug binding protein) (CSAID binding protein) (CSBP) (MAX-interacting protein 2) (MAP kinase MXI2	QMPQAsPGLAP
Q8N3F8	S578	p38_group	0.3157	0.68	5.3662	ENSP00000215957	ENSP00000333685	MIRAB13	MAPK11	Molecule interacting with Rab13 (MIRab13) (MICAL-like protein 1).	Mitogen-activated protein kinase 11 (EC 2.7.1.37) (Mitogen-activated protein kinase p38 beta) (MAP kinase p38 beta) (p38b) (p38-2) (Stress- activated protein kinase 2).	QMPQAsPGLAP
Q8N3F8	S578	p38_group	0.3157	0.678	5.3504	ENSP00000215957	ENSP00000351092	MIRAB13	MAPK13	Molecule interacting with Rab13 (MIRab13) (MICAL-like protein 1).	Mitogen-activated protein kinase 13 (EC 2.7.1.37) (Stress-activated protein kinase 4) (Mitogen-activated protein kinase p38 delta) (MAP kinase p38 delta).	QMPQAsPGLAP
Q8N3F8	S621	CDK2_CDK3_group	0.3689	0.682	8.8946	ENSP00000215957	ENSP00000266970	MIRAB13	CDK2	Molecule interacting with Rab13 (MIRab13) (MICAL-like protein 1).	Cell division protein kinase 2 (EC 2.7.1.37) (p33 protein kinase).	SPGSSsPQLQV
P49023-2	S85	CDK2_CDK3_group	0.2707	0.995	9.5241	ENSP00000228307	ENSP00000266970	PXN	CDK2	Paxillin.	Cell division protein kinase 2 (EC 2.7.1.37) (p33 protein kinase).	QPQSSsPVYGS
P49023-2	S85	p38_group	0.3423	0.995	8.5146	ENSP00000228307	ENSP00000229794	PXN	MAPK14	Paxillin.	Mitogen-activated protein kinase 14 (EC 2.7.1.37) (Mitogen-activated protein kinase p38 alpha) (MAP kinase p38 alpha) (Cytokine suppressive anti-inflammatory drug binding protein) (CSAID binding protein) (CSBP) (MAX-interacting protein 2) (MAP kinase MXI2	QPQSSsPVYGS
P49023-2	S85	p38_group	0.3423	0.995	8.5146	ENSP00000228307	ENSP00000333685	PXN	MAPK11	Paxillin.	Mitogen-activated protein kinase 11 (EC 2.7.1.37) (Mitogen-activated protein kinase p38 beta) (MAP kinase p38 beta) (p38b) (p38-2) (Stress- activated protein kinase 2).	QPQSSsPVYGS
P49023-2	S85	p38_group	0.3423	0.992	8.4889	ENSP00000228307	ENSP00000351092	PXN	MAPK13	Paxillin.	Mitogen-activated protein kinase 13 (EC 2.7.1.37) (Stress-activated protein kinase 4) (Mitogen-activated protein kinase p38 delta) (MAP kinase p38 delta).	QPQSSsPVYGS
P49023-2	S85	JNK_group	0.2714	0.997	7.8103	ENSP00000228307	ENSP00000353483	PXN	MAPK8	Paxillin.	Mitogen-activated protein kinase 8 (EC 2.7.1.37) (Stress-activated protein kinase JNK1) (c-Jun N-terminal kinase 1) (JNK-46).	QPQSSsPVYGS
P49023-2	S85	JNK_group	0.2714	0.996	7.8024	ENSP00000228307	ENSP00000352157	PXN	MAPK10	Paxillin.	Mitogen-activated protein kinase 10 (EC 2.7.1.37) (Stress-activated protein kinase JNK3) (c-Jun N-terminal kinase 3) (MAP kinase p49 3F12).	QPQSSsPVYGS
P49023-2	S85	JNK_group	0.2714	0.995	7.7946	ENSP00000228307	ENSP00000345524	PXN	MAPK9	Paxillin.	Mitogen-activated protein kinase 9 (EC 2.7.1.37) (Stress-activated protein kinase JNK2) (c-Jun N-terminal kinase 2) (JNK-55).	QPQSSsPVYGS
Q13247-1	S316	CDK2_CDK3_group	0.2829	0.945	9.4525	ENSP00000244020	ENSP00000266970	SFRS6	CDK2	Splicing factor, arginine/serine-rich 6 (Pre-mRNA splicing factor SRP55).	Cell division protein kinase 2 (EC 2.7.1.37) (p33 protein kinase).	KARSVsPPPKR
Q13247-1	S316	Pim2	0.1777	0.932	8.2811	ENSP00000244020	ENSP00000218217	SFRS6	PIM2	Splicing factor, arginine/serine-rich 6 (Pre-mRNA splicing factor SRP55).	Serine/threonine-protein kinase Pim-2 (EC 2.7.1.37) (Pim-2h).	KARSVsPPPKR
Q13247-1	S316	p38_group	0.3017	0.944	7.1191	ENSP00000244020	ENSP00000229794	SFRS6	MAPK14	Splicing factor, arginine/serine-rich 6 (Pre-mRNA splicing factor SRP55).	Mitogen-activated protein kinase 14 (EC 2.7.1.37) (Mitogen-activated protein kinase p38 alpha) (MAP kinase p38 alpha) (Cytokine suppressive anti-inflammatory drug binding protein) (CSAID binding protein) (CSBP) (MAX-interacting protein 2) (MAP kinase MXI2	KARSVsPPPKR
Q13247-1	S316	p38_group	0.3017	0.944	7.1191	ENSP00000244020	ENSP00000333685	SFRS6	MAPK11	Splicing factor, arginine/serine-rich 6 (Pre-mRNA splicing factor SRP55).	Mitogen-activated protein kinase 11 (EC 2.7.1.37) (Mitogen-activated protein kinase p38 beta) (MAP kinase p38 beta) (p38b) (p38-2) (Stress- activated protein kinase 2).	KARSVsPPPKR
Q13247-1	S316	p38_group	0.3017	0.941	7.0965	ENSP00000244020	ENSP00000351092	SFRS6	MAPK13	Splicing factor, arginine/serine-rich 6 (Pre-mRNA splicing factor SRP55).	Mitogen-activated protein kinase 13 (EC 2.7.1.37) (Stress-activated protein kinase 4) (Mitogen-activated protein kinase p38 delta) (MAP kinase p38 delta).	KARSVsPPPKR
Q13247-1	S316	JNK_group	0.259	0.946	7.0738	ENSP00000244020	ENSP00000353483	SFRS6	MAPK8	Splicing factor, arginine/serine-rich 6 (Pre-mRNA splicing factor SRP55).	Mitogen-activated protein kinase 8 (EC 2.7.1.37) (Stress-activated protein kinase JNK1) (c-Jun N-terminal kinase 1) (JNK-46).	KARSVsPPPKR
Q13247-1	S316	JNK_group	0.259	0.945	7.0663	ENSP00000244020	ENSP00000352157	SFRS6	MAPK10	Splicing factor, arginine/serine-rich 6 (Pre-mRNA splicing factor SRP55).	Mitogen-activated protein kinase 10 (EC 2.7.1.37) (Stress-activated protein kinase JNK3) (c-Jun N-terminal kinase 3) (MAP kinase p49 3F12).	KARSVsPPPKR
Q13247-1	S316	JNK_group	0.259	0.944	7.0589	ENSP00000244020	ENSP00000345524	SFRS6	MAPK9	Splicing factor, arginine/serine-rich 6 (Pre-mRNA splicing factor SRP55).	Mitogen-activated protein kinase 9 (EC 2.7.1.37) (Stress-activated protein kinase JNK2) (c-Jun N-terminal kinase 2) (JNK-55).	KARSVsPPPKR
B5MEH8	S323	CK2_group	0.2024	0.938	6.712	ENSP00000244934	ENSP00000262506	AHNAK	CSNK2A2	Neuroblast differentiation associated protein AHNAK (Desmoyokin) (Fragments).	Casein kinase II, alpha' chain (CK II) (EC 2.7.1.37).	GTCRIsMSEVD
B5MEH8	S323	CK2_group	0.2024	0.938	6.712	ENSP00000244934	ENSP00000339247	AHNAK	CK2A1	Neuroblast differentiation associated protein AHNAK (Desmoyokin) (Fragments).	Casein kinase II, alpha chain (CK II) (EC 2.7.1.37).	GTCRIsMSEVD
B5MEH8	S323	AuroraC_AuroraB_group	0.1735	0.935	5.7344	ENSP00000244934	ENSP00000313950	AHNAK	AURKB	Neuroblast differentiation associated protein AHNAK (Desmoyokin) (Fragments).	Serine/threonine-protein kinase 12 (EC 2.7.1.37) (Aurora- and Ipl1- like midbody-associated protein 1) (AIM-1) (Aurora/IPL1-related kinase 2) (Aurora-related kinase 2) (STK-1) (Aurora-B).	GTCRIsMSEVD
B5MEH8	S325	CK2_group	0.2821	0.938	9.3557	ENSP00000244934	ENSP00000262506	AHNAK	CSNK2A2	Neuroblast differentiation associated protein AHNAK (Desmoyokin) (Fragments).	Casein kinase II, alpha' chain (CK II) (EC 2.7.1.37).	CRISMsEVDLN
B5MEH8	S325	CK2_group	0.2821	0.938	9.3557	ENSP00000244934	ENSP00000339247	AHNAK	CK2A1	Neuroblast differentiation associated protein AHNAK (Desmoyokin) (Fragments).	Casein kinase II, alpha chain (CK II) (EC 2.7.1.37).	CRISMsEVDLN
B5MEH8	S2147	CDK2_CDK3_group	0.3845	0.95	12.9129	ENSP00000244934	ENSP00000266970	AHNAK	CDK2	Neuroblast differentiation associated protein AHNAK (Desmoyokin) (Fragments).	Cell division protein kinase 2 (EC 2.7.1.37) (p33 protein kinase).	KVDVKsPKTKK
B5MEH8	S2180	CDK2_CDK3_group	0.2721	0.95	9.1384	ENSP00000244934	ENSP00000266970	AHNAK	CDK2	Neuroblast differentiation associated protein AHNAK (Desmoyokin) (Fragments).	Cell division protein kinase 2 (EC 2.7.1.37) (p33 protein kinase).	EAPLPsPKLEG
B5MEH8	S2180	p38_group	0.3445	0.949	8.1739	ENSP00000244934	ENSP00000229794	AHNAK	MAPK14	Neuroblast differentiation associated protein AHNAK (Desmoyokin) (Fragments).	Mitogen-activated protein kinase 14 (EC 2.7.1.37) (Mitogen-activated protein kinase p38 alpha) (MAP kinase p38 alpha) (Cytokine suppressive anti-inflammatory drug binding protein) (CSAID binding protein) (CSBP) (MAX-interacting protein 2) (MAP kinase MXI2	EAPLPsPKLEG
B5MEH8	S2180	p38_group	0.3445	0.949	8.1739	ENSP00000244934	ENSP00000333685	AHNAK	MAPK11	Neuroblast differentiation associated protein AHNAK (Desmoyokin) (Fragments).	Mitogen-activated protein kinase 11 (EC 2.7.1.37) (Mitogen-activated protein kinase p38 beta) (MAP kinase p38 beta) (p38b) (p38-2) (Stress- activated protein kinase 2).	EAPLPsPKLEG
B5MEH8	S2180	p38_group	0.3445	0.947	8.1567	ENSP00000244934	ENSP00000351092	AHNAK	MAPK13	Neuroblast differentiation associated protein AHNAK (Desmoyokin) (Fragments).	Mitogen-activated protein kinase 13 (EC 2.7.1.37) (Stress-activated protein kinase 4) (Mitogen-activated protein kinase p38 delta) (MAP kinase p38 delta).	EAPLPsPKLEG
B5MEH8	S2180	JNK_group	0.2816	0.951	7.7311	ENSP00000244934	ENSP00000353483	AHNAK	MAPK8	Neuroblast differentiation associated protein AHNAK (Desmoyokin) (Fragments).	Mitogen-activated protein kinase 8 (EC 2.7.1.37) (Stress-activated protein kinase JNK1) (c-Jun N-terminal kinase 1) (JNK-46).	EAPLPsPKLEG
B5MEH8	S2180	JNK_group	0.2816	0.95	7.723	ENSP00000244934	ENSP00000352157	AHNAK	MAPK10	Neuroblast differentiation associated protein AHNAK (Desmoyokin) (Fragments).	Mitogen-activated protein kinase 10 (EC 2.7.1.37) (Stress-activated protein kinase JNK3) (c-Jun N-terminal kinase 3) (MAP kinase p49 3F12).	EAPLPsPKLEG
B5MEH8	S2180	JNK_group	0.2816	0.949	7.7149	ENSP00000244934	ENSP00000345524	AHNAK	MAPK9	Neuroblast differentiation associated protein AHNAK (Desmoyokin) (Fragments).	Mitogen-activated protein kinase 9 (EC 2.7.1.37) (Stress-activated protein kinase JNK2) (c-Jun N-terminal kinase 2) (JNK-55).	EAPLPsPKLEG
B5MEH8	S2518	AuroraC_AuroraB_group	0.1797	0.935	5.94	ENSP00000244934	ENSP00000313950	AHNAK	AURKB	Neuroblast differentiation associated protein AHNAK (Desmoyokin) (Fragments).	Serine/threonine-protein kinase 12 (EC 2.7.1.37) (Aurora- and Ipl1- like midbody-associated protein 1) (AIM-1) (Aurora/IPL1-related kinase 2) (Aurora-related kinase 2) (STK-1) (Aurora-B).	KGPRIsAPNVD
B5MEH8	S2518	AuroraA	0.0976	0.935	4.5617	ENSP00000244934	ENSP00000321591	AHNAK	STK6	Neuroblast differentiation associated protein AHNAK (Desmoyokin) (Fragments).	Serine/threonine-protein kinase 6 (EC 2.7.1.37) (Serine/threonine kinase 15) (Aurora/IPL1-related kinase 1) (Aurora-related kinase 1) (hARK1) (Aurora-A) (Breast-tumor-amplified kinase).	KGPRIsAPNVD
B5MEH8	S2822	DMPK_group	0.1993	0.891	4.4387	ENSP00000244934	ENSP00000346168	AHNAK	DMPK	Neuroblast differentiation associated protein AHNAK (Desmoyokin) (Fragments).	Myotonin-protein kinase (EC 2.7.1.-) (Myotonic dystrophy protein kinase) (MDPK) (DM-kinase) (DMK) (DMPK) (MT-PK).	KASLGsLEGEA
B5MEH8	S2833	CDK2_CDK3_group	0.3842	0.95	12.9051	ENSP00000244934	ENSP00000266970	AHNAK	CDK2	Neuroblast differentiation associated protein AHNAK (Desmoyokin) (Fragments).	Cell division protein kinase 2 (EC 2.7.1.37) (p33 protein kinase).	EAEASsPKGKF
Q07866-7	S521	PAKB_group	0.2805	0.92	7.4506	ENSP00000246489	ENSP00000351049	KLC	PAK4	Kinesin light chain 1 (KLC 1).	Serine/threonine-protein kinase PAK 4 (EC 2.7.1.37) (p21-activated kinase 4) (PAK-4).	MEKRRsRESLN
Q07866-7	S521	PAKB_group	0.2805	0.912	7.3859	ENSP00000246489	ENSP00000321126	KLC	PAK7	Kinesin light chain 1 (KLC 1).	Serine/threonine-protein kinase PAK 7 (EC 2.7.1.37) (p21-activated kinase 7) (PAK-7) (PAK-5).	MEKRRsRESLN
Q07866-7	S521	CLK_group	0.2593	0.895	5.8014	ENSP00000246489	ENSP00000326830	KLC	CLK1	Kinesin light chain 1 (KLC 1).	Dual specificity protein kinase CLK1 (EC 2.7.1.37) (EC 2.7.1.112) (CDC-like kinase 1).	MEKRRsRESLN
Q07866-7	S521	CLK_group	0.2593	0.894	5.795	ENSP00000246489	ENSP00000347759	KLC	CLK2	Kinesin light chain 1 (KLC 1).	Dual specificity protein kinase CLK2 (EC 2.7.1.37) (EC 2.7.1.112) (CDC-like kinase 2).	MEKRRsRESLN
Q07866-7	S521	PKA_group	0.2168	0.917	5.7397	ENSP00000246489	ENSP00000319504	KLC	PRKACB	Kinesin light chain 1 (KLC 1).	cAMP-dependent protein kinase, beta-catalytic subunit (EC 2.7.1.37) (PKA C-beta).	MEKRRsRESLN
Q07866-7	S521	PKA_group	0.2168	0.916	5.7335	ENSP00000246489	ENSP00000309591	KLC	PKACA	Kinesin light chain 1 (KLC 1).	cAMP-dependent protein kinase, alpha-catalytic subunit (EC 2.7.1.37) (PKA C-alpha).	MEKRRsRESLN
Q07866-7	S521	DMPK_group	0.2552	0.873	5.5692	ENSP00000246489	ENSP00000346168	KLC	DMPK	Kinesin light chain 1 (KLC 1).	Myotonin-protein kinase (EC 2.7.1.-) (Myotonic dystrophy protein kinase) (MDPK) (DM-kinase) (DMK) (DMPK) (MT-PK).	MEKRRsRESLN
Q07866-7	S521	ACTR2_ACTR2B_TGFbR2_group	0.2046	0.927	5.4742	ENSP00000246489	ENSP00000295754	KLC	TGFBR2	Kinesin light chain 1 (KLC 1).	TGF-beta receptor type II precursor (EC 2.7.1.37) (TGFR-2) (TGF-beta type II receptor).	MEKRRsRESLN
Q07866-7	S521	ACTR2_ACTR2B_TGFbR2_group	0.2046	0.923	5.4506	ENSP00000246489	ENSP00000241416	KLC		Kinesin light chain 1 (KLC 1).	Activin receptor type II precursor (EC 2.7.1.37) (ACTR-II) (ACTRIIA).	MEKRRsRESLN
Q07866-7	S521	ACTR2_ACTR2B_TGFbR2_group	0.2046	0.92	5.4329	ENSP00000246489	ENSP00000340361	KLC	ACVR2B	Kinesin light chain 1 (KLC 1).	Activin receptor type IIB precursor (EC 2.7.1.37) (ACTR-IIB).	MEKRRsRESLN
Q07866-7	S524	p70S6K_group	0.2476	0.928	8.123	ENSP00000246489	ENSP00000225577	KLC	RPS6KB1	Kinesin light chain 1 (KLC 1).	Ribosomal protein S6 kinase 1 (EC 2.7.1.37) (S6K) (S6K1) (70 kDa ribosomal protein S6 kinase 1) (p70 S6 kinase alpha) (p70(S6K)-alpha) (p70-S6K) (p70-alpha).	RRSREsLNVDV
Q07866-7	S524	Pim2	0.1522	0.917	6.9761	ENSP00000246489	ENSP00000218217	KLC	PIM2	Kinesin light chain 1 (KLC 1).	Serine/threonine-protein kinase Pim-2 (EC 2.7.1.37) (Pim-2h).	RRSREsLNVDV
Q07866-7	S524	PAKB_group	0.2331	0.92	6.1895	ENSP00000246489	ENSP00000351049	KLC	PAK4	Kinesin light chain 1 (KLC 1).	Serine/threonine-protein kinase PAK 4 (EC 2.7.1.37) (p21-activated kinase 4) (PAK-4).	RRSREsLNVDV
Q07866-7	S524	PAKB_group	0.2331	0.912	6.1356	ENSP00000246489	ENSP00000321126	KLC	PAK7	Kinesin light chain 1 (KLC 1).	Serine/threonine-protein kinase PAK 7 (EC 2.7.1.37) (p21-activated kinase 7) (PAK-7) (PAK-5).	RRSREsLNVDV
Q07866-7	S578	CK2_group	0.2876	0.917	9.3243	ENSP00000246489	ENSP00000262506	KLC	CSNK2A2	Kinesin light chain 1 (KLC 1).	Casein kinase II, alpha' chain (CK II) (EC 2.7.1.37).	RALSAsHTDLA
Q07866-7	S578	CK2_group	0.2876	0.917	9.3243	ENSP00000246489	ENSP00000339247	KLC	CK2A1	Kinesin light chain 1 (KLC 1).	Casein kinase II, alpha chain (CK II) (EC 2.7.1.37).	RALSAsHTDLA
Q07866-7	T580	AuroraA	0.058	0.914	2.6508	ENSP00000246489	ENSP00000321591	KLC	STK6	Kinesin light chain 1 (KLC 1).	Serine/threonine-protein kinase 6 (EC 2.7.1.37) (Serine/threonine kinase 15) (Aurora/IPL1-related kinase 1) (Aurora-related kinase 1) (hARK1) (Aurora-A) (Breast-tumor-amplified kinase).	LSASHtDLAH-
Q07866-7	T580	PKD_group	0.0804	0.902	2.0947	ENSP00000246489	ENSP00000333568	KLC	PRKD1	Kinesin light chain 1 (KLC 1).	Protein kinase, D1 type (EC 2.7.1.-) (nPKC-D1) (Protein kinase D) (Protein kinase C, mu type) (nPKC-mu).	LSASHtDLAH-
Q07866-7	T580	GSK3_group	0.0615	0.928	2.0182	ENSP00000246489	ENSP00000324806	KLC	GSK3B	Kinesin light chain 1 (KLC 1).	Glycogen synthase kinase-3 beta (EC 2.7.1.37) (GSK-3 beta).	LSASHtDLAH-
Q07866-7	T580	GSK3_group	0.0615	0.927	2.016	ENSP00000246489	ENSP00000222330	KLC	GSK3A	Kinesin light chain 1 (KLC 1).	Glycogen synthase kinase-3 alpha (EC 2.7.1.37) (GSK-3 alpha).	LSASHtDLAH-
B4DGP8	S589	CK2_group	0.6396	0.966	21.843	ENSP00000247461	ENSP00000262506	CANX	CSNK2A2	Calnexin precursor (Major histocompatibility complex class I antigen- binding protein p88) (p90) (IP90).	Casein kinase II, alpha' chain (CK II) (EC 2.7.1.37).	EEKQKsDAEED
B4DGP8	S589	CK2_group	0.6396	0.966	21.843	ENSP00000247461	ENSP00000339247	CANX	CK2A1	Calnexin precursor (Major histocompatibility complex class I antigen- binding protein p88) (p90) (IP90).	Casein kinase II, alpha chain (CK II) (EC 2.7.1.37).	EEKQKsDAEED
Q05209	S673	CDK2_CDK3_group	0.3242	0.994	11.3931	ENSP00000248594	ENSP00000266970	PTPN12	CDK2	Tyrosine-protein phosphatase, non-receptor type 12 (EC 3.1.3.48) (Protein-tyrosine phosphatase G1) (PTPG1).	Cell division protein kinase 2 (EC 2.7.1.37) (p33 protein kinase).	DVSEDsPPPLP
Q14498-1	S136	CDK2_CDK3_group	0.3448	0.851	10.3744	ENSP00000253363	ENSP00000266970	RNPC2	CDK2	RNA-binding region containing protein 2 (Hepatocellular carcinoma protein 1) (Splicing factor HCC1).	Cell division protein kinase 2 (EC 2.7.1.37) (p33 protein kinase).	FRKDKsPVREP
Q9NR19	S30	PKB_group	0.3349	0.909	8.7873	ENSP00000253382	ENSP00000270202	ACSS2	AKT1	Acetyl-coenzyme A synthetase, cytoplasmic (EC 6.2.1.1) (Acetate--CoA ligase) (Acyl-activating enzyme) (Acetyl-CoA synthetase) (ACS) (AceCS) (Acyl-CoA synthetase short-chain family member 2).	RAC-alpha serine/threonine-protein kinase (EC 2.7.1.37) (RAC-PK-alpha) (Protein kinase B) (PKB) (C-AKT).	RARSWsPPPEV
Q9NR19	S30	PKB_group	0.3349	0.905	8.7486	ENSP00000253382	ENSP00000309428	ACSS2	AKT2	Acetyl-coenzyme A synthetase, cytoplasmic (EC 6.2.1.1) (Acetate--CoA ligase) (Acyl-activating enzyme) (Acetyl-CoA synthetase) (ACS) (AceCS) (Acyl-CoA synthetase short-chain family member 2).	RAC-beta serine/threonine-protein kinase (EC 2.7.1.37) (RAC-PK-beta) (Protein kinase Akt-2) (Protein kinase B, beta) (PKB beta).	RARSWsPPPEV
Q9NR19	S30	CDK2_CDK3_group	0.2481	0.905	7.9381	ENSP00000253382	ENSP00000266970	ACSS2	CDK2	Acetyl-coenzyme A synthetase, cytoplasmic (EC 6.2.1.1) (Acetate--CoA ligase) (Acyl-activating enzyme) (Acetyl-CoA synthetase) (ACS) (AceCS) (Acyl-CoA synthetase short-chain family member 2).	Cell division protein kinase 2 (EC 2.7.1.37) (p33 protein kinase).	RARSWsPPPEV
Q9NR19	S30	JNK_group	0.2787	0.907	7.2959	ENSP00000253382	ENSP00000353483	ACSS2	MAPK8	Acetyl-coenzyme A synthetase, cytoplasmic (EC 6.2.1.1) (Acetate--CoA ligase) (Acyl-activating enzyme) (Acetyl-CoA synthetase) (ACS) (AceCS) (Acyl-CoA synthetase short-chain family member 2).	Mitogen-activated protein kinase 8 (EC 2.7.1.37) (Stress-activated protein kinase JNK1) (c-Jun N-terminal kinase 1) (JNK-46).	RARSWsPPPEV
Q9NR19	S30	JNK_group	0.2787	0.906	7.2878	ENSP00000253382	ENSP00000352157	ACSS2	MAPK10	Acetyl-coenzyme A synthetase, cytoplasmic (EC 6.2.1.1) (Acetate--CoA ligase) (Acyl-activating enzyme) (Acetyl-CoA synthetase) (ACS) (AceCS) (Acyl-CoA synthetase short-chain family member 2).	Mitogen-activated protein kinase 10 (EC 2.7.1.37) (Stress-activated protein kinase JNK3) (c-Jun N-terminal kinase 3) (MAP kinase p49 3F12).	RARSWsPPPEV
Q9NR19	S30	JNK_group	0.2787	0.905	7.2798	ENSP00000253382	ENSP00000345524	ACSS2	MAPK9	Acetyl-coenzyme A synthetase, cytoplasmic (EC 6.2.1.1) (Acetate--CoA ligase) (Acyl-activating enzyme) (Acetyl-CoA synthetase) (ACS) (AceCS) (Acyl-CoA synthetase short-chain family member 2).	Mitogen-activated protein kinase 9 (EC 2.7.1.37) (Stress-activated protein kinase JNK2) (c-Jun N-terminal kinase 2) (JNK-55).	RARSWsPPPEV
Q9NR19	S30	Pim2	0.1627	0.896	7.2887	ENSP00000253382	ENSP00000218217	ACSS2	PIM2	Acetyl-coenzyme A synthetase, cytoplasmic (EC 6.2.1.1) (Acetate--CoA ligase) (Acyl-activating enzyme) (Acetyl-CoA synthetase) (ACS) (AceCS) (Acyl-CoA synthetase short-chain family member 2).	Serine/threonine-protein kinase Pim-2 (EC 2.7.1.37) (Pim-2h).	RARSWsPPPEV
Q9NR19	S30	RCK_group	0.2898	0.772	6.4582	ENSP00000253382	ENSP00000355304	ACSS2	MOK	Acetyl-coenzyme A synthetase, cytoplasmic (EC 6.2.1.1) (Acetate--CoA ligase) (Acyl-activating enzyme) (Acetyl-CoA synthetase) (ACS) (AceCS) (Acyl-CoA synthetase short-chain family member 2).	MAPK/MAK/MRK overlapping kinase (EC 2.7.1.37) (MOK protein kinase) (Renal tumor antigen 1) (RAGE-1).	RARSWsPPPEV
Q9NR19	S30	p38_group	0.2791	0.905	6.3149	ENSP00000253382	ENSP00000229794	ACSS2	MAPK14	Acetyl-coenzyme A synthetase, cytoplasmic (EC 6.2.1.1) (Acetate--CoA ligase) (Acyl-activating enzyme) (Acetyl-CoA synthetase) (ACS) (AceCS) (Acyl-CoA synthetase short-chain family member 2).	Mitogen-activated protein kinase 14 (EC 2.7.1.37) (Mitogen-activated protein kinase p38 alpha) (MAP kinase p38 alpha) (Cytokine suppressive anti-inflammatory drug binding protein) (CSAID binding protein) (CSBP) (MAX-interacting protein 2) (MAP kinase MXI2	RARSWsPPPEV
Q9NR19	S30	p38_group	0.2791	0.905	6.3149	ENSP00000253382	ENSP00000333685	ACSS2	MAPK11	Acetyl-coenzyme A synthetase, cytoplasmic (EC 6.2.1.1) (Acetate--CoA ligase) (Acyl-activating enzyme) (Acetyl-CoA synthetase) (ACS) (AceCS) (Acyl-CoA synthetase short-chain family member 2).	Mitogen-activated protein kinase 11 (EC 2.7.1.37) (Mitogen-activated protein kinase p38 beta) (MAP kinase p38 beta) (p38b) (p38-2) (Stress- activated protein kinase 2).	RARSWsPPPEV
Q9NR19	S30	p38_group	0.2791	0.902	6.294	ENSP00000253382	ENSP00000351092	ACSS2	MAPK13	Acetyl-coenzyme A synthetase, cytoplasmic (EC 6.2.1.1) (Acetate--CoA ligase) (Acyl-activating enzyme) (Acetyl-CoA synthetase) (ACS) (AceCS) (Acyl-CoA synthetase short-chain family member 2).	Mitogen-activated protein kinase 13 (EC 2.7.1.37) (Stress-activated protein kinase 4) (Mitogen-activated protein kinase p38 delta) (MAP kinase p38 delta).	RARSWsPPPEV
Q96IF1	S128	NEK1_NEK5_NEK3_NEK4_NEK11_NEK2_group	0.2376	0.744	3.608	ENSP00000262713	ENSP00000261456	JUB	NEK2	jub, ajuba homolog isoform 2	Serine/threonine-protein kinase Nek2 (EC 2.7.1.37) (NimA-related protein kinase 2) (NimA-like protein kinase 1) (HSPK 21).	SFASSsASDAS
Q96IF1	S128	CK2_group	0.1302	0.761	3.5036	ENSP00000262713	ENSP00000262506	JUB	CSNK2A2	jub, ajuba homolog isoform 2	Casein kinase II, alpha' chain (CK II) (EC 2.7.1.37).	SFASSsASDAS
Q96IF1	S128	CK2_group	0.1302	0.761	3.5036	ENSP00000262713	ENSP00000339247	JUB	CK2A1	jub, ajuba homolog isoform 2	Casein kinase II, alpha chain (CK II) (EC 2.7.1.37).	SFASSsASDAS
Q96IF1	S128	CLK_group	0.1804	0.745	3.3604	ENSP00000262713	ENSP00000326830	JUB	CLK1	jub, ajuba homolog isoform 2	Dual specificity protein kinase CLK1 (EC 2.7.1.37) (EC 2.7.1.112) (CDC-like kinase 1).	SFASSsASDAS
Q96IF1	S128	CLK_group	0.1804	0.744	3.3559	ENSP00000262713	ENSP00000347759	JUB	CLK2	jub, ajuba homolog isoform 2	Dual specificity protein kinase CLK2 (EC 2.7.1.37) (EC 2.7.1.112) (CDC-like kinase 2).	SFASSsASDAS
Q96IF1	S130	CK2_group	0.1922	0.761	5.1708	ENSP00000262713	ENSP00000262506	JUB	CSNK2A2	jub, ajuba homolog isoform 2	Casein kinase II, alpha' chain (CK II) (EC 2.7.1.37).	ASSSAsDASKP
Q96IF1	S130	CK2_group	0.1922	0.761	5.1708	ENSP00000262713	ENSP00000339247	JUB	CK2A1	jub, ajuba homolog isoform 2	Casein kinase II, alpha chain (CK II) (EC 2.7.1.37).	ASSSAsDASKP
Q96IF1	S130	PAKB_group	0.1982	0.767	4.3879	ENSP00000262713	ENSP00000351049	JUB	PAK4	jub, ajuba homolog isoform 2	Serine/threonine-protein kinase PAK 4 (EC 2.7.1.37) (p21-activated kinase 4) (PAK-4).	ASSSAsDASKP
Q96IF1	S137	CDK2_CDK3_group	0.3815	0.771	10.3988	ENSP00000262713	ENSP00000266970	JUB	CDK2	jub, ajuba homolog isoform 2	Cell division protein kinase 2 (EC 2.7.1.37) (p33 protein kinase).	ASKPSsPRGSL
Q96Q42-1	S1464	CDK2_CDK3_group	0.2518	0.868	7.7268	ENSP00000264276	ENSP00000266970	ALS2	CDK2	Alsin (Amyotrophic lateral sclerosis protein 2).	Cell division protein kinase 2 (EC 2.7.1.37) (p33 protein kinase).	DSRSEsPEPGY
Q96Q42-1	S1464	JNK_group	0.2742	0.869	6.8786	ENSP00000264276	ENSP00000353483	ALS2	MAPK8	Alsin (Amyotrophic lateral sclerosis protein 2).	Mitogen-activated protein kinase 8 (EC 2.7.1.37) (Stress-activated protein kinase JNK1) (c-Jun N-terminal kinase 1) (JNK-46).	DSRSEsPEPGY
Q96Q42-1	S1464	JNK_group	0.2742	0.868	6.8707	ENSP00000264276	ENSP00000345524	ALS2	MAPK9	Alsin (Amyotrophic lateral sclerosis protein 2).	Mitogen-activated protein kinase 9 (EC 2.7.1.37) (Stress-activated protein kinase JNK2) (c-Jun N-terminal kinase 2) (JNK-55).	DSRSEsPEPGY
Q96Q42-1	S1464	JNK_group	0.2742	0.868	6.8707	ENSP00000264276	ENSP00000352157	ALS2	MAPK10	Alsin (Amyotrophic lateral sclerosis protein 2).	Mitogen-activated protein kinase 10 (EC 2.7.1.37) (Stress-activated protein kinase JNK3) (c-Jun N-terminal kinase 3) (MAP kinase p49 3F12).	DSRSEsPEPGY
Q96Q42-1	Y1469	InsR_group	0.2058	0.869	5.1633	ENSP00000264276	ENSP00000268035	ALS2	IGF1R	Alsin (Amyotrophic lateral sclerosis protein 2).	Insulin-like growth factor 1 receptor precursor (EC 2.7.1.112) (Insulin-like growth factor I receptor) (CD221 antigen) [Contains: Insulin-like growth factor 1 receptor alpha chain; Insulin-like growth factor 1 receptor beta chain].	SPEPGyVVTSS
Q96Q42-1	Y1469	InsR_group	0.2058	0.869	5.1633	ENSP00000264276	ENSP00000303830	ALS2	INSR	Alsin (Amyotrophic lateral sclerosis protein 2).	Insulin receptor precursor (EC 2.7.1.112) (IR) (CD220 antigen) [Contains: Insulin receptor alpha subunit; Insulin receptor beta subunit].	SPEPGyVVTSS
Q92878-3	T551	CK2_group	0.4253	0.983	14.7805	ENSP00000265335	ENSP00000262506	RAD50	CSNK2A2	DNA repair protein RAD50 (EC 3.6.-.-) (hRAD50).	Casein kinase II, alpha' chain (CK II) (EC 2.7.1.37).	QRVFQtEAELQ
Q92878-3	T551	CK2_group	0.4253	0.983	14.7805	ENSP00000265335	ENSP00000339247	RAD50	CK2A1	DNA repair protein RAD50 (EC 3.6.-.-) (hRAD50).	Casein kinase II, alpha chain (CK II) (EC 2.7.1.37).	QRVFQtEAELQ
Q7KZI7-7	S453	CDK2_CDK3_group	0.304	0.947	10.1797	ENSP00000265458	ENSP00000266970	MARK2	CDK2	Serine/threonine-protein kinase MARK2 (EC 2.7.1.37) (MAP/microtubule affinity-regulating kinase 2) (ELKL motif kinase) (EMK1) (PAR1 homolog).	Cell division protein kinase 2 (EC 2.7.1.37) (p33 protein kinase).	NRSRNsPLLER
Q7KZI7-7	S453	p38_group	0.3332	0.946	7.8813	ENSP00000265458	ENSP00000229794	MARK2	MAPK14	Serine/threonine-protein kinase MARK2 (EC 2.7.1.37) (MAP/microtubule affinity-regulating kinase 2) (ELKL motif kinase) (EMK1) (PAR1 homolog).	Mitogen-activated protein kinase 14 (EC 2.7.1.37) (Mitogen-activated protein kinase p38 alpha) (MAP kinase p38 alpha) (Cytokine suppressive anti-inflammatory drug binding protein) (CSAID binding protein) (CSBP) (MAX-interacting protein 2) (MAP kinase MXI2	NRSRNsPLLER
Q7KZI7-7	S453	p38_group	0.3332	0.946	7.8813	ENSP00000265458	ENSP00000333685	MARK2	MAPK11	Serine/threonine-protein kinase MARK2 (EC 2.7.1.37) (MAP/microtubule affinity-regulating kinase 2) (ELKL motif kinase) (EMK1) (PAR1 homolog).	Mitogen-activated protein kinase 11 (EC 2.7.1.37) (Mitogen-activated protein kinase p38 beta) (MAP kinase p38 beta) (p38b) (p38-2) (Stress- activated protein kinase 2).	NRSRNsPLLER
Q7KZI7-7	S453	p38_group	0.3332	0.943	7.8563	ENSP00000265458	ENSP00000351092	MARK2	MAPK13	Serine/threonine-protein kinase MARK2 (EC 2.7.1.37) (MAP/microtubule affinity-regulating kinase 2) (ELKL motif kinase) (EMK1) (PAR1 homolog).	Mitogen-activated protein kinase 13 (EC 2.7.1.37) (Stress-activated protein kinase 4) (Mitogen-activated protein kinase p38 delta) (MAP kinase p38 delta).	NRSRNsPLLER
P35580-1	S1956	CK2_group	0.6301	0.974	21.6971	ENSP00000269243	ENSP00000262506	MYH10	CSNK2A2	Myosin-10 (Myosin heavy chain, nonmuscle IIb) (Nonmuscle myosin heavy chain IIb) (NMMHC II-b) (NMMHC-IIB) (Cellular myosin heavy chain, type B) (Nonmuscle myosin heavy chain-B) (NMMHC-B).	Casein kinase II, alpha' chain (CK II) (EC 2.7.1.37).	ASLELsDDDTE
P35580-1	S1956	CK2_group	0.6301	0.974	21.6971	ENSP00000269243	ENSP00000339247	MYH10	CK2A1	Myosin-10 (Myosin heavy chain, nonmuscle IIb) (Nonmuscle myosin heavy chain IIb) (NMMHC II-b) (NMMHC-IIB) (Cellular myosin heavy chain, type B) (Nonmuscle myosin heavy chain-B) (NMMHC-B).	Casein kinase II, alpha chain (CK II) (EC 2.7.1.37).	ASLELsDDDTE
Q9H7D0-1	S1834	PAKA_group	0.1436	0.591	2.4496	ENSP00000276440	ENSP00000278568	DOCK5		Dedicator of cytokinesis protein 5 (Fragment).	Serine/threonine-protein kinase PAK 1 (EC 2.7.1.37) (p21-activated kinase 1) (PAK-1) (P65-PAK) (Alpha-PAK).	GSQRNsTELAP
Q9H7D0-1	S1834	PAKA_group	0.1436	0.591	2.4496	ENSP00000276440	ENSP00000314067	DOCK5	PAK2	Dedicator of cytokinesis protein 5 (Fragment).	Serine/threonine-protein kinase PAK 2 (EC 2.7.1.37) (p21-activated kinase 2) (PAK-2) (PAK65) (Gamma-PAK) (S6/H4 kinase).	GSQRNsTELAP
Q9H7D0-1	S1834	PAKA_group	0.1436	0.588	2.4372	ENSP00000276440	ENSP00000262836	DOCK5	PAK3	Dedicator of cytokinesis protein 5 (Fragment).	Serine/threonine-protein kinase PAK 3 (EC 2.7.1.37) (p21-activated kinase 3) (PAK-3) (Beta-PAK) (Oligophrenin-3).	GSQRNsTELAP
Q9H7D0-1	S1834	DMPK_group	0.1471	0.556	2.0442	ENSP00000276440	ENSP00000346168	DOCK5	DMPK	Dedicator of cytokinesis protein 5 (Fragment).	Myotonin-protein kinase (EC 2.7.1.-) (Myotonic dystrophy protein kinase) (MDPK) (DM-kinase) (DMK) (DMPK) (MT-PK).	GSQRNsTELAP
Q9H7D0-1	S1834	PAKB_group	0.1135	0.586	1.9196	ENSP00000276440	ENSP00000351049	DOCK5	PAK4	Dedicator of cytokinesis protein 5 (Fragment).	Serine/threonine-protein kinase PAK 4 (EC 2.7.1.37) (p21-activated kinase 4) (PAK-4).	GSQRNsTELAP
P29966	S101	p38_group	0.3381	0.981	8.2912	ENSP00000285456	ENSP00000229794	MARCKS	MAPK14	Myristoylated alanine-rich C-kinase substrate (MARCKS) (Protein kinase C substrate, 80 kDa protein, light chain) (PKCSL) (80K-L protein).	Mitogen-activated protein kinase 14 (EC 2.7.1.37) (Mitogen-activated protein kinase p38 alpha) (MAP kinase p38 alpha) (Cytokine suppressive anti-inflammatory drug binding protein) (CSAID binding protein) (CSBP) (MAX-interacting protein 2) (MAP kinase MXI2	PEAGAsPVEKE
P29966	S101	p38_group	0.3381	0.981	8.2912	ENSP00000285456	ENSP00000333685	MARCKS	MAPK11	Myristoylated alanine-rich C-kinase substrate (MARCKS) (Protein kinase C substrate, 80 kDa protein, light chain) (PKCSL) (80K-L protein).	Mitogen-activated protein kinase 11 (EC 2.7.1.37) (Mitogen-activated protein kinase p38 beta) (MAP kinase p38 beta) (p38b) (p38-2) (Stress- activated protein kinase 2).	PEAGAsPVEKE
P29966	S101	p38_group	0.3381	0.979	8.2743	ENSP00000285456	ENSP00000351092	MARCKS	MAPK13	Myristoylated alanine-rich C-kinase substrate (MARCKS) (Protein kinase C substrate, 80 kDa protein, light chain) (PKCSL) (80K-L protein).	Mitogen-activated protein kinase 13 (EC 2.7.1.37) (Stress-activated protein kinase 4) (Mitogen-activated protein kinase p38 delta) (MAP kinase p38 delta).	PEAGAsPVEKE
P29966	S101	JNK_group	0.2689	0.983	7.6303	ENSP00000285456	ENSP00000353483	MARCKS	MAPK8	Myristoylated alanine-rich C-kinase substrate (MARCKS) (Protein kinase C substrate, 80 kDa protein, light chain) (PKCSL) (80K-L protein).	Mitogen-activated protein kinase 8 (EC 2.7.1.37) (Stress-activated protein kinase JNK1) (c-Jun N-terminal kinase 1) (JNK-46).	PEAGAsPVEKE
P29966	S101	JNK_group	0.2689	0.982	7.6226	ENSP00000285456	ENSP00000345524	MARCKS	MAPK9	Myristoylated alanine-rich C-kinase substrate (MARCKS) (Protein kinase C substrate, 80 kDa protein, light chain) (PKCSL) (80K-L protein).	Mitogen-activated protein kinase 9 (EC 2.7.1.37) (Stress-activated protein kinase JNK2) (c-Jun N-terminal kinase 2) (JNK-55).	PEAGAsPVEKE
P29966	S101	JNK_group	0.2689	0.982	7.6226	ENSP00000285456	ENSP00000352157	MARCKS	MAPK10	Myristoylated alanine-rich C-kinase substrate (MARCKS) (Protein kinase C substrate, 80 kDa protein, light chain) (PKCSL) (80K-L protein).	Mitogen-activated protein kinase 10 (EC 2.7.1.37) (Stress-activated protein kinase JNK3) (c-Jun N-terminal kinase 3) (MAP kinase p49 3F12).	PEAGAsPVEKE
O60841	S135	CK2_group	0.635	0.971	21.799	ENSP00000289371	ENSP00000262506	EIF5B	CSNK2A2	Eukaryotic translation initiation factor 5B (eIF-5B) (Translation initiation factor IF-2).	Casein kinase II, alpha' chain (CK II) (EC 2.7.1.37).	KVEMYsGSDDD
O60841	S135	CK2_group	0.635	0.971	21.799	ENSP00000289371	ENSP00000339247	EIF5B	CK2A1	Eukaryotic translation initiation factor 5B (eIF-5B) (Translation initiation factor IF-2).	Casein kinase II, alpha chain (CK II) (EC 2.7.1.37).	KVEMYsGSDDD
O60841	S137	CK2_group	0.6418	0.971	22.0334	ENSP00000289371	ENSP00000262506	EIF5B	CSNK2A2	Eukaryotic translation initiation factor 5B (eIF-5B) (Translation initiation factor IF-2).	Casein kinase II, alpha' chain (CK II) (EC 2.7.1.37).	EMYSGsDDDDD
O60841	S137	CK2_group	0.6418	0.971	22.0334	ENSP00000289371	ENSP00000339247	EIF5B	CK2A1	Eukaryotic translation initiation factor 5B (eIF-5B) (Translation initiation factor IF-2).	Casein kinase II, alpha chain (CK II) (EC 2.7.1.37).	EMYSGsDDDDD
Q6PK21	S234	CDK2_CDK3_group	0.3814	0.844	11.381	ENSP00000290291	ENSP00000266970	OGFR	CDK2	Opioid growth factor receptor (OGFr) (Zeta-type opioid receptor) (7-60 protein).	Cell division protein kinase 2 (EC 2.7.1.37) (p33 protein kinase).	RPEPLsPKESK
P14324	S29	PKC_group	0.3952	0.91	5.9939	ENSP00000292252	ENSP00000331602	FDPS	PRKCD	Farnesyl pyrophosphate synthetase (FPP synthetase) (FPS) (Farnesyl diphosphate synthetase) [Includes: Dimethylallyltranstransferase (EC 2.5.1.1); Geranyltranstransferase (EC 2.5.1.10)].	Protein kinase C, delta type (EC 2.7.1.-) (nPKC-delta).	ERWLGsLRRPS
P14324	S29	PKC_group	0.3952	0.907	5.9742	ENSP00000292252	ENSP00000295797	FDPS	PRKCI	Farnesyl pyrophosphate synthetase (FPP synthetase) (FPS) (Farnesyl diphosphate synthetase) [Includes: Dimethylallyltranstransferase (EC 2.5.1.1); Geranyltranstransferase (EC 2.5.1.10)].	Protein kinase C, iota type (EC 2.7.1.37) (nPKC-iota) (Atypical protein kinase C-lambda/iota) (aPKC-lambda/iota) (PRKC-lambda/iota).	ERWLGsLRRPS
P14324	S29	PKC_group	0.3952	0.906	5.9676	ENSP00000292252	ENSP00000288816	FDPS	PRKCZ	Farnesyl pyrophosphate synthetase (FPP synthetase) (FPS) (Farnesyl diphosphate synthetase) [Includes: Dimethylallyltranstransferase (EC 2.5.1.1); Geranyltranstransferase (EC 2.5.1.10)].	Protein kinase C, zeta type (EC 2.7.1.37) (nPKC-zeta).	ERWLGsLRRPS
P14324	S29	PKC_group	0.3952	0.905	5.961	ENSP00000292252	ENSP00000284384	FDPS	PRKCA	Farnesyl pyrophosphate synthetase (FPP synthetase) (FPS) (Farnesyl diphosphate synthetase) [Includes: Dimethylallyltranstransferase (EC 2.5.1.1); Geranyltranstransferase (EC 2.5.1.10)].	Protein kinase C, alpha type (EC 2.7.1.37) (PKC-alpha) (PKC-A).	ERWLGsLRRPS
P14324	S29	PKC_group	0.3952	0.903	5.9478	ENSP00000292252	ENSP00000263431	FDPS	PRKCG	Farnesyl pyrophosphate synthetase (FPP synthetase) (FPS) (Farnesyl diphosphate synthetase) [Includes: Dimethylallyltranstransferase (EC 2.5.1.1); Geranyltranstransferase (EC 2.5.1.10)].	Protein kinase C, gamma type (EC 2.7.1.37) (PKC-gamma).	ERWLGsLRRPS
P14324	S29	PKC_group	0.3952	0.903	5.9478	ENSP00000292252	ENSP00000349837	FDPS	PRKCQ	Farnesyl pyrophosphate synthetase (FPP synthetase) (FPS) (Farnesyl diphosphate synthetase) [Includes: Dimethylallyltranstransferase (EC 2.5.1.1); Geranyltranstransferase (EC 2.5.1.10)].	Protein kinase C, theta type (EC 2.7.1.-) (nPKC-theta).	ERWLGsLRRPS
P14324	S29	DMPK_group	0.1993	0.857	4.2694	ENSP00000292252	ENSP00000346168	FDPS	DMPK	Farnesyl pyrophosphate synthetase (FPP synthetase) (FPS) (Farnesyl diphosphate synthetase) [Includes: Dimethylallyltranstransferase (EC 2.5.1.1); Geranyltranstransferase (EC 2.5.1.10)].	Myotonin-protein kinase (EC 2.7.1.-) (Myotonic dystrophy protein kinase) (MDPK) (DM-kinase) (DMK) (DMPK) (MT-PK).	ERWLGsLRRPS
Q16643-1	S141	AuroraC_AuroraB_group	0.1797	0.87	5.5262	ENSP00000292385	ENSP00000313950	DBN1	AURKB	Drebrin (Developmentally regulated brain protein).	Serine/threonine-protein kinase 12 (EC 2.7.1.37) (Aurora- and Ipl1- like midbody-associated protein 1) (AIM-1) (Aurora/IPL1-related kinase 2) (Aurora-related kinase 2) (STK-1) (Aurora-B).	GLARLsSPVLH
Q16643-1	S141	DMPK_group	0.2552	0.83	5.2948	ENSP00000292385	ENSP00000346168	DBN1	DMPK	Drebrin (Developmentally regulated brain protein).	Myotonin-protein kinase (EC 2.7.1.-) (Myotonic dystrophy protein kinase) (MDPK) (DM-kinase) (DMK) (DMPK) (MT-PK).	GLARLsSPVLH
Q16643-1	S141	AuroraA	0.1022	0.868	4.4341	ENSP00000292385	ENSP00000321591	DBN1	STK6	Drebrin (Developmentally regulated brain protein).	Serine/threonine-protein kinase 6 (EC 2.7.1.37) (Serine/threonine kinase 15) (Aurora/IPL1-related kinase 1) (Aurora-related kinase 1) (hARK1) (Aurora-A) (Breast-tumor-amplified kinase).	GLARLsSPVLH
Q16643-1	S141	PAKA_group	0.1568	0.882	3.9915	ENSP00000292385	ENSP00000278568	DBN1		Drebrin (Developmentally regulated brain protein).	Serine/threonine-protein kinase PAK 1 (EC 2.7.1.37) (p21-activated kinase 1) (PAK-1) (P65-PAK) (Alpha-PAK).	GLARLsSPVLH
Q16643-1	S141	PAKA_group	0.1568	0.881	3.987	ENSP00000292385	ENSP00000314067	DBN1	PAK2	Drebrin (Developmentally regulated brain protein).	Serine/threonine-protein kinase PAK 2 (EC 2.7.1.37) (p21-activated kinase 2) (PAK-2) (PAK65) (Gamma-PAK) (S6/H4 kinase).	GLARLsSPVLH
Q16643-1	S141	PAKA_group	0.1568	0.876	3.9644	ENSP00000292385	ENSP00000262836	DBN1	PAK3	Drebrin (Developmentally regulated brain protein).	Serine/threonine-protein kinase PAK 3 (EC 2.7.1.37) (p21-activated kinase 3) (PAK-3) (Beta-PAK) (Oligophrenin-3).	GLARLsSPVLH
Q16643-1	S142	CDK2_CDK3_group	0.3146	0.882	9.8097	ENSP00000292385	ENSP00000266970	DBN1	CDK2	Drebrin (Developmentally regulated brain protein).	Cell division protein kinase 2 (EC 2.7.1.37) (p33 protein kinase).	LARLSsPVLHR
Q16643-1	S142	p38_group	0.3445	0.882	7.5958	ENSP00000292385	ENSP00000229794	DBN1	MAPK14	Drebrin (Developmentally regulated brain protein).	Mitogen-activated protein kinase 14 (EC 2.7.1.37) (Mitogen-activated protein kinase p38 alpha) (MAP kinase p38 alpha) (Cytokine suppressive anti-inflammatory drug binding protein) (CSAID binding protein) (CSBP) (MAX-interacting protein 2) (MAP kinase MXI2	LARLSsPVLHR
Q16643-1	S142	p38_group	0.3445	0.882	7.5958	ENSP00000292385	ENSP00000333685	DBN1	MAPK11	Drebrin (Developmentally regulated brain protein).	Mitogen-activated protein kinase 11 (EC 2.7.1.37) (Mitogen-activated protein kinase p38 beta) (MAP kinase p38 beta) (p38b) (p38-2) (Stress- activated protein kinase 2).	LARLSsPVLHR
Q16643-1	S142	p38_group	0.3445	0.88	7.5786	ENSP00000292385	ENSP00000351092	DBN1	MAPK13	Drebrin (Developmentally regulated brain protein).	Mitogen-activated protein kinase 13 (EC 2.7.1.37) (Stress-activated protein kinase 4) (Mitogen-activated protein kinase p38 delta) (MAP kinase p38 delta).	LARLSsPVLHR
Q16643-1	S142	JNK_group	0.2814	0.884	7.1817	ENSP00000292385	ENSP00000353483	DBN1	MAPK8	Drebrin (Developmentally regulated brain protein).	Mitogen-activated protein kinase 8 (EC 2.7.1.37) (Stress-activated protein kinase JNK1) (c-Jun N-terminal kinase 1) (JNK-46).	LARLSsPVLHR
Q16643-1	S142	JNK_group	0.2814	0.883	7.1736	ENSP00000292385	ENSP00000352157	DBN1	MAPK10	Drebrin (Developmentally regulated brain protein).	Mitogen-activated protein kinase 10 (EC 2.7.1.37) (Stress-activated protein kinase JNK3) (c-Jun N-terminal kinase 3) (MAP kinase p49 3F12).	LARLSsPVLHR
Q16643-1	S142	JNK_group	0.2814	0.882	7.1654	ENSP00000292385	ENSP00000345524	DBN1	MAPK9	Drebrin (Developmentally regulated brain protein).	Mitogen-activated protein kinase 9 (EC 2.7.1.37) (Stress-activated protein kinase JNK2) (c-Jun N-terminal kinase 2) (JNK-55).	LARLSsPVLHR
Q16643-1	S337	CDK2_CDK3_group	0.2655	0.882	8.2779	ENSP00000292385	ENSP00000266970	DBN1	CDK2	Drebrin (Developmentally regulated brain protein).	Cell division protein kinase 2 (EC 2.7.1.37) (p33 protein kinase).	PIPTRsPSDSS
Q16643-1	S337	JNK_group	0.2804	0.884	7.1548	ENSP00000292385	ENSP00000353483	DBN1	MAPK8	Drebrin (Developmentally regulated brain protein).	Mitogen-activated protein kinase 8 (EC 2.7.1.37) (Stress-activated protein kinase JNK1) (c-Jun N-terminal kinase 1) (JNK-46).	PIPTRsPSDSS
Q16643-1	S337	JNK_group	0.2804	0.883	7.1467	ENSP00000292385	ENSP00000352157	DBN1	MAPK10	Drebrin (Developmentally regulated brain protein).	Mitogen-activated protein kinase 10 (EC 2.7.1.37) (Stress-activated protein kinase JNK3) (c-Jun N-terminal kinase 3) (MAP kinase p49 3F12).	PIPTRsPSDSS
Q16643-1	S337	JNK_group	0.2804	0.882	7.1386	ENSP00000292385	ENSP00000345524	DBN1	MAPK9	Drebrin (Developmentally regulated brain protein).	Mitogen-activated protein kinase 9 (EC 2.7.1.37) (Stress-activated protein kinase JNK2) (c-Jun N-terminal kinase 2) (JNK-55).	PIPTRsPSDSS
Q16643-1	S337	p38_group	0.3007	0.882	6.6301	ENSP00000292385	ENSP00000229794	DBN1	MAPK14	Drebrin (Developmentally regulated brain protein).	Mitogen-activated protein kinase 14 (EC 2.7.1.37) (Mitogen-activated protein kinase p38 alpha) (MAP kinase p38 alpha) (Cytokine suppressive anti-inflammatory drug binding protein) (CSAID binding protein) (CSBP) (MAX-interacting protein 2) (MAP kinase MXI2	PIPTRsPSDSS
Q16643-1	S337	p38_group	0.3007	0.882	6.6301	ENSP00000292385	ENSP00000333685	DBN1	MAPK11	Drebrin (Developmentally regulated brain protein).	Mitogen-activated protein kinase 11 (EC 2.7.1.37) (Mitogen-activated protein kinase p38 beta) (MAP kinase p38 beta) (p38b) (p38-2) (Stress- activated protein kinase 2).	PIPTRsPSDSS
Q16643-1	S337	p38_group	0.3007	0.88	6.6151	ENSP00000292385	ENSP00000351092	DBN1	MAPK13	Drebrin (Developmentally regulated brain protein).	Mitogen-activated protein kinase 13 (EC 2.7.1.37) (Stress-activated protein kinase 4) (Mitogen-activated protein kinase p38 delta) (MAP kinase p38 delta).	PIPTRsPSDSS
Q16643-1	S337	RCK_group	0.2769	0.752	6.0115	ENSP00000292385	ENSP00000355304	DBN1	MOK	Drebrin (Developmentally regulated brain protein).	MAPK/MAK/MRK overlapping kinase (EC 2.7.1.37) (MOK protein kinase) (Renal tumor antigen 1) (RAGE-1).	PIPTRsPSDSS
Q16643-1	S339	Pim2	0.205	0.873	8.9462	ENSP00000292385	ENSP00000218217	DBN1	PIM2	Drebrin (Developmentally regulated brain protein).	Serine/threonine-protein kinase Pim-2 (EC 2.7.1.37) (Pim-2h).	PTRSPsDSSTA
Q9Y6M7-2	T284	ACTR2_ACTR2B_TGFbR2_group	0.1606	0.676	3.1348	ENSP00000295736	ENSP00000295754	SLC4A7	TGFBR2	solute carrier family 4, sodium bicarbonate cotransporter, member 7	TGF-beta receptor type II precursor (EC 2.7.1.37) (TGFR-2) (TGF-beta type II receptor).	SRENStVDFSK
Q9Y6M7-2	T284	ACTR2_ACTR2B_TGFbR2_group	0.1606	0.672	3.1162	ENSP00000295736	ENSP00000241416	SLC4A7		solute carrier family 4, sodium bicarbonate cotransporter, member 7	Activin receptor type II precursor (EC 2.7.1.37) (ACTR-II) (ACTRIIA).	SRENStVDFSK
Q9Y6M7-2	T284	ACTR2_ACTR2B_TGFbR2_group	0.1606	0.67	3.1069	ENSP00000295736	ENSP00000340361	SLC4A7	ACVR2B	solute carrier family 4, sodium bicarbonate cotransporter, member 7	Activin receptor type IIB precursor (EC 2.7.1.37) (ACTR-IIB).	SRENStVDFSK
Q9Y6M7-2	T284	CK2_group	0.1122	0.668	2.649	ENSP00000295736	ENSP00000262506	SLC4A7	CSNK2A2	solute carrier family 4, sodium bicarbonate cotransporter, member 7	Casein kinase II, alpha' chain (CK II) (EC 2.7.1.37).	SRENStVDFSK
Q9Y6M7-2	T284	CK2_group	0.1122	0.668	2.649	ENSP00000295736	ENSP00000339247	SLC4A7	CK2A1	solute carrier family 4, sodium bicarbonate cotransporter, member 7	Casein kinase II, alpha chain (CK II) (EC 2.7.1.37).	SRENStVDFSK
Q14653	S173	CDK2_CDK3_group	0.2923	0.988	10.2105	ENSP00000310127	ENSP00000266970	IRF3	CDK2	Interferon regulatory factor 3 (IRF-3).	Cell division protein kinase 2 (EC 2.7.1.37) (p33 protein kinase).	PQPLRsPSLDN
Q14653	S173	p38_group	0.3447	0.987	8.5042	ENSP00000310127	ENSP00000229794	IRF3	MAPK14	Interferon regulatory factor 3 (IRF-3).	Mitogen-activated protein kinase 14 (EC 2.7.1.37) (Mitogen-activated protein kinase p38 alpha) (MAP kinase p38 alpha) (Cytokine suppressive anti-inflammatory drug binding protein) (CSAID binding protein) (CSBP) (MAX-interacting protein 2) (MAP kinase MXI2	PQPLRsPSLDN
Q14653	S173	p38_group	0.3447	0.987	8.5042	ENSP00000310127	ENSP00000333685	IRF3	MAPK11	Interferon regulatory factor 3 (IRF-3).	Mitogen-activated protein kinase 11 (EC 2.7.1.37) (Mitogen-activated protein kinase p38 beta) (MAP kinase p38 beta) (p38b) (p38-2) (Stress- activated protein kinase 2).	PQPLRsPSLDN
Q14653	S173	p38_group	0.3447	0.985	8.487	ENSP00000310127	ENSP00000351092	IRF3	MAPK13	Interferon regulatory factor 3 (IRF-3).	Mitogen-activated protein kinase 13 (EC 2.7.1.37) (Stress-activated protein kinase 4) (Mitogen-activated protein kinase p38 delta) (MAP kinase p38 delta).	PQPLRsPSLDN
Q14653	S173	JNK_group	0.2815	0.989	8.0365	ENSP00000310127	ENSP00000353483	IRF3	MAPK8	Interferon regulatory factor 3 (IRF-3).	Mitogen-activated protein kinase 8 (EC 2.7.1.37) (Stress-activated protein kinase JNK1) (c-Jun N-terminal kinase 1) (JNK-46).	PQPLRsPSLDN
Q14653	S173	JNK_group	0.2815	0.988	8.0284	ENSP00000310127	ENSP00000345524	IRF3	MAPK9	Interferon regulatory factor 3 (IRF-3).	Mitogen-activated protein kinase 9 (EC 2.7.1.37) (Stress-activated protein kinase JNK2) (c-Jun N-terminal kinase 2) (JNK-55).	PQPLRsPSLDN
Q14653	S173	JNK_group	0.2815	0.988	8.0284	ENSP00000310127	ENSP00000352157	IRF3	MAPK10	Interferon regulatory factor 3 (IRF-3).	Mitogen-activated protein kinase 10 (EC 2.7.1.37) (Stress-activated protein kinase JNK3) (c-Jun N-terminal kinase 3) (MAP kinase p49 3F12).	PQPLRsPSLDN
Q14653	S175	DMPK_group	0.2552	0.927	5.9136	ENSP00000310127	ENSP00000346168	IRF3	DMPK	Interferon regulatory factor 3 (IRF-3).	Myotonin-protein kinase (EC 2.7.1.-) (Myotonic dystrophy protein kinase) (MDPK) (DM-kinase) (DMK) (DMPK) (MT-PK).	PLRSPsLDNPT
Q14653	S175	CaMKIIbeta_CaMKIIgamma_group	0.1475	0.909	4.7411	ENSP00000310127	ENSP00000307082	IRF3	CAMK2G	Interferon regulatory factor 3 (IRF-3).	Calcium/calmodulin-dependent protein kinase type II gamma chain (EC 2.7.1.123) (CaM-kinase II gamma chain) (CaM kinase II gamma subunit) (CaMK-II gamma subunit).	PLRSPsLDNPT
Q14653	S175	PKB_group	0.1623	0.987	4.6251	ENSP00000310127	ENSP00000270202	IRF3	AKT1	Interferon regulatory factor 3 (IRF-3).	RAC-alpha serine/threonine-protein kinase (EC 2.7.1.37) (RAC-PK-alpha) (Protein kinase B) (PKB) (C-AKT).	PLRSPsLDNPT
Q14653	S175	PKB_group	0.1623	0.982	4.6017	ENSP00000310127	ENSP00000309428	IRF3	AKT2	Interferon regulatory factor 3 (IRF-3).	RAC-beta serine/threonine-protein kinase (EC 2.7.1.37) (RAC-PK-beta) (Protein kinase Akt-2) (Protein kinase B, beta) (PKB beta).	PLRSPsLDNPT
Q13098-4	S474	ACTR2_ACTR2B_TGFbR2_group	0.1791	0.991	5.1234	ENSP00000313569	ENSP00000295754	GPS1	TGFBR2	COP9 signalosome complex subunit 1 (Signalosome subunit 1) (SGN1) (JAB1-containing signalosome subunit 1) (G protein pathway suppressor 1) (GPS1 protein) (MFH protein).	TGF-beta receptor type II precursor (EC 2.7.1.37) (TGFR-2) (TGF-beta type II receptor).	PPREGsQGELT
Q13098-4	S474	ACTR2_ACTR2B_TGFbR2_group	0.1791	0.986	5.0975	ENSP00000313569	ENSP00000241416	GPS1		COP9 signalosome complex subunit 1 (Signalosome subunit 1) (SGN1) (JAB1-containing signalosome subunit 1) (G protein pathway suppressor 1) (GPS1 protein) (MFH protein).	Activin receptor type II precursor (EC 2.7.1.37) (ACTR-II) (ACTRIIA).	PPREGsQGELT
Q13098-4	S474	ACTR2_ACTR2B_TGFbR2_group	0.1791	0.983	5.082	ENSP00000313569	ENSP00000340361	GPS1	ACVR2B	COP9 signalosome complex subunit 1 (Signalosome subunit 1) (SGN1) (JAB1-containing signalosome subunit 1) (G protein pathway suppressor 1) (GPS1 protein) (MFH protein).	Activin receptor type IIB precursor (EC 2.7.1.37) (ACTR-IIB).	PPREGsQGELT
Q13098-4	S474	ATM_ATR_group	0.1161	0.993	4.0764	ENSP00000313569	ENSP00000278616	GPS1	ATM	COP9 signalosome complex subunit 1 (Signalosome subunit 1) (SGN1) (JAB1-containing signalosome subunit 1) (G protein pathway suppressor 1) (GPS1 protein) (MFH protein).	Serine-protein kinase ATM (EC 2.7.1.37) (Ataxia telangiectasia mutated) (A-T, mutated).	PPREGsQGELT
Q13098-4	S474	ATM_ATR_group	0.1161	0.992	4.0723	ENSP00000313569	ENSP00000343741	GPS1		COP9 signalosome complex subunit 1 (Signalosome subunit 1) (SGN1) (JAB1-containing signalosome subunit 1) (G protein pathway suppressor 1) (GPS1 protein) (MFH protein).	Serine-protein kinase ATR (EC 2.7.1.37) (Ataxia telangiectasia and Rad3-related protein) (FRAP-related protein 1).	PPREGsQGELT
Q9UDY2-1	S1017	CDK2_CDK3_group	0.377	0.988	13.1692	ENSP00000320028	ENSP00000266970	TJP2	CDK2	Tight junction protein ZO-2 (Zonula occludens 2 protein) (Zona occludens 2 protein) (Tight junction protein 2).	Cell division protein kinase 2 (EC 2.7.1.37) (p33 protein kinase).	QLRDNsPPPAF
Q9Y2D5-4	S383	CDK2_CDK3_group	0.3748	0.909	12.0469	ENSP00000322967	ENSP00000266970	PALM2	CDK2	A-kinase anchor protein 2 (Protein kinase A anchoring protein 2) (PRKA2) (AKAP-2).	Cell division protein kinase 2 (EC 2.7.1.37) (p33 protein kinase).	LQVPVsPSSTT
Q9Y2D5-4	S390	ACTR2_ACTR2B_TGFbR2_group	0.2338	0.908	6.1292	ENSP00000322967	ENSP00000295754	PALM2	TGFBR2	A-kinase anchor protein 2 (Protein kinase A anchoring protein 2) (PRKA2) (AKAP-2).	TGF-beta receptor type II precursor (EC 2.7.1.37) (TGFR-2) (TGF-beta type II receptor).	SSTTSsRCSSR
Q9Y2D5-4	S390	ACTR2_ACTR2B_TGFbR2_group	0.2338	0.903	6.0955	ENSP00000322967	ENSP00000241416	PALM2		A-kinase anchor protein 2 (Protein kinase A anchoring protein 2) (PRKA2) (AKAP-2).	Activin receptor type II precursor (EC 2.7.1.37) (ACTR-II) (ACTRIIA).	SSTTSsRCSSR
Q9Y2D5-4	S390	ACTR2_ACTR2B_TGFbR2_group	0.2338	0.9	6.0752	ENSP00000322967	ENSP00000340361	PALM2	ACVR2B	A-kinase anchor protein 2 (Protein kinase A anchoring protein 2) (PRKA2) (AKAP-2).	Activin receptor type IIB precursor (EC 2.7.1.37) (ACTR-IIB).	SSTTSsRCSSR
Q9Y2D5-4	S390	PAKB_group	0.1776	0.909	4.6606	ENSP00000322967	ENSP00000351049	PALM2	PAK4	A-kinase anchor protein 2 (Protein kinase A anchoring protein 2) (PRKA2) (AKAP-2).	Serine/threonine-protein kinase PAK 4 (EC 2.7.1.37) (p21-activated kinase 4) (PAK-4).	SSTTSsRCSSR
Q9Y2D5-4	S390	NEK1_NEK5_NEK3_NEK4_NEK11_NEK2_group	0.24	0.877	4.2957	ENSP00000322967	ENSP00000261456	PALM2	NEK2	A-kinase anchor protein 2 (Protein kinase A anchoring protein 2) (PRKA2) (AKAP-2).	Serine/threonine-protein kinase Nek2 (EC 2.7.1.37) (NimA-related protein kinase 2) (NimA-like protein kinase 1) (HSPK 21).	SSTTSsRCSSR
Q15149-4	S21	Pim2	0.2414	0.885	10.6831	ENSP00000323856	ENSP00000218217	PLEC1	PIM2	Plectin 1 (PLTN) (PCN) (Hemidesmosomal protein 1) (HD1).	Serine/threonine-protein kinase Pim-2 (EC 2.7.1.37) (Pim-2h).	RKRTSsEDNLY
Q15149-4	S21	p70S6K_group	0.3105	0.895	9.8254	ENSP00000323856	ENSP00000225577	PLEC1	RPS6KB1	Plectin 1 (PLTN) (PCN) (Hemidesmosomal protein 1) (HD1).	Ribosomal protein S6 kinase 1 (EC 2.7.1.37) (S6K) (S6K1) (70 kDa ribosomal protein S6 kinase 1) (p70 S6 kinase alpha) (p70(S6K)-alpha) (p70-S6K) (p70-alpha).	RKRTSsEDNLY
Q15149-4	S21	Pim3_Pim1_group	0.2862	0.744	7.5294	ENSP00000323856	ENSP00000259722	PLEC1		Plectin 1 (PLTN) (PCN) (Hemidesmosomal protein 1) (HD1).	Proto-oncogene serine/threonine-protein kinase Pim-1 (EC 2.7.1.37).	RKRTSsEDNLY
Q15149-4	S1584	PAKB_group	0.3134	0.89	8.0515	ENSP00000323856	ENSP00000351049	PLEC1	PAK4	Plectin 1 (PLTN) (PCN) (Hemidesmosomal protein 1) (HD1).	Serine/threonine-protein kinase PAK 4 (EC 2.7.1.37) (p21-activated kinase 4) (PAK-4).	QSKRAsFAEKT
Q15149-4	S1584	PAKB_group	0.3134	0.883	7.9882	ENSP00000323856	ENSP00000321126	PLEC1	PAK7	Plectin 1 (PLTN) (PCN) (Hemidesmosomal protein 1) (HD1).	Serine/threonine-protein kinase PAK 7 (EC 2.7.1.37) (p21-activated kinase 7) (PAK-7) (PAK-5).	QSKRAsFAEKT
O15231-1	T215	CDK2_CDK3_group	0.3936	0.523	7.2782	ENSP00000325307	ENSP00000266970	ZNF185	CDK2	Zinc finger protein 185 (LIM-domain protein ZNF185) (P1-A).	Cell division protein kinase 2 (EC 2.7.1.37) (p33 protein kinase).	PADPStPERQS
Q8IYB3-1	T614	PAKB_group	0.3838	0.934	10.3491	ENSP00000326261	ENSP00000351049	SRRM1	PAK4	serine/arginine repetitive matrix 1	Serine/threonine-protein kinase PAK 4 (EC 2.7.1.37) (p21-activated kinase 4) (PAK-4).	PPKRRtASPPP
Q8IYB3-1	T614	PAKB_group	0.3838	0.925	10.2494	ENSP00000326261	ENSP00000321126	SRRM1	PAK7	serine/arginine repetitive matrix 1	Serine/threonine-protein kinase PAK 7 (EC 2.7.1.37) (p21-activated kinase 7) (PAK-7) (PAK-5).	PPKRRtASPPP
Q8IYB3-1	T614	Pim2	0.1724	0.932	8.0339	ENSP00000326261	ENSP00000218217	SRRM1	PIM2	serine/arginine repetitive matrix 1	Serine/threonine-protein kinase Pim-2 (EC 2.7.1.37) (Pim-2h).	PPKRRtASPPP
Q8IYB3-1	S616	CDK2_CDK3_group	0.3745	0.943	12.486	ENSP00000326261	ENSP00000266970	SRRM1	CDK2	serine/arginine repetitive matrix 1	Cell division protein kinase 2 (EC 2.7.1.37) (p33 protein kinase).	KRRTAsPPPPP
Q8N6H7	S146	CDK2_CDK3_group	0.3302	0.732	8.5458	ENSP00000327309	ENSP00000266970	ZNF289	CDK2	zinc finger protein 289, ID1 regulated	Cell division protein kinase 2 (EC 2.7.1.37) (p33 protein kinase).	AVPNHsPEKKD
Q8N6H7	S146	p38_group	0.3386	0.731	6.1879	ENSP00000327309	ENSP00000229794	ZNF289	MAPK14	zinc finger protein 289, ID1 regulated	Mitogen-activated protein kinase 14 (EC 2.7.1.37) (Mitogen-activated protein kinase p38 alpha) (MAP kinase p38 alpha) (Cytokine suppressive anti-inflammatory drug binding protein) (CSAID binding protein) (CSBP) (MAX-interacting protein 2) (MAP kinase MXI2	AVPNHsPEKKD
Q8N6H7	S146	p38_group	0.3386	0.731	6.1879	ENSP00000327309	ENSP00000333685	ZNF289	MAPK11	zinc finger protein 289, ID1 regulated	Mitogen-activated protein kinase 11 (EC 2.7.1.37) (Mitogen-activated protein kinase p38 beta) (MAP kinase p38 beta) (p38b) (p38-2) (Stress- activated protein kinase 2).	AVPNHsPEKKD
Q8N6H7	S146	p38_group	0.3386	0.73	6.1795	ENSP00000327309	ENSP00000351092	ZNF289	MAPK13	zinc finger protein 289, ID1 regulated	Mitogen-activated protein kinase 13 (EC 2.7.1.37) (Stress-activated protein kinase 4) (Mitogen-activated protein kinase p38 delta) (MAP kinase p38 delta).	AVPNHsPEKKD
Q00613-1	T323	TLK_group	0.1952	0.896	6.1824	ENSP00000332698	ENSP00000354089	HSF1	TLK1	Heat shock factor protein 1 (HSF 1) (Heat shock transcription factor 1) (HSTF 1).	Serine/threonine-protein kinase tousled-like 1 (EC 2.7.1.37) (Tousled- like kinase 1) (PKU-beta).	PSSVDtLLSPT
Q00613-1	T323	MST_group	0.1356	0.962	4.6103	ENSP00000332698	ENSP00000347009	HSF1	MST2	Heat shock factor protein 1 (HSF 1) (Heat shock transcription factor 1) (HSTF 1).	Serine/threonine-protein kinase 3 (EC 2.7.1.37) (STE20-like kinase MST2) (MST-2) (Mammalian STE20-like protein kinase 2) (Serine/threonine-protein kinase Krs-1).	PSSVDtLLSPT
Q9H4G0-1	S650	CK2_group	0.6292	0.964	21.4459	ENSP00000337168	ENSP00000262506	EPB41L1	CSNK2A2	Band 4.1-like protein 1 (Neuronal protein 4.1) (4.1N).	Casein kinase II, alpha' chain (CK II) (EC 2.7.1.37).	RDKSDsDTEGL
Q9H4G0-1	S650	CK2_group	0.6292	0.964	21.4459	ENSP00000337168	ENSP00000339247	EPB41L1	CK2A1	Band 4.1-like protein 1 (Neuronal protein 4.1) (4.1N).	Casein kinase II, alpha chain (CK II) (EC 2.7.1.37).	RDKSDsDTEGL
Q9Y608-1	S328	Pim2	0.2455	0.699	8.5812	ENSP00000338727	ENSP00000218217	LRRFIP2	PIM2	leucine rich repeat (in FLII) interacting protein 2 isoform 2	Serine/threonine-protein kinase Pim-2 (EC 2.7.1.37) (Pim-2h).	SSRRGsGDTSS
Q9Y608-1	S328	RCK_group	0.3458	0.603	6.0191	ENSP00000338727	ENSP00000355304	LRRFIP2	MOK	leucine rich repeat (in FLII) interacting protein 2 isoform 2	MAPK/MAK/MRK overlapping kinase (EC 2.7.1.37) (MOK protein kinase) (Renal tumor antigen 1) (RAGE-1).	SSRRGsGDTSS
Q9Y608-1	S333	CK2_group	0.2607	0.698	6.434	ENSP00000338727	ENSP00000262506	LRRFIP2	CSNK2A2	leucine rich repeat (in FLII) interacting protein 2 isoform 2	Casein kinase II, alpha' chain (CK II) (EC 2.7.1.37).	SGDTSsLIDPD
Q9Y608-1	S333	CK2_group	0.2607	0.698	6.434	ENSP00000338727	ENSP00000339247	LRRFIP2	CK2A1	leucine rich repeat (in FLII) interacting protein 2 isoform 2	Casein kinase II, alpha chain (CK II) (EC 2.7.1.37).	SGDTSsLIDPD
Q7Z5K2-1	S221	CDK2_CDK3_group	0.3285	0.769	8.9316	ENSP00000345162	ENSP00000266970	KIAA0261	CDK2	KIAA0261	Cell division protein kinase 2 (EC 2.7.1.37) (p33 protein kinase).	GKRPEsPSEIS
Q7Z5K2-1	S221	p38_group	0.3447	0.768	6.6175	ENSP00000345162	ENSP00000229794	KIAA0261	MAPK14	KIAA0261	Mitogen-activated protein kinase 14 (EC 2.7.1.37) (Mitogen-activated protein kinase p38 alpha) (MAP kinase p38 alpha) (Cytokine suppressive anti-inflammatory drug binding protein) (CSAID binding protein) (CSBP) (MAX-interacting protein 2) (MAP kinase MXI2	GKRPEsPSEIS
Q7Z5K2-1	S221	p38_group	0.3447	0.768	6.6175	ENSP00000345162	ENSP00000333685	KIAA0261	MAPK11	KIAA0261	Mitogen-activated protein kinase 11 (EC 2.7.1.37) (Mitogen-activated protein kinase p38 beta) (MAP kinase p38 beta) (p38b) (p38-2) (Stress- activated protein kinase 2).	GKRPEsPSEIS
Q7Z5K2-1	S221	p38_group	0.3447	0.766	6.6003	ENSP00000345162	ENSP00000351092	KIAA0261	MAPK13	KIAA0261	Mitogen-activated protein kinase 13 (EC 2.7.1.37) (Stress-activated protein kinase 4) (Mitogen-activated protein kinase p38 delta) (MAP kinase p38 delta).	GKRPEsPSEIS
P62753	S235	Pim2	0.2505	0.982	12.301	ENSP00000346006	ENSP00000218217	RPS6	PIM2	40S ribosomal protein S6 (Phosphoprotein NP33).	Serine/threonine-protein kinase Pim-2 (EC 2.7.1.37) (Pim-2h).	KRRRLsSLRAS
P62753	S235	Pim3_Pim1_group	0.3446	0.825	10.05	ENSP00000346006	ENSP00000259722	RPS6		40S ribosomal protein S6 (Phosphoprotein NP33).	Proto-oncogene serine/threonine-protein kinase Pim-1 (EC 2.7.1.37).	KRRRLsSLRAS
P62753	S235	p70S6K_group	0.2673	0.999	9.4412	ENSP00000346006	ENSP00000225577	RPS6	RPS6KB1	40S ribosomal protein S6 (Phosphoprotein NP33).	Ribosomal protein S6 kinase 1 (EC 2.7.1.37) (S6K) (S6K1) (70 kDa ribosomal protein S6 kinase 1) (p70 S6 kinase alpha) (p70(S6K)-alpha) (p70-S6K) (p70-alpha).	KRRRLsSLRAS
P62753	S235	DMPK_group	0.3861	0.934	9.0159	ENSP00000346006	ENSP00000346168	RPS6	DMPK	40S ribosomal protein S6 (Phosphoprotein NP33).	Myotonin-protein kinase (EC 2.7.1.-) (Myotonic dystrophy protein kinase) (MDPK) (DM-kinase) (DMK) (DMPK) (MT-PK).	KRRRLsSLRAS
P62753	S235	PAKB_group	0.3043	0.984	8.6441	ENSP00000346006	ENSP00000351049	RPS6	PAK4	40S ribosomal protein S6 (Phosphoprotein NP33).	Serine/threonine-protein kinase PAK 4 (EC 2.7.1.37) (p21-activated kinase 4) (PAK-4).	KRRRLsSLRAS
P62753	S236	p70S6K_group	0.3254	0.999	11.4939	ENSP00000346006	ENSP00000225577	RPS6	RPS6KB1	40S ribosomal protein S6 (Phosphoprotein NP33).	Ribosomal protein S6 kinase 1 (EC 2.7.1.37) (S6K) (S6K1) (70 kDa ribosomal protein S6 kinase 1) (p70 S6 kinase alpha) (p70(S6K)-alpha) (p70-S6K) (p70-alpha).	RRRLSsLRAST
P62753	S236	Pim2	0.2075	0.982	10.19	ENSP00000346006	ENSP00000218217	RPS6	PIM2	40S ribosomal protein S6 (Phosphoprotein NP33).	Serine/threonine-protein kinase Pim-2 (EC 2.7.1.37) (Pim-2h).	RRRLSsLRAST
P62753	S236	CLK_group	0.4067	0.957	9.7306	ENSP00000346006	ENSP00000326830	RPS6	CLK1	40S ribosomal protein S6 (Phosphoprotein NP33).	Dual specificity protein kinase CLK1 (EC 2.7.1.37) (EC 2.7.1.112) (CDC-like kinase 1).	RRRLSsLRAST
P62753	S236	CLK_group	0.4067	0.956	9.7204	ENSP00000346006	ENSP00000347759	RPS6	CLK2	40S ribosomal protein S6 (Phosphoprotein NP33).	Dual specificity protein kinase CLK2 (EC 2.7.1.37) (EC 2.7.1.112) (CDC-like kinase 2).	RRRLSsLRAST
P62753	S236	PKB_group	0.3317	0.997	9.5456	ENSP00000346006	ENSP00000270202	RPS6	AKT1	40S ribosomal protein S6 (Phosphoprotein NP33).	RAC-alpha serine/threonine-protein kinase (EC 2.7.1.37) (RAC-PK-alpha) (Protein kinase B) (PKB) (C-AKT).	RRRLSsLRAST
P62753	S236	PKB_group	0.3317	0.992	9.4977	ENSP00000346006	ENSP00000309428	RPS6	AKT2	40S ribosomal protein S6 (Phosphoprotein NP33).	RAC-beta serine/threonine-protein kinase (EC 2.7.1.37) (RAC-PK-beta) (Protein kinase Akt-2) (Protein kinase B, beta) (PKB beta).	RRRLSsLRAST
P62753	S236	Pim3_Pim1_group	0.3156	0.825	9.2066	ENSP00000346006	ENSP00000259722	RPS6		40S ribosomal protein S6 (Phosphoprotein NP33).	Proto-oncogene serine/threonine-protein kinase Pim-1 (EC 2.7.1.37).	RRRLSsLRAST
P62753	S236	DMPK_group	0.3524	0.934	8.2286	ENSP00000346006	ENSP00000346168	RPS6	DMPK	40S ribosomal protein S6 (Phosphoprotein NP33).	Myotonin-protein kinase (EC 2.7.1.-) (Myotonic dystrophy protein kinase) (MDPK) (DM-kinase) (DMK) (DMPK) (MT-PK).	RRRLSsLRAST
B4DQR8	S257	CDK2_CDK3_group	0.3399	0.991	11.9076	ENSP00000346417	ENSP00000266970	ZYX	CDK2	Zyxin (Zyxin 2).	Cell division protein kinase 2 (EC 2.7.1.37) (p33 protein kinase).	QNQVRsPGAPG
B4DQR8	S257	p38_group	0.3447	0.991	8.5392	ENSP00000346417	ENSP00000229794	ZYX	MAPK14	Zyxin (Zyxin 2).	Mitogen-activated protein kinase 14 (EC 2.7.1.37) (Mitogen-activated protein kinase p38 alpha) (MAP kinase p38 alpha) (Cytokine suppressive anti-inflammatory drug binding protein) (CSAID binding protein) (CSBP) (MAX-interacting protein 2) (MAP kinase MXI2	QNQVRsPGAPG
B4DQR8	S257	p38_group	0.3447	0.991	8.5392	ENSP00000346417	ENSP00000333685	ZYX	MAPK11	Zyxin (Zyxin 2).	Mitogen-activated protein kinase 11 (EC 2.7.1.37) (Mitogen-activated protein kinase p38 beta) (MAP kinase p38 beta) (p38b) (p38-2) (Stress- activated protein kinase 2).	QNQVRsPGAPG
B4DQR8	S257	p38_group	0.3447	0.988	8.5133	ENSP00000346417	ENSP00000351092	ZYX	MAPK13	Zyxin (Zyxin 2).	Mitogen-activated protein kinase 13 (EC 2.7.1.37) (Stress-activated protein kinase 4) (Mitogen-activated protein kinase p38 delta) (MAP kinase p38 delta).	QNQVRsPGAPG
Q8IZP0-1	S225	CDK2_CDK3_group	0.3102	0.994	10.9002	ENSP00000347555	ENSP00000266970	ABI1	CDK2	Abl-interactor 1 (Abelson interactor 1) (Abi-1) (Spectrin SH3 domain- binding protein 1) (Eps8 SH3 domain-binding protein) (Eps8-binding protein) (e3B1) (Nap1-binding protein) (Nap1BP) (Abl-binding protein 4) (AblBP4).	Cell division protein kinase 2 (EC 2.7.1.37) (p33 protein kinase).	LGSQHsPGRTA
Q8IZP0-1	S225	p38_group	0.3349	0.993	8.3148	ENSP00000347555	ENSP00000229794	ABI1	MAPK14	Abl-interactor 1 (Abelson interactor 1) (Abi-1) (Spectrin SH3 domain- binding protein 1) (Eps8 SH3 domain-binding protein) (Eps8-binding protein) (e3B1) (Nap1-binding protein) (Nap1BP) (Abl-binding protein 4) (AblBP4).	Mitogen-activated protein kinase 14 (EC 2.7.1.37) (Mitogen-activated protein kinase p38 alpha) (MAP kinase p38 alpha) (Cytokine suppressive anti-inflammatory drug binding protein) (CSAID binding protein) (CSBP) (MAX-interacting protein 2) (MAP kinase MXI2	LGSQHsPGRTA
Q8IZP0-1	S225	p38_group	0.3349	0.993	8.3148	ENSP00000347555	ENSP00000333685	ABI1	MAPK11	Abl-interactor 1 (Abelson interactor 1) (Abi-1) (Spectrin SH3 domain- binding protein 1) (Eps8 SH3 domain-binding protein) (Eps8-binding protein) (e3B1) (Nap1-binding protein) (Nap1BP) (Abl-binding protein 4) (AblBP4).	Mitogen-activated protein kinase 11 (EC 2.7.1.37) (Mitogen-activated protein kinase p38 beta) (MAP kinase p38 beta) (p38b) (p38-2) (Stress- activated protein kinase 2).	LGSQHsPGRTA
Q8IZP0-1	S225	p38_group	0.3349	0.99	8.2897	ENSP00000347555	ENSP00000351092	ABI1	MAPK13	Abl-interactor 1 (Abelson interactor 1) (Abi-1) (Spectrin SH3 domain- binding protein 1) (Eps8 SH3 domain-binding protein) (Eps8-binding protein) (e3B1) (Nap1-binding protein) (Nap1BP) (Abl-binding protein 4) (AblBP4).	Mitogen-activated protein kinase 13 (EC 2.7.1.37) (Stress-activated protein kinase 4) (Mitogen-activated protein kinase p38 delta) (MAP kinase p38 delta).	LGSQHsPGRTA
P27816-2	S280	CDK2_CDK3_group	0.3658	0.689	8.9102	ENSP00000353375	ENSP00000266970		CDK2	microtubule-associated protein 4 isoform 3	Cell division protein kinase 2 (EC 2.7.1.37) (p33 protein kinase).	AKDMEsPTKLD
P27816-2	S614	CDK2_CDK3_group	0.2416	0.689	5.8859	ENSP00000353375	ENSP00000266970		CDK2	microtubule-associated protein 4 isoform 3	Cell division protein kinase 2 (EC 2.7.1.37) (p33 protein kinase).	PEKRAsPSKPA
P27816-2	S614	p38_group	0.3253	0.686	5.5791	ENSP00000353375	ENSP00000229794		MAPK14	microtubule-associated protein 4 isoform 3	Mitogen-activated protein kinase 14 (EC 2.7.1.37) (Mitogen-activated protein kinase p38 alpha) (MAP kinase p38 alpha) (Cytokine suppressive anti-inflammatory drug binding protein) (CSAID binding protein) (CSBP) (MAX-interacting protein 2) (MAP kinase MXI2	PEKRAsPSKPA
P27816-2	S614	p38_group	0.3253	0.686	5.5791	ENSP00000353375	ENSP00000333685		MAPK11	microtubule-associated protein 4 isoform 3	Mitogen-activated protein kinase 11 (EC 2.7.1.37) (Mitogen-activated protein kinase p38 beta) (MAP kinase p38 beta) (p38b) (p38-2) (Stress- activated protein kinase 2).	PEKRAsPSKPA
P27816-2	S614	p38_group	0.3253	0.684	5.5629	ENSP00000353375	ENSP00000351092		MAPK13	microtubule-associated protein 4 isoform 3	Mitogen-activated protein kinase 13 (EC 2.7.1.37) (Stress-activated protein kinase 4) (Mitogen-activated protein kinase p38 delta) (MAP kinase p38 delta).	PEKRAsPSKPA
P27816-2	S614	JNK_group	0.2258	0.687	4.4775	ENSP00000353375	ENSP00000352157		MAPK10	microtubule-associated protein 4 isoform 3	Mitogen-activated protein kinase 10 (EC 2.7.1.37) (Stress-activated protein kinase JNK3) (c-Jun N-terminal kinase 3) (MAP kinase p49 3F12).	PEKRAsPSKPA
P27816-2	S614	JNK_group	0.2258	0.687	4.4775	ENSP00000353375	ENSP00000353483		MAPK8	microtubule-associated protein 4 isoform 3	Mitogen-activated protein kinase 8 (EC 2.7.1.37) (Stress-activated protein kinase JNK1) (c-Jun N-terminal kinase 1) (JNK-46).	PEKRAsPSKPA
P27816-2	S614	JNK_group	0.2258	0.686	4.471	ENSP00000353375	ENSP00000345524		MAPK9	microtubule-associated protein 4 isoform 3	Mitogen-activated protein kinase 9 (EC 2.7.1.37) (Stress-activated protein kinase JNK2) (c-Jun N-terminal kinase 2) (JNK-55).	PEKRAsPSKPA
P27816-2	S900	PKD_group	0.1484	0.665	2.8484	ENSP00000353375	ENSP00000333568		PRKD1	microtubule-associated protein 4 isoform 3	Protein kinase, D1 type (EC 2.7.1.-) (nPKC-D1) (Protein kinase D) (Protein kinase C, mu type) (nPKC-mu).	QAKVGsLDNVG
Q16513	S582	AuroraC_AuroraB_group	0.1765	0.951	5.9349	ENSP00000354484	ENSP00000313950	PKN2	AURKB	Protein kinase N2 (EC 2.7.1.37) (Protein kinase C-like 2) (Protein- kinase C-related kinase 2).	Serine/threonine-protein kinase 12 (EC 2.7.1.37) (Aurora- and Ipl1- like midbody-associated protein 1) (AIM-1) (Aurora/IPL1-related kinase 2) (Aurora-related kinase 2) (STK-1) (Aurora-B).	APPRAsSLGEI
Q16513	S582	PKA_group	0.2134	0.95	5.8517	ENSP00000354484	ENSP00000319504	PKN2	PRKACB	Protein kinase N2 (EC 2.7.1.37) (Protein kinase C-like 2) (Protein- kinase C-related kinase 2).	cAMP-dependent protein kinase, beta-catalytic subunit (EC 2.7.1.37) (PKA C-beta).	APPRAsSLGEI
Q16513	S582	PKA_group	0.2134	0.949	5.8455	ENSP00000354484	ENSP00000309591	PKN2	PKACA	Protein kinase N2 (EC 2.7.1.37) (Protein kinase C-like 2) (Protein- kinase C-related kinase 2).	cAMP-dependent protein kinase, alpha-catalytic subunit (EC 2.7.1.37) (PKA C-alpha).	APPRAsSLGEI
Q16513	S582	PAKA_group	0.1719	0.961	4.7689	ENSP00000354484	ENSP00000278568	PKN2		Protein kinase N2 (EC 2.7.1.37) (Protein kinase C-like 2) (Protein- kinase C-related kinase 2).	Serine/threonine-protein kinase PAK 1 (EC 2.7.1.37) (p21-activated kinase 1) (PAK-1) (P65-PAK) (Alpha-PAK).	APPRAsSLGEI
Q16513	S582	PAKA_group	0.1719	0.959	4.759	ENSP00000354484	ENSP00000314067	PKN2	PAK2	Protein kinase N2 (EC 2.7.1.37) (Protein kinase C-like 2) (Protein- kinase C-related kinase 2).	Serine/threonine-protein kinase PAK 2 (EC 2.7.1.37) (p21-activated kinase 2) (PAK-2) (PAK65) (Gamma-PAK) (S6/H4 kinase).	APPRAsSLGEI
Q16513	S582	PAKA_group	0.1719	0.955	4.7391	ENSP00000354484	ENSP00000262836	PKN2	PAK3	Protein kinase N2 (EC 2.7.1.37) (Protein kinase C-like 2) (Protein- kinase C-related kinase 2).	Serine/threonine-protein kinase PAK 3 (EC 2.7.1.37) (p21-activated kinase 3) (PAK-3) (Beta-PAK) (Oligophrenin-3).	APPRAsSLGEI
Q16513	S583	PKB_group	0.2881	0.962	8.0016	ENSP00000354484	ENSP00000270202	PKN2	AKT1	Protein kinase N2 (EC 2.7.1.37) (Protein kinase C-like 2) (Protein- kinase C-related kinase 2).	RAC-alpha serine/threonine-protein kinase (EC 2.7.1.37) (RAC-PK-alpha) (Protein kinase B) (PKB) (C-AKT).	PPRASsLGEID
Q16513	S583	PKB_group	0.2881	0.957	7.9601	ENSP00000354484	ENSP00000309428	PKN2	AKT2	Protein kinase N2 (EC 2.7.1.37) (Protein kinase C-like 2) (Protein- kinase C-related kinase 2).	RAC-beta serine/threonine-protein kinase (EC 2.7.1.37) (RAC-PK-beta) (Protein kinase Akt-2) (Protein kinase B, beta) (PKB beta).	PPRASsLGEID
Q16513	S583	DMPK_group	0.2552	0.904	5.7669	ENSP00000354484	ENSP00000346168	PKN2	DMPK	Protein kinase N2 (EC 2.7.1.37) (Protein kinase C-like 2) (Protein- kinase C-related kinase 2).	Myotonin-protein kinase (EC 2.7.1.-) (Myotonic dystrophy protein kinase) (MDPK) (DM-kinase) (DMK) (DMPK) (MT-PK).	PPRASsLGEID
H322 vs 3KT (up-regulated phosphorylation events)
Q9UHR4	S261	CDK2_CDK3_group	0.2391	0.157	1.3272	ENSP00000005260	ENSP00000266970	BAIAP2L1	CDK2	BAI1-associated protein 2-like 1	Cell division protein kinase 2 (EC 2.7.1.37) (p33 protein kinase).	GTPQAsPMIER
Q9UHR4	S261	p38_group	0.3139	0.157	1.232	ENSP00000005260	ENSP00000229794	BAIAP2L1	MAPK14	BAI1-associated protein 2-like 1	Mitogen-activated protein kinase 14 (EC 2.7.1.37) (Mitogen-activated protein kinase p38 alpha) (MAP kinase p38 alpha) (Cytokine suppressive anti-inflammatory drug binding protein) (CSAID binding protein) (CSBP) (MAX-interacting protein 2) (MAP kinase MXI2	GTPQAsPMIER
Q9UHR4	S261	p38_group	0.3139	0.157	1.232	ENSP00000005260	ENSP00000351092	BAIAP2L1	MAPK13	BAI1-associated protein 2-like 1	Mitogen-activated protein kinase 13 (EC 2.7.1.37) (Stress-activated protein kinase 4) (Mitogen-activated protein kinase p38 delta) (MAP kinase p38 delta).	GTPQAsPMIER
Q9UHR4	S261	p38_group	0.3139	0.157	1.232	ENSP00000005260	ENSP00000333685	BAIAP2L1	MAPK11	BAI1-associated protein 2-like 1	Mitogen-activated protein kinase 11 (EC 2.7.1.37) (Mitogen-activated protein kinase p38 beta) (MAP kinase p38 beta) (p38b) (p38-2) (Stress- activated protein kinase 2).	GTPQAsPMIER
P16144-2	S1404	CDK2_CDK3_group	0.3152	0.992	11.056	ENSP00000200181	ENSP00000266970	ITGB4	CDK2	Integrin beta-4 precursor (GP150) (CD104 antigen).	Cell division protein kinase 2 (EC 2.7.1.37) (p33 protein kinase).	YGTHLsPHVPH
P16144-2	S1404	p38_group	0.3371	0.992	8.3596	ENSP00000200181	ENSP00000229794	ITGB4	MAPK14	Integrin beta-4 precursor (GP150) (CD104 antigen).	Mitogen-activated protein kinase 14 (EC 2.7.1.37) (Mitogen-activated protein kinase p38 alpha) (MAP kinase p38 alpha) (Cytokine suppressive anti-inflammatory drug binding protein) (CSAID binding protein) (CSBP) (MAX-interacting protein 2) (MAP kinase MXI2	YGTHLsPHVPH
P16144-2	S1404	p38_group	0.3371	0.992	8.3596	ENSP00000200181	ENSP00000333685	ITGB4	MAPK11	Integrin beta-4 precursor (GP150) (CD104 antigen).	Mitogen-activated protein kinase 11 (EC 2.7.1.37) (Mitogen-activated protein kinase p38 beta) (MAP kinase p38 beta) (p38b) (p38-2) (Stress- activated protein kinase 2).	YGTHLsPHVPH
P16144-2	S1404	p38_group	0.3371	0.989	8.3344	ENSP00000200181	ENSP00000351092	ITGB4	MAPK13	Integrin beta-4 precursor (GP150) (CD104 antigen).	Mitogen-activated protein kinase 13 (EC 2.7.1.37) (Stress-activated protein kinase 4) (Mitogen-activated protein kinase p38 delta) (MAP kinase p38 delta).	YGTHLsPHVPH
P16144-2	T1460	CDK2_CDK3_group	0.3883	0.992	13.6199	ENSP00000200181	ENSP00000266970	ITGB4	CDK2	Integrin beta-4 precursor (GP150) (CD104 antigen).	Cell division protein kinase 2 (EC 2.7.1.37) (p33 protein kinase).	AGVPDtPTRLV
P28482	T185	GSK3_group	0.0899	0.996	3.166	ENSP00000215832	ENSP00000324806	MAPK1	GSK3B	Mitogen-activated protein kinase 1 (EC 2.7.1.37) (Extracellular signal-regulated kinase 2) (ERK-2) (Mitogen-activated protein kinase 2) (MAP kinase 2) (MAPK 2) (p42-MAPK) (ERT1).	Glycogen synthase kinase-3 beta (EC 2.7.1.37) (GSK-3 beta).	HTGFLtEYVAT
P28482	T185	GSK3_group	0.0899	0.995	3.1628	ENSP00000215832	ENSP00000222330	MAPK1	GSK3A	Mitogen-activated protein kinase 1 (EC 2.7.1.37) (Extracellular signal-regulated kinase 2) (ERK-2) (Mitogen-activated protein kinase 2) (MAP kinase 2) (MAPK 2) (p42-MAPK) (ERT1).	Glycogen synthase kinase-3 alpha (EC 2.7.1.37) (GSK-3 alpha).	HTGFLtEYVAT
P28482	T185	DMPK_group	0.1037	0.937	2.4292	ENSP00000215832	ENSP00000346168	MAPK1	DMPK	Mitogen-activated protein kinase 1 (EC 2.7.1.37) (Extracellular signal-regulated kinase 2) (ERK-2) (Mitogen-activated protein kinase 2) (MAP kinase 2) (MAPK 2) (p42-MAPK) (ERT1).	Myotonin-protein kinase (EC 2.7.1.-) (Myotonic dystrophy protein kinase) (MDPK) (DM-kinase) (DMK) (DMPK) (MT-PK).	HTGFLtEYVAT
P28482	T185	MAP2K6_MAP2K3_MAP2K4_MAP2K7_group	0.0899	0.997	2.24	ENSP00000215832	ENSP00000262445	MAPK1	MAP2K4	Mitogen-activated protein kinase 1 (EC 2.7.1.37) (Extracellular signal-regulated kinase 2) (ERK-2) (Mitogen-activated protein kinase 2) (MAP kinase 2) (MAPK 2) (p42-MAPK) (ERT1).	Dual specificity mitogen-activated protein kinase kinase 4 (EC 2.7.1.37) (EC 2.7.1.112) (MAP kinase kinase 4) (JNK activating kinase 1) (c-Jun N-terminal kinase kinase 1) (JNKK) (SAPK/ERK kinase 1) (SEK1).	HTGFLtEYVAT
P28482	T185	MAP2K6_MAP2K3_MAP2K4_MAP2K7_group	0.0899	0.996	2.2378	ENSP00000215832	ENSP00000319139	MAPK1	MAP2K3	Mitogen-activated protein kinase 1 (EC 2.7.1.37) (Extracellular signal-regulated kinase 2) (ERK-2) (Mitogen-activated protein kinase 2) (MAP kinase 2) (MAPK 2) (p42-MAPK) (ERT1).	Dual specificity mitogen-activated protein kinase kinase 3 (EC 2.7.1.-) (MAP kinase kinase 3) (MAPKK 3) (MAPK/ERK kinase 3).	HTGFLtEYVAT
P28482	T185	MAP2K6_MAP2K3_MAP2K4_MAP2K7_group	0.0899	0.996	2.2378	ENSP00000215832	ENSP00000351997	MAPK1	MAP2K6	Mitogen-activated protein kinase 1 (EC 2.7.1.37) (Extracellular signal-regulated kinase 2) (ERK-2) (Mitogen-activated protein kinase 2) (MAP kinase 2) (MAPK 2) (p42-MAPK) (ERT1).	Dual specificity mitogen-activated protein kinase kinase 6 (EC 2.7.1.-) (MAP kinase kinase 6) (MAPKK 6) (MAPK/ERK kinase 6) (SAPKK3).	HTGFLtEYVAT
P28482	T185	MAP2K6_MAP2K3_MAP2K4_MAP2K7_group	0.0899	0.992	2.2288	ENSP00000215832	ENSP00000314228	MAPK1		Mitogen-activated protein kinase 1 (EC 2.7.1.37) (Extracellular signal-regulated kinase 2) (ERK-2) (Mitogen-activated protein kinase 2) (MAP kinase 2) (MAPK 2) (p42-MAPK) (ERT1).		HTGFLtEYVAT
P28482	Y187	EphA7_EphA6_EphA4_EphA3_EphA5_group	0.1475	0.987	3.2558	ENSP00000215832	ENSP00000281821	MAPK1	EPHA4	Mitogen-activated protein kinase 1 (EC 2.7.1.37) (Extracellular signal-regulated kinase 2) (ERK-2) (Mitogen-activated protein kinase 2) (MAP kinase 2) (MAPK 2) (p42-MAPK) (ERT1).	Ephrin type-A receptor 4 precursor (EC 2.7.1.112) (Tyrosine-protein kinase receptor SEK) (Receptor protein-tyrosine kinase HEK8).	GFLTEyVATRW
P28482	Y187	EphA7_EphA6_EphA4_EphA3_EphA5_group	0.1475	0.983	3.2426	ENSP00000215832	ENSP00000257785	MAPK1	EPHA7	Mitogen-activated protein kinase 1 (EC 2.7.1.37) (Extracellular signal-regulated kinase 2) (ERK-2) (Mitogen-activated protein kinase 2) (MAP kinase 2) (MAPK 2) (p42-MAPK) (ERT1).	Ephrin type-A receptor 7 precursor (EC 2.7.1.112) (Tyrosine-protein kinase receptor EHK-3) (EPH homology kinase 3) (Receptor protein- tyrosine kinase HEK11).	GFLTEyVATRW
P28482	Y187	EphA7_EphA6_EphA4_EphA3_EphA5_group	0.1475	0.981	3.236	ENSP00000215832	ENSP00000337451	MAPK1	EPHA3	Mitogen-activated protein kinase 1 (EC 2.7.1.37) (Extracellular signal-regulated kinase 2) (ERK-2) (Mitogen-activated protein kinase 2) (MAP kinase 2) (MAPK 2) (p42-MAPK) (ERT1).	Ephrin type-A receptor 3 precursor (EC 2.7.1.112) (Tyrosine-protein kinase receptor ETK1) (HEK) (HEK4).	GFLTEyVATRW
P50502	S75	CK2_group	0.6187	0.883	19.3146	ENSP00000216218	ENSP00000262506	ST13	CSNK2A2	Hsc70-interacting protein (Hip) (Putative tumor suppressor ST13) (Progesterone receptor-associated p48 protein).	Casein kinase II, alpha' chain (CK II) (EC 2.7.1.37).	KADEPsSEESD
P50502	S75	CK2_group	0.6187	0.883	19.3146	ENSP00000216218	ENSP00000339247	ST13	CK2A1	Hsc70-interacting protein (Hip) (Putative tumor suppressor ST13) (Progesterone receptor-associated p48 protein).	Casein kinase II, alpha chain (CK II) (EC 2.7.1.37).	KADEPsSEESD
P50502	S76	CK2_group	0.6284	0.883	19.6183	ENSP00000216218	ENSP00000262506	ST13	CSNK2A2	Hsc70-interacting protein (Hip) (Putative tumor suppressor ST13) (Progesterone receptor-associated p48 protein).	Casein kinase II, alpha' chain (CK II) (EC 2.7.1.37).	ADEPSsEESDL
P50502	S76	CK2_group	0.6284	0.883	19.6183	ENSP00000216218	ENSP00000339247	ST13	CK2A1	Hsc70-interacting protein (Hip) (Putative tumor suppressor ST13) (Progesterone receptor-associated p48 protein).	Casein kinase II, alpha chain (CK II) (EC 2.7.1.37).	ADEPSsEESDL
P50502	S79	CK2_group	0.6411	0.883	20.0145	ENSP00000216218	ENSP00000262506	ST13	CSNK2A2	Hsc70-interacting protein (Hip) (Putative tumor suppressor ST13) (Progesterone receptor-associated p48 protein).	Casein kinase II, alpha' chain (CK II) (EC 2.7.1.37).	PSSEEsDLEID
P50502	S79	CK2_group	0.6411	0.883	20.0145	ENSP00000216218	ENSP00000339247	ST13	CK2A1	Hsc70-interacting protein (Hip) (Putative tumor suppressor ST13) (Progesterone receptor-associated p48 protein).	Casein kinase II, alpha chain (CK II) (EC 2.7.1.37).	PSSEEsDLEID
Q13243-1	S231	CLK_group	0.4126	0.928	9.5716	ENSP00000216538	ENSP00000326830	SFRS5	CLK1	Splicing factor, arginine/serine-rich 5 (Pre-mRNA splicing factor SRP40) (Delayed-early protein HRS).	Dual specificity protein kinase CLK1 (EC 2.7.1.37) (EC 2.7.1.112) (CDC-like kinase 1).	KSRSVsRSPVP
Q13243-1	S231	Pim2	0.1699	0.929	7.8937	ENSP00000216538	ENSP00000218217	SFRS5	PIM2	Splicing factor, arginine/serine-rich 5 (Pre-mRNA splicing factor SRP40) (Delayed-early protein HRS).	Serine/threonine-protein kinase Pim-2 (EC 2.7.1.37) (Pim-2h).	KSRSVsRSPVP
Q13243-1	S233	p38_group	0.3403	0.941	8.0065	ENSP00000216538	ENSP00000229794	SFRS5	MAPK14	Splicing factor, arginine/serine-rich 5 (Pre-mRNA splicing factor SRP40) (Delayed-early protein HRS).	Mitogen-activated protein kinase 14 (EC 2.7.1.37) (Mitogen-activated protein kinase p38 alpha) (MAP kinase p38 alpha) (Cytokine suppressive anti-inflammatory drug binding protein) (CSAID binding protein) (CSBP) (MAX-interacting protein 2) (MAP kinase MXI2	RSVSRsPVPEK
Q13243-1	S233	p38_group	0.3403	0.941	8.0065	ENSP00000216538	ENSP00000333685	SFRS5	MAPK11	Splicing factor, arginine/serine-rich 5 (Pre-mRNA splicing factor SRP40) (Delayed-early protein HRS).	Mitogen-activated protein kinase 11 (EC 2.7.1.37) (Mitogen-activated protein kinase p38 beta) (MAP kinase p38 beta) (p38b) (p38-2) (Stress- activated protein kinase 2).	RSVSRsPVPEK
Q13243-1	S233	p38_group	0.3403	0.939	7.9895	ENSP00000216538	ENSP00000351092	SFRS5	MAPK13	Splicing factor, arginine/serine-rich 5 (Pre-mRNA splicing factor SRP40) (Delayed-early protein HRS).	Mitogen-activated protein kinase 13 (EC 2.7.1.37) (Stress-activated protein kinase 4) (Mitogen-activated protein kinase p38 delta) (MAP kinase p38 delta).	RSVSRsPVPEK
Q13243-1	S233	JNK_group	0.2731	0.943	7.4337	ENSP00000216538	ENSP00000353483	SFRS5	MAPK8	Splicing factor, arginine/serine-rich 5 (Pre-mRNA splicing factor SRP40) (Delayed-early protein HRS).	Mitogen-activated protein kinase 8 (EC 2.7.1.37) (Stress-activated protein kinase JNK1) (c-Jun N-terminal kinase 1) (JNK-46).	RSVSRsPVPEK
Q13243-1	S233	JNK_group	0.2731	0.942	7.4258	ENSP00000216538	ENSP00000352157	SFRS5	MAPK10	Splicing factor, arginine/serine-rich 5 (Pre-mRNA splicing factor SRP40) (Delayed-early protein HRS).	Mitogen-activated protein kinase 10 (EC 2.7.1.37) (Stress-activated protein kinase JNK3) (c-Jun N-terminal kinase 3) (MAP kinase p49 3F12).	RSVSRsPVPEK
Q13243-1	S233	JNK_group	0.2731	0.941	7.4179	ENSP00000216538	ENSP00000345524	SFRS5	MAPK9	Splicing factor, arginine/serine-rich 5 (Pre-mRNA splicing factor SRP40) (Delayed-early protein HRS).	Mitogen-activated protein kinase 9 (EC 2.7.1.37) (Stress-activated protein kinase JNK2) (c-Jun N-terminal kinase 2) (JNK-55).	RSVSRsPVPEK
Q13243-1	S233	CDK2_CDK3_group	0.1967	0.942	6.5511	ENSP00000216538	ENSP00000266970	SFRS5	CDK2	Splicing factor, arginine/serine-rich 5 (Pre-mRNA splicing factor SRP40) (Delayed-early protein HRS).	Cell division protein kinase 2 (EC 2.7.1.37) (p33 protein kinase).	RSVSRsPVPEK
Q9H307-1	S381	ATM_ATR_group	0.4946	0.942	16.4743	ENSP00000216832	ENSP00000278616	PNN	ATM	Pinin (140 kDa nuclear and cell adhesion-related phosphoprotein) (Domain-rich serine protein) (DRS-protein) (DRSP) (Melanoma metastasis clone A protein) (Desmosome-associated protein) (SR-like protein) (Nuclear protein SDK3).	Serine-protein kinase ATM (EC 2.7.1.37) (Ataxia telangiectasia mutated) (A-T, mutated).	EKQQDsQPEEV
Q9H307-1	S381	ATM_ATR_group	0.4946	0.941	16.4568	ENSP00000216832	ENSP00000343741	PNN		Pinin (140 kDa nuclear and cell adhesion-related phosphoprotein) (Domain-rich serine protein) (DRS-protein) (DRSP) (Melanoma metastasis clone A protein) (Desmosome-associated protein) (SR-like protein) (Nuclear protein SDK3).	Serine-protein kinase ATR (EC 2.7.1.37) (Ataxia telangiectasia and Rad3-related protein) (FRAP-related protein 1).	EKQQDsQPEEV
O43399-2	S21	CK2_group	0.2492	0.899	7.9193	ENSP00000217121	ENSP00000262506	TPD52L2	CSNK2A2	Tumor protein D54 (hD54) (Tumor protein D52-like 2).	Casein kinase II, alpha' chain (CK II) (EC 2.7.1.37).	GLLSDsMTDVP
O43399-2	S21	CK2_group	0.2492	0.899	7.9193	ENSP00000217121	ENSP00000339247	TPD52L2	CK2A1	Tumor protein D54 (hD54) (Tumor protein D52-like 2).	Casein kinase II, alpha chain (CK II) (EC 2.7.1.37).	GLLSDsMTDVP
O43399-2	S21	NEK1_NEK5_NEK3_NEK4_NEK11_NEK2_group	0.3245	0.879	5.8224	ENSP00000217121	ENSP00000261456	TPD52L2	NEK2	Tumor protein D54 (hD54) (Tumor protein D52-like 2).	Serine/threonine-protein kinase Nek2 (EC 2.7.1.37) (NimA-related protein kinase 2) (NimA-like protein kinase 1) (HSPK 21).	GLLSDsMTDVP
[truncated: 2,155 more rows]
