# Supplementary material for: Phosphoproteomics Identifies Oncogenic Ras Signaling Targets and Their Involvement in Lung Adenocarcinomas
Source: PLoS One. 2011 May 26;6(5):e20199. doi: 10.1371/journal.pone.0020199 (PMC3102680; doi:10.1371/journal.pone.0020199)
Supplement: Table S5 — The list of pathway activities inferred in Ras-transformed HBECs and NSCLCs. The expression values of up- and down-regulated phosphorylation events were integrated in Pathway Interaction Database to examine the up- and down-regulated pathway activity signatures respectively. Pathway activities observed in four comparisons (3KTR or A549 or H322 or H1299 vs 3KT) were listed. For each identified regulated pathway, pathway ID, number of phosphoproteins identified, and number of regulated phosphoproteins identified, pathway activity score, are shown. The pathways consisting more than five identified phosphoproteins were considered for pathway activity analysis. (XLS) [file pone.0020199.s010.xls]

## Sheet: Sheet1
ID	Description	Source	# of Phosphoproteins identified	List of Phosphoproteins identified	t-score (up)	Phosphoproteins (2-fold up regulated)	t-score (down)	Phosphoproteins (2-fold down regulated)
3KTR vs 3KT
200073	Regulation of Telomerase	nci	11	SIN3A, YWHAE, TERF2IP, PTGES3, HSP90AA1, TERF2, NCL, DKC1, EGFR, RAD50, MAPK1	21.4678	NCL, MAPK1	0
500285	Viral Messenger RNA Synthesis	reactome	9	HNRNPA1, SFRS6, SRRM1, HNRNPH1, SFRS2, SFRS5, CD2BP2, SNRNP70, SFRS9	5.55149	SRRM1	0
200075	Signaling events mediated by VEGFR1 and VEGFR2	nci	9	CTNNB1, VCL, CAV1, MAPK1, HSP90AA1, PDPK1, PXN, YES1, PTK2	31.6001	MAPK1	0
agrpathway	agrin in postsynaptic differentiation	biocarta	8	PAK4, PAK2, CTTN, PXN, PTK2, EGFR, ARHGEF6, MAPK1	36.243	CTTN, MAPK1, PAK4	0
mcalpainpathway	mcalpain and friends in cell motility	biocarta	8	PXN, CAST, PTK2, MAP2K2, EGFR, MAPK1, PRKAR2A, PRKAR1A	31.6001	MAPK1	0
mapkpathway	mapkinase signaling pathway	biocarta	8	MAPK14, MAP3K2, PAK2, MAP3K7, MAP2K2, ARAF, STAT1, MAPK1	31.6001	MAPK1	0
200011	Aurora B signaling	nci	7	PSMA3, KIF23, NPM1, STMN1, SMC4, NSUN2, NCL	13.6931	NCL	0
hivnefpathway	hiv-1 nef: negative effector of fas and tnf	biocarta	7	CDC2L1, LMNA, PAK2, PRKCD, PTK2, NUMA1, LMNB2	15.2728	LMNA	0
200032	Signaling events activated by Hepatocyte Growth Factor Receptor (c-Met)	nci	7	SH3KBP1, CTNNB1, PDPK1, PXN, PTK2, MAP2K2, MAPK1	31.6001	MAPK1	0
500765	Transport of Mature mRNA derived from an Intron-Containing Transcript	reactome	6	SFRS11, SFRS6, SRRM1, SFRS5, SFRS2, SFRS9	5.55149	SRRM1	0
500349	Cleavage of Growing Transcript in the Termination Region	reactome	6	SFRS6, SRRM1, SFRS2, SFRS11, SFRS5, SFRS9	5.55149	SRRM1	0
200005	Fc-epsilon receptor I signaling in mast cells	nci	6	LYN, PAK2, PXN, PTK2, MAP2K2, MAPK1	31.6001	MAPK1	0
200002	Integrins in angioPhosphoproteinsis	nci	6	PI4KB, HSP90AA1, VCL, PXN, PTK2, MAPK1	31.6001	MAPK1	0
500618	Orc1 removal from chromatin	reactome	5	PSMA3, PSMF1, PSMD2, MCM2, PSME3	0		1.97466	MCM2
keratinocytepathway	keratinocyte differentiation	biocarta	5	MAPK14, PRKCD, MAP2K2, EGFR, MAPK1	31.6001	MAPK1	0
200056	Caspase cascade in apoptosis	nci	5	LMNA, VIM, PTK2, NUMA1, LMNB2	15.2728	LMNA	0
200104	FGF signaling pathway	nci	5	PAK4, CTTN, PDPK1, STAT1, MAPK1	36.243	CTTN, MAPK1, PAK4	0
200102	Alpha-synuclein signaling	nci	5	LYN, PRKCD, YES1, STUB1, MAPK1	31.6001	MAPK1	3.61074	STUB1
200006	BCR signaling pathway	nci	5	LYN, MAPK14, MAPK1, MAP3K7, PDPK1	31.6001	MAPK1	0
sprypathway	sprouty regulation of tyrosine kinase signals	biocarta	5	MAP2K2, EGFR, SH3KBP1, SPRY4, MAPK1	31.6001	MAPK1	0
ecmpathway	erk and pi-3 kinase are necessary for collagen binding in corneal epithelia	biocarta	5	PXN, PTK2, ZYX, MAPK1, VCL	31.6001	MAPK1	0
crebpathway	transcription factor creb and its extracellular signals	biocarta	5	PDPK1, MAPK14, MAPK1, PRKAR2A, PRKAR1A	31.6001	MAPK1	0
eif4pathway	Regulation of eIF4e and p70 S6 Kinase	biocarta	5	PDPK1, MAPK14, EIF4G1, EIF4EBP1, MAPK1	31.6001	MAPK1	0
tffpathway	trefoil factors initiate mucosal healing	biocarta	5	CTNNB1, PDPK1, MAP2K2, EGFR, MAPK1	31.6001	MAPK1	0
A549 vs 3KT
200073	Regulation of Telomerase	nci	11	SIN3A, YWHAE, TERF2IP, PTGES3, HSP90AA1, TERF2, NCL, DKC1, EGFR, RAD50, MAPK1	27.1149	HSP90AA1, PTGES3, DKC1, SIN3A, MAPK1	5.19327	RAD50
500285	Viral Messenger RNA Synthesis	reactome	9	HNRNPA1, SFRS6, SRRM1, HNRNPH1, SFRS2, SFRS5, CD2BP2, SNRNP70, SFRS9	11.444	SFRS2, SNRNP70, SFRS6, SFRS9, SRRM1	0
500708	Formation of a pool of free 40S subunits	reactome	9	RPLP2, RPL23A, RPS6, EIF3J, EIF3G, RPLP1, RPS3, RPLP0, RPL4	5.08584	RPL4, RPLP2	11.8695	RPS6
200107	TGF-beta receptor signaling	nci	8	NEDD4L, YWHAE, SPTBN1, MAP3K7, PDPK1, YAP1, CAV1, PML	0		10.3902	YAP1
500279	Eukaryotic Translation Termination	reactome	7	RPLP2, RPL23A, RPS6, RPLP1, RPS3, RPLP0, RPL4	5.08584	RPL4, RPLP2	11.8695	RPS6
500278	Peptide chain elongation	reactome	7	RPLP2, RPL23A, RPS6, RPLP1, RPS3, RPLP0, RPL4	5.08584	RPL4, RPLP2	11.8695	RPS6
200011	Aurora B signaling	nci	7	PSMA3, KIF23, NPM1, STMN1, SMC4, NSUN2, NCL	3.69979	NPM1, KIF23, STMN1, SMC4	0
agrpathway	agrin in postsynaptic differentiation	biocarta	7	PAK4, PAK2, CTTN, PXN, EGFR, ARHGEF6, MAPK1	16.8944	MAPK1, PAK4	40.2912	PXN, CTTN
mapkpathway	mapkinase signaling pathway	biocarta	7	MAPK14, MAP3K2, PAK2, MAP3K7, MAP2K2, ARAF, MAPK1	13.8391	MAPK1	0
200075	Signaling events mediated by VEGFR1 and VEGFR2	nci	7	VCL, CAV1, MAPK1, HSP90AA1, PDPK1, PXN, YES1	9.55443	YES1, HSP90AA1, MAPK1	19.9936	PXN
500765	Transport of Mature mRNA derived from an Intron-Containing Transcript	reactome	6	SFRS11, SFRS6, SRRM1, SFRS5, SFRS2, SFRS9	9.9932	SFRS2, SFRS6, SFRS9, SRRM1	0
500349	Cleavage of Growing Transcript in the Termination Region	reactome	6	SFRS6, SRRM1, SFRS2, SFRS11, SFRS5, SFRS9	9.9932	SFRS2, SFRS6, SFRS9, SRRM1	0
500535	Ribosomal scanning and start codon recognition	reactome	6	RPS6, EIF4B, EIF3J, EIF3G, EIF4G1, RPS3	0		26.5566	EIF4G1, EIF4B, RPS6
500509	Translation initiation complex formation	reactome	6	RPS6, EIF4B, EIF3J, EIF3G, EIF4G1, RPS3	0		26.5566	EIF4G1, EIF4B, RPS6
mcalpainpathway	mcalpain and friends in cell motility	biocarta	6	PXN, CAST, MAP2K2, EGFR, MAPK1, PRKAR1A	13.8391	MAPK1	26.8951	PXN, CAST
hivnefpathway	hiv-1 nef: negative effector of fas and tnf	biocarta	5	CDC2L1, LMNA, PAK2, NUMA1, LMNB2	4.50333	CDC2L1	4.89053	LMNA
200098	Class I PI3K signaling events	nci	5	LYN, HSP90AA1, PDPK1, YES1, ARHGEF6	9.42624	YES1, HSP90AA1, LYN	0
200006	BCR signaling pathway	nci	5	LYN, MAPK14, MAPK1, MAP3K7, PDPK1	4.77914	MAPK1, LYN	0
200005	Fc-epsilon receptor I signaling in mast cells	nci	5	LYN, PAK2, PXN, MAP2K2, MAPK1	4.77914	MAPK1, LYN	19.9936	PXN
200082	Class I PI3K signaling events mediated by Akt	nci	5	AKT1S1, YWHAE, HSP90AA1, PDPK1, YWHAZ	5.11251	HSP90AA1, AKT1S1	0
200085	mTOR signaling pathway	nci	5	PDPK1, PRKAB1, EIF4B, EIF4G1, RPS6	0		26.5566	EIF4G1, EIF4B, RPS6
200076	a6b1 and a6b4 Integrin signaling	nci	5	YWHAE, COL17A1, EGFR, YWHAZ, ITGB4	0		91.1707	COL17A1
200032	Signaling events activated by Hepatocyte Growth Factor Receptor (c-Met)	nci	5	SH3KBP1, PDPK1, PXN, MAP2K2, MAPK1	13.8391	MAPK1	19.9936	PXN
200002	Integrins in angioPhosphoproteinsis	nci	5	PI4KB, HSP90AA1, VCL, PXN, MAPK1	5.04217	HSP90AA1, MAPK1	19.9936	PXN
H322 vs 3KT
200073	Regulation of Telomerase	nci	10	SIN3A, YWHAE, TERF2IP, PTGES3, HSP90AA1, TERF2, NCL, EGFR, RAD50, MAPK1	8.24803	HSP90AA1, MAPK1, EGFR	0
500285	Viral Messenger RNA Synthesis	reactome	9	HNRNPA1, SFRS6, SRRM1, HNRNPH1, SFRS2, SFRS5, CD2BP2, SNRNP70, SFRS9	7.15208	SFRS5, SFRS2, SNRNP70	8.0226	SRRM1
500708	Formation of a pool of free 40S subunits	reactome	9	RPLP2, RPL23A, RPS6, EIF3J, EIF3G, RPLP1, RPS3, RPLP0, RPL4	0.018	EIF3J	18.5341	RPS6
200107	TGF-beta receptor signaling	nci	9	NEDD4L, YWHAE, CTNNB1, SPTBN1, PDPK1, OCLN, YAP1, EIF2A, CAV1	15.4913	YAP1, SPTBN1, OCLN	19.7264	CAV1, EIF2A
200075	Signaling events mediated by VEGFR1 and VEGFR2	nci	9	CTNNB1, VCL, CAV1, MAPK1, HSPB1, HSP90AA1, PDPK1, PXN, PTK2	5.69236	HSP90AA1, MAPK1	26.8189	PXN, CAV1, HSPB1
mcalpainpathway	mcalpain and friends in cell motility	biocarta	8	PXN, CAST, PTK2, MAP2K2, EGFR, MAPK1, PRKAR2A, PRKAR1A	25.9358	MAPK1, EGFR	18.7409	PXN, CAST, PRKAR1A
500279	Eukaryotic Translation Termination	reactome	7	RPLP2, RPL23A, RPS6, RPLP1, RPS3, RPLP0, RPL4	0		18.5341	RPS6
500278	Peptide chain elongation	reactome	7	RPLP2, RPL23A, RPS6, RPLP1, RPS3, RPLP0, RPL4	0		18.5341	RPS6
200011	Aurora B signaling	nci	7	PSMA3, KIF23, NPM1, STMN1, SMC4, NSUN2, NCL	23.5281	NPM1, KIF23, STMN1, NSUN2, SMC4	0
hivnefpathway	hiv-1 nef: negative effector of fas and tnf	biocarta	7	CDC2L1, LMNA, PAK2, PRKCD, PTK2, NUMA1, LMNB2	38.3872	NUMA1, LMNA	0
agrpathway	agrin in postsynaptic differentiation	biocarta	7	PAK4, PAK2, CTTN, PXN, PTK2, EGFR, MAPK1	34.1178	CTTN, MAPK1, PAK4, EGFR	14.213	PXN
mapkpathway	mapkinase signaling pathway	biocarta	7	MAPK14, MAP3K2, PAK2, MAP2K2, ARAF, STAT1, MAPK1	14.4115	MAPK1	0
200032	Signaling events activated by Hepatocyte Growth Factor Receptor (c-Met)	nci	7	SH3KBP1, CTNNB1, PDPK1, PXN, PTK2, MAP2K2, MAPK1	14.4115	MAPK1	14.213	PXN
500765	Transport of Mature mRNA derived from an Intron-Containing Transcript	reactome	6	SFRS11, SFRS6, SRRM1, SFRS5, SFRS2, SFRS9	5.53778	SFRS2, SFRS5	8.0226	SRRM1
500349	Cleavage of Growing Transcript in the Termination Region	reactome	6	SFRS6, SRRM1, SFRS2, SFRS11, SFRS5, SFRS9	5.53778	SFRS5, SFRS2	8.0226	SRRM1
500535	Ribosomal scanning and start codon recognition	reactome	6	RPS6, EIF4B, EIF3J, EIF3G, EIF4G1, RPS3	0.018	EIF3J	18.5341	RPS6
500509	Translation initiation complex formation	reactome	6	RPS6, EIF4B, EIF3J, EIF3G, EIF4G1, RPS3	0.018	EIF3J	18.5341	RPS6
200005	Fc-epsilon receptor I signaling in mast cells	nci	6	LYN, PAK2, PXN, PTK2, MAP2K2, MAPK1	14.4115	MAPK1	14.213	PXN
200089	IGF1 pathway	nci	6	PDPK1, PXN, PTK2, YWHAE, PRKCD, YWHAZ	0		14.213	PXN
200002	Integrins in angioPhosphoproteinsis	nci	6	PI4KB, HSP90AA1, VCL, PXN, PTK2, MAPK1	5.69236	HSP90AA1, MAPK1	14.213	PXN
200077	Role of Calcineurin-dependent NFAT signaling in lymphocytes	nci	5	YWHAE, MAPK14, PRKCD, YWHAZ, KPNA2	19.6197	KPNA2	0
keratinocytepathway	keratinocyte differentiation	biocarta	5	MAPK14, PRKCD, MAP2K2, EGFR, MAPK1	25.9358	MAPK1, EGFR	0
200056	Caspase cascade in apoptosis	nci	5	LMNA, VIM, PTK2, NUMA1, LMNB2	38.3872	NUMA1, LMNA	0
200104	FGF signaling pathway	nci	5	PAK4, CTTN, PDPK1, STAT1, MAPK1	28.9282	CTTN, MAPK1, PAK4	0
200013	LPA receptor mediated events	nci	5	TRIP6, PRKCD, PXN, PTK2, EGFR	20.0413	EGFR	20.0603	PXN, TRIP6
sprypathway	sprouty regulation of tyrosine kinase signals	biocarta	5	MAP2K2, EGFR, SH3KBP1, SPRY4, MAPK1	26.3929	SPRY4, MAPK1, EGFR	0
cell2cellpathway	Cell to Cell Adhesion Signaling	biocarta	5	PXN, CTNNB1, CTNNA1, PTK2, VCL	7.13335	CTNNA1	14.213	PXN
ecmpathway	erk and pi-3 kinase are necessary for collagen binding in corneal epithelia	biocarta	5	PXN, PTK2, ZYX, MAPK1, VCL	14.4115	MAPK1	21.3395	ZYX, PXN
200082	Class I PI3K signaling events mediated by Akt	nci	5	AKT1S1, YWHAE, HSP90AA1, PDPK1, YWHAZ	3.833	HSP90AA1	0
200085	mTOR signaling pathway	nci	5	PDPK1, PRKAB1, EIF4B, EIF4G1, RPS6	0		18.5341	RPS6
no1pathway	Actions of Nitric Oxide in the Heart	biocarta	5	HSP90AA1, PDPK1, CAV1, PRKAR2A, PRKAR1A	3.833	HSP90AA1	17.8306	CAV1, PRKAR1A
vegfpathway	vegf hypoxia and angioPhosphoproteinsis	biocarta	5	PDPK1, PXN, PTK2, CAV1, HSP90AA1	3.833	HSP90AA1	19.8984	CAV1, PXN
crebpathway	transcription factor creb and its extracellular signals	biocarta	5	PDPK1, MAPK14, MAPK1, PRKAR2A, PRKAR1A	14.4115	MAPK1	6.6898	PRKAR1A
200076	a6b1 and a6b4 Integrin signaling	nci	5	YWHAE, COL17A1, EGFR, YWHAZ, ITGB4	21.9435	ITGB4, EGFR	87.0879	COL17A1
tffpathway	trefoil factors initiate mucosal healing	biocarta	5	CTNNB1, PDPK1, MAP2K2, EGFR, MAPK1	25.9358	MAPK1, EGFR	0
H1299 vs 3KT
500285	Viral Messenger RNA Synthesis	reactome	9	HNRNPA1, SFRS6, SRRM1, HNRNPH1, SFRS2, SFRS5, CD2BP2, SNRNP70, SFRS9	23.3664	SFRS2, HNRNPH1, SNRNP70, SFRS9	19.332	SFRS6, SRRM1
200107	TGF-beta receptor signaling	nci	9	NEDD4L, YWHAE, SPTBN1, MAP3K7, PDPK1, YAP1, EIF2A, CAV1, PML	0		11.318	NEDD4L, CAV1
200073	Regulation of Telomerase	nci	9	SIN3A, YWHAE, PTGES3, HSP90AA1, TERF2, NCL, DKC1, RAD50, MAPK1	10.0233	HSP90AA1, DKC1, SIN3A, RAD50	22.4049	MAPK1
200011	Aurora B signaling	nci	7	PSMA3, KIF23, NPM1, STMN1, SMC4, NSUN2, NCL	42.6028	SMC4	12.5485	NPM1
mcalpainpathway	mcalpain and friends in cell motility	biocarta	7	PXN, CAST, PTK2, MAP2K2, MAPK1, PRKAR2A, PRKAR1A	0		16.7552	PTK2, PXN, MAPK1, MAP2K2, CAST
200075	Signaling events mediated by VEGFR1 and VEGFR2	nci	7	VCL, CAV1, MAPK1, HSP90AA1, PDPK1, PXN, PTK2	4.97989	HSP90AA1	14.8112	PTK2, PXN, CAV1, MAPK1
500765	Transport of Mature mRNA derived from an Intron-Containing Transcript	reactome	6	SFRS11, SFRS6, SRRM1, SFRS5, SFRS2, SFRS9	9.89062	SFRS2, SFRS9	19.332	SFRS6, SRRM1
500349	Cleavage of Growing Transcript in the Termination Region	reactome	6	SFRS6, SRRM1, SFRS2, SFRS11, SFRS5, SFRS9	9.89062	SFRS2, SFRS9	19.332	SFRS6, SRRM1
500708	Formation of a pool of free 40S subunits	reactome	6	RPLP2, RPS6, EIF3G, RPLP1, RPS3, RPLP0	0		23.2494	RPS6
hivnefpathway	hiv-1 nef: negative effector of fas and tnf	biocarta	6	CDC2L1, LMNA, PAK2, PTK2, NUMA1, LMNB2	2.59726	NUMA1	30.1106	PTK2, PAK2, LMNA
agrpathway	agrin in postsynaptic differentiation	biocarta	6	PAK4, PAK2, CTTN, PXN, PTK2, MAPK1	16.7339	PAK4	22.2984	PTK2, PXN, CTTN, MAPK1, PAK2
mapkpathway	mapkinase signaling pathway	biocarta	6	MAPK14, MAP3K2, PAK2, MAP3K7, MAP2K2, MAPK1	0		19.1874	MAPK1, MAP2K2, PAK2
integrinpathway	integrin signaling pathway	biocarta	6	PXN, PTK2, CAV1, ZYX, NOLC1, VCL	11.3768	NOLC1	14.9947	ZYX, CAV1, PTK2, PXN
200085	mTOR signaling pathway	nci	6	PDPK1, PRKAB1, EIF4B, EIF4G1, EIF4EBP1, RPS6	0		38.8314	EIF4G1, RPS6
200032	Signaling events activated by Hepatocyte Growth Factor Receptor (c-Met)	nci	6	SH3KBP1, PDPK1, PXN, PTK2, MAP2K2, MAPK1	0		14.5522	PTK2, PXN, MAPK1, MAP2K2
200002	Integrins in angioPhosphoproteinsis	nci	6	PI4KB, HSP90AA1, VCL, PXN, PTK2, MAPK1	4.97989	HSP90AA1	10.9862	PTK2, PXN, MAPK1
500535	Ribosomal scanning and start codon recognition	reactome	5	RPS6, EIF4B, EIF3G, EIF4G1, RPS3	0		38.8314	EIF4G1, RPS6
500509	Translation initiation complex formation	reactome	5	RPS6, EIF4B, EIF3G, EIF4G1, RPS3	0		38.8314	EIF4G1, RPS6
500279	Eukaryotic Translation Termination	reactome	5	RPLP2, RPS6, RPLP1, RPS3, RPLP0	0		23.2494	RPS6
500278	Peptide chain elongation	reactome	5	RPLP2, RPS6, RPLP1, RPS3, RPLP0	0		23.2494	RPS6
200056	Caspase cascade in apoptosis	nci	5	LMNA, VIM, PTK2, NUMA1, LMNB2	2.59726	NUMA1	24.5764	PTK2, LMNA
200005	Fc-epsilon receptor I signaling in mast cells	nci	5	PAK2, PXN, PTK2, MAP2K2, MAPK1	0		20.1472	PTK2, PXN, MAPK1, MAP2K2, PAK2
ecmpathway	erk and pi-3 kinase are necessary for collagen binding in corneal epithelia	biocarta	5	PXN, PTK2, ZYX, MAPK1, VCL	0		13.3643	ZYX, PTK2, PXN, MAPK1
200082	Class I PI3K signaling events mediated by Akt	nci	5	AKT1S1, YWHAE, HSP90AA1, PDPK1, YWHAZ	4.97989	HSP90AA1	0
igf1mtorpathway	Skeletal muscle hypertrophy is regulated via AKT/mTOR pathway	biocarta	5	PDPK1, EIF2B5, EIF4G1, EIF4EBP1, RPS6	0		38.8314	EIF4G1, RPS6
no1pathway	Actions of Nitric Oxide in the Heart	biocarta	5	HSP90AA1, PDPK1, CAV1, PRKAR2A, PRKAR1A	4.97989	HSP90AA1	8.14762	CAV1
vegfpathway	vegf hypoxia and angioPhosphoproteinsis	biocarta	5	PDPK1, PXN, PTK2, CAV1, HSP90AA1	4.97989	HSP90AA1	12.8045	CAV1, PTK2, PXN
crebpathway	transcription factor creb and its extracellular signals	biocarta	5	PDPK1, MAPK14, MAPK1, PRKAR2A, PRKAR1A	0		22.4049	MAPK1
eif4pathway	Regulation of eIF4e and p70 S6 Kinase	biocarta	5	PDPK1, MAPK14, EIF4G1, EIF4EBP1, MAPK1	0		70.4359	EIF4G1, MAPK1
200089	IGF1 pathway	nci	5	PDPK1, PXN, PTK2, YWHAE, YWHAZ	0		8.91953	PTK2, PXN
