# Supplementary material for: Phosphoproteomics Identifies Oncogenic Ras Signaling Targets and Their Involvement in Lung Adenocarcinomas
Source: PLoS One. 2011 May 26;6(5):e20199. doi: 10.1371/journal.pone.0020199 (PMC3102680; doi:10.1371/journal.pone.0020199)
Supplement: Table S6 — The expression levels of bonafide MAPK targets and MAP kinases in lung adenocarcinomas with and without KRAS mutations. The relative expression levels of bonafied MAPK targets and MAP kinases are shown by comparing lung adeoncarcinomas with (n = 12) and without (n = 84) KRAS mutations to normal tissues (n = 5). This data is derived from Agilent Homo sapiens 21.6K custom array, the data values were corrected for background and normalized, and the data was deposited on NCBI's GEO oligo microarray database (Data series GSE11969). Upon comparisons, proteins showing up- and down-regulated levels are highlighted in red and green colors, respectively. (XLS) [file pone.0020199.s011.xls]

## Sheet: Sheet1
ID_REF	Gene symbol	mean_tumor	stdev_tumor	mean_normal	stdev_normal	Log2 ratio	p_value
Wt KRAS (84T vs 5N)
12898	COBRA1	-0.0873736	0.0631132	-0.0150039	0.0514626	-0.0723696	0.0475042
14064	CTTN	-0.21477	0.190236	-0.368927	0.0651145	0.154157	0.00207835
15203	KRAS2	-0.424511	0.184731	-0.350021	0.0506909	-0.0744899	0.0534231
11980	LMNA	-0.147783	0.15426	0.141022	0.124354	-0.288804	0.0037398
12429	LMO7	0.342172	0.158463	0.518002	0.0978884	-0.17583	0.014857
11572	MAPK1	-0.013363	0.17799	0.125709	0.106677	-0.139072	0.0810575
4414	MAPK3	0.0309892	0.0615184	0.201362	0.0792545	-0.170373	0.00745532
20352	MAPK8	0.0381957	0.0984388	0.179535	0.0441201	-0.14134	0.000221831
9007	MAPK9	-0.256932	0.183974	-0.362489	0.134751	0.105557	0.0355187
6892	MAPK10	-0.0501414	0.0546983	-0.108452	0.0267591	0.0583104	0.00480079
552	MAPK11	0.0489055	0.131116	0.0269755	0.0618943	0.0219299	0.356811
10583	MAPK13	0.0531046	0.0830634	0.0379761	0.0667992	0.0151284	0.242755
610	MAPK14	0.0515495	0.0687937	0.00298539	0.0228473	0.0485641	0.000585736
Mt KRAS (12T vs 5N)
4670	COBRA1	-0.134469	0.0789768	-0.0224997	0.0295127	-0.111969	0.00173357
14064	CTTN	-0.19622	0.0840406	-0.368927	0.0428678	0.172707	0.000154256
15203	KRAS2	-0.351186	0.245364	-0.350021	0.0405804	-0.00116496	0.988625
11980	LMNA	-0.0667591	0.10975	0.141022	0.0676267	-0.207781	0.000691598
12429	LMO7	0.374073	0.165679	0.518002	0.0575594	-0.143929	0.0293505
11572	MAPK1	-0.082694	0.187756	0.125709	0.0419669	-0.208403	0.00680164
4414	MAPK3	0.0504333	0.0874926	0.201362	0.021458	-0.150929	0.000321969
20352	MAPK8	0.0119114	0.0608981	0.179535	0.0220803	-0.167624	4.22172e-06
9007	MAPK9	-0.293935	0.190338	-0.362489	0.0598872	0.0685539	0.318799
6892	MAPK10	-0.0679133	0.0357771	-0.108452	0.00911248	0.0405385	0.00618871
552	MAPK11	0.0761574	0.14111	0.0269755	0.0676772	0.0491818	0.378301
10583	MAPK13	0.0251458	0.11739	0.0379761	0.0447551	-0.0128303	0.765925
610	MAPK14	0.0381639	0.0741678	0.00298539	0.0208053	0.0351785	0.189792
