# Supplementary material for: Phosphoproteomics Identifies Oncogenic Ras Signaling Targets and Their Involvement in Lung Adenocarcinomas
Source: PLoS One. 2011 May 26;6(5):e20199. doi: 10.1371/journal.pone.0020199 (PMC3102680; doi:10.1371/journal.pone.0020199)
Supplement: Table S7 — Identification of pathways associated with Ras-signaling by pathway clustering. Upregulated pathways (n = 23) identified in Ras-transformed HBECs in relation to normal HBECs (3KTR vs 3KT) were clustered based on their gene ontology functional similarities. Correlation values observed among the upregulated pathways in Ras-transformed HBECs are shown. The maximum correlation score was one, which is seen between the same pathways. The rows and columns show the pathways in similar order therefore association between two identical pathways shown a red line throughout the map (see Figure S5). (XLS) [file pone.0020199.s012.xls]

## Sheet: pathway_3KTR-3KT_matrix
Pathway	eif4pathway	hivnefpathway	200102	200006	200073	500765	200056	200075	crebpathway	500349	ecmpathway	mapkpathway	keratinocytepathway	200002	200011	mcalpainpathway	tffpathway	200104	200005	sprypathway	agrpathway	500285	200032
eif4pathway	1	0.367938	0.328942	0.555232	0.442469	0.112761	0.322164	0.54169	0.751554	0.118409	0.409579	0.395909	0.412823	0.587661	0.228283	0.362064	0.628616	0.44478	0.544879	0.392158	0.377589	0.148603	0.628431
hivnefpathway	0.367938	1	0.323326	0.525367	0.443881	0.106109	0.875442	0.424425	0.402441	0.0972066	0.377271	0.421614	0.861811	0.426734	0.280062	0.319536	0.51357	0.371981	0.458016	0.340156	0.349605	0.144124	0.437306
200102	0.328942	0.323326	1	0.449889	0.318692	0.0670825	0.280634	0.362717	0.338088	0.0630053	0.309185	0.317664	0.331231	0.325629	0.147839	0.313527	0.319421	0.409273	0.465144	0.32805	0.357885	0.0866889	0.350503
200006	0.555232	0.525367	0.449889	1	0.503432	0.0866111	0.428215	0.545557	0.598855	0.0815282	0.417239	0.548421	0.565508	0.510649	0.247831	0.424125	0.612126	0.44201	0.733875	0.404399	0.390629	0.123497	0.634875
200073	0.442469	0.443881	0.318692	0.503432	1	0.158856	0.406065	0.440075	0.464373	0.154482	0.269839	0.441053	0.485938	0.454493	0.230386	0.34749	0.501071	0.387761	0.505953	0.358591	0.353643	0.201806	0.482704
500765	0.112761	0.106109	0.0670825	0.0866111	0.158856	1	0.105554	0.100943	0.0876586	0.892622	0.0993036	0.0921218	0.0909161	0.0915535	0.139431	0.081176	0.0938919	0.104724	0.0814874	0.0847948	0.0810032	0.813845	0.093059
200056	0.322164	0.875442	0.280634	0.428215	0.406065	0.105554	1	0.394062	0.356625	0.0996076	0.388152	0.397511	0.778093	0.401539	0.279556	0.325612	0.423436	0.351861	0.407077	0.314822	0.341718	0.142257	0.402107
200075	0.54169	0.424425	0.362717	0.545557	0.440075	0.100943	0.394062	1	0.611018	0.0948814	0.457339	0.445271	0.484108	0.64481	0.292134	0.439418	0.630841	0.487737	0.542507	0.423394	0.428118	0.122329	0.657196
crebpathway	0.751554	0.402441	0.338088	0.598855	0.464373	0.0876586	0.356625	0.611018	1	0.0853945	0.402106	0.484879	0.487902	0.558295	0.239046	0.489805	0.615354	0.458714	0.634431	0.478687	0.389133	0.133607	0.649766
500349	0.118409	0.0972066	0.0630053	0.0815282	0.154482	0.892622	0.0996076	0.0948814	0.0853945	1	0.0977945	0.0921455	0.0880433	0.0855852	0.143202	0.0817766	0.0861218	0.0994312	0.0801825	0.080143	0.0805483	0.725474	0.0882221
ecmpathway	0.409579	0.377271	0.309185	0.417239	0.269839	0.0993036	0.388152	0.457339	0.402106	0.0977945	1	0.347411	0.364244	0.506301	0.426592	0.54332	0.452131	0.443399	0.376353	0.479853	0.486459	0.137127	0.456179
mapkpathway	0.395909	0.421614	0.317664	0.548421	0.441053	0.0921218	0.397511	0.445271	0.484879	0.0921455	0.347411	1	0.520396	0.421088	0.264639	0.448067	0.446221	0.416738	0.492571	0.415649	0.493036	0.144023	0.505122
keratinocytepathway	0.412823	0.861811	0.331231	0.565508	0.485938	0.0909161	0.778093	0.484108	0.487902	0.0880433	0.364244	0.520396	1	0.458962	0.246226	0.44777	0.530953	0.427757	0.514069	0.461105	0.453558	0.127068	0.485598
200002	0.587661	0.426734	0.325629	0.510649	0.454493	0.0915535	0.401539	0.64481	0.558295	0.0855852	0.506301	0.421088	0.458962	1	0.291954	0.460615	0.578139	0.468097	0.51846	0.456104	0.421777	0.122691	0.574652
200011	0.228283	0.280062	0.147839	0.247831	0.230386	0.139431	0.279556	0.292134	0.239046	0.143202	0.426592	0.264639	0.246226	0.291954	1	0.252182	0.313664	0.228466	0.240162	0.296717	0.213607	0.220417	0.25999
mcalpainpathway	0.362064	0.319536	0.313527	0.424125	0.34749	0.081176	0.325612	0.439418	0.489805	0.0817766	0.54332	0.448067	0.44777	0.460615	0.252182	1	0.450661	0.385583	0.410443	0.751206	0.618551	0.126012	0.464807
tffpathway	0.628616	0.51357	0.319421	0.612126	0.501071	0.0938919	0.423436	0.630841	0.615354	0.0861218	0.452131	0.446221	0.530953	0.578139	0.313664	0.450661	1	0.505178	0.565029	0.48436	0.400408	0.130576	0.725566
200104	0.44478	0.371981	0.409273	0.44201	0.387761	0.104724	0.351861	0.487737	0.458714	0.0994312	0.443399	0.416738	0.427757	0.468097	0.228466	0.385583	0.505178	1	0.448471	0.475492	0.440297	0.137853	0.56797
200005	0.544879	0.458016	0.465144	0.733875	0.505953	0.0814874	0.407077	0.542507	0.634431	0.0801825	0.376353	0.492571	0.514069	0.51846	0.240162	0.410443	0.565029	0.448471	1	0.439937	0.38001	0.115479	0.61186
sprypathway	0.392158	0.340156	0.32805	0.404399	0.358591	0.0847948	0.314822	0.423394	0.478687	0.080143	0.479853	0.415649	0.461105	0.456104	0.296717	0.751206	0.48436	0.475492	0.439937	1	0.530017	0.132382	0.538225
agrpathway	0.377589	0.349605	0.357885	0.390629	0.353643	0.0810032	0.341718	0.428118	0.389133	0.0805483	0.486459	0.493036	0.453558	0.421777	0.213607	0.618551	0.400408	0.440297	0.38001	0.530017	1	0.11477	0.460124
500285	0.148603	0.144124	0.0866889	0.123497	0.201806	0.813845	0.142257	0.122329	0.133607	0.725474	0.137127	0.144023	0.127068	0.122691	0.220417	0.126012	0.130576	0.137853	0.115479	0.132382	0.11477	1	0.134124
200032	0.628431	0.437306	0.350503	0.634875	0.482704	0.093059	0.402107	0.657196	0.649766	0.0882221	0.456179	0.505122	0.485598	0.574652	0.25999	0.464807	0.725566	0.56797	0.61186	0.538225	0.460124	0.134124	1
